# Supplementary material for: Transcriptome-Wide Mapping of Pseudouridines: Pseudouridine Synthases Modify Specific mRNAs in S. cerevisiae
Source: PLoS One. 2014 Oct 29;9(10):e110799. doi: 10.1371/journal.pone.0110799 (PMC4212993; doi:10.1371/journal.pone.0110799)
Supplement: Table S1 — PSI-seq read counts data for ribosomal RNA. (XLSX) [file pone.0110799.s001.xlsx]

## Sheet: key
	Description of Worksheets Included in This File:
	Name	Worksheet Description
	key	Master Key with Description of File Contents
	log1	rRNA data from log-phase replicate #1 experiment
	log2	rRNA data from log-phase replicate #2 experiment
	hs	rRNA data from heat shock experiment
	stat	rRNA data from stationary phase experiment
	Description of Columns Included in Each Worksheet:
	Column	Description of Values
	Site	Identifies the RNA (18S or 25S) and position of the site (colon-delimited)
	Nat_+CMCT	# Reads mapped in the +CMCT sample of natural RNA for this experiment
	Nat_-CMCT	# Reads mapped in the -CMCT sample of natural RNA for this experiment
	IVT_+CMCT	# Reads mapped in the +CMCT sample of in vitro transcribed RNA for this experiment
	IVT_-CMCT	# Reads mapped in the -CMCT sample of in vitro transcribed RNA for this experiment
	Nat_LR	The log2 ratio of (1 + Nat_+CMCT) / (1 + Nat_-CMCT)
	IVT_LR	The log2 ratio of (1 + IVT_+CMCT) / (1 + IVT_-CMCT)
	Psi	1 if this site is a known pseudouridine (0 otherwise)
	SS	1 if this site is adjacent to a known pseudouridine (0 otherwise)
	Rank	Numerical rank of site sorted by Nat_LR
	Color	Description of Color Scheme Usage
	yellow	Top 60 ranked sites in each condition are colored yellow
	red	All known pseudouridine sites are colored red
	green	Sites from the Top 60 that are adjacent to known pseudouridines are colored green

## Sheet: log1
Site	Nat_+CMCT	Nat_-CMCT	IVT_+CMCT	IVT_-CMCT	Nat LR	IVT LR	SS	Psi	Rank
rRNA25S:1124	2723	48	26	1	5.7968	3.75489	0	1	1
rRNA18S:999	3415	72	15	3	5.54827	2	0	1	2
rRNA18S:120	10833	236	85	8	5.51454	3.25634	0	1	3
rRNA18S:302	5726	138	48	4	5.36462	3.29278	0	1	4
rRNA25S:2191	1720	41	15	3	5.35671	2	0	1	5
rRNA18S:766	8007	197	40	4	5.33787	3.03562	0	1	6
rRNA18S:211	6706	165	40	3	5.33641	3.35755	0	1	7
rRNA25S:2880	979	24	47	16	5.29278	1.4975	0	1	8
rRNA25S:2349	924	25	9	2	5.15287	1.73697	0	1	9
rRNA25S:776	6125	210	50	4	4.85963	3.3505	0	1	10
rRNA25S:2266	1584	54	9	2	4.84891	1.73697	0	1	11
rRNA25S:2865	2616	93	33	5	4.79911	2.5025	0	1	12
rRNA18S:632	5426	195	30	1	4.79123	3.9542	0	1	13
rRNA18S:466	1056	44	7	2	4.55391	1.41504	0	1	14
rRNA25S:2133	1804	76	10	1	4.551	2.45943	0	1	15
rRNA18S:106	2248	108	16	7	4.36688	1.08746	0	1	16
rRNA25S:1110	1878	92	13	1	4.33659	2.80735	0	1	17
rRNA25S:2826	944	46	18	16	4.32958	0.160465	0	1	18
rRNA25S:2735	3757	201	27	23	4.21754	0.222392	0	1	19
rRNA18S:1290	1891	106	18	6	4.14423	1.44057	0	1	20
rRNA25S:2264	976	56	11	2	4.09932	2	0	1	21
rRNA25S:2351	1491	87	17	2	4.0836	2.58496	0	1	22
rRNA18S:1181	45	2	2	3	3.9386	-0.415037	0	1	23
rRNA25S:2975	2132	140	25	5	3.91912	2.11548	0	1	24
rRNA25S:986	1852	122	15	2	3.91313	2.41504	0	1	25
rRNA25S:2923	1872	124	19	6	3.90535	1.51457	0	1	26
rRNA25S:1042	962	65	11	1	3.867	2.58496	0	1	27
rRNA25S:1056	5200	417	32	6	3.63721	2.23704	0	1	28
rRNA18S:759	3169	264	19	2	3.58042	2.73697	0	1	29
rRNA18S:1415	3110	265	41	5	3.54788	2.80735	0	1	30
rRNA25S:2340	1758	151	11	1	3.53261	2.58496	0	1	31
rRNA25S:2260	646	56	6	1	3.50473	1.80735	0	1	32
rRNA25S:2416	952	83	6	5	3.50401	0.222392	0	1	33
rRNA25S:2192	133	11	7	2	3.48113	1.41504	1	0	34
rRNA25S:1004	925	82	13	1	3.47983	2.80735	0	1	35
rRNA25S:2944	765	74	14	4	3.35238	1.58496	0	1	36
rRNA25S:1052	3078	318	23	1	3.27083	3.58496	0	1	37
rRNA25S:990	601	63	7	1	3.23362	2	0	1	38
rRNA25S:2129	672	85	9	1	2.9682	2.32193	0	1	39
rRNA18S:121	860	110	8	2	2.95545	1.58496	1	0	40
rRNA18S:413	35	4	1	2	2.848	-0.584963	0	0	41
rRNA25S:2766	238	33	13	9	2.8134	0.485427	0	0	42
rRNA25S:966	1000	149	10	1	2.73841	2.45943	0	1	43
rRNA25S:960	600	90	7	2	2.72343	1.41504	0	1	44
rRNA18S:1187	12	1	2	2	2.70044	0	0	1	45
rRNA25S:49	51	7	2	1	2.70044	0.584963	0	0	46
rRNA18S:767	230	35	4	2	2.68182	0.736966	1	0	47
rRNA25S:2765	126	19	24	12	2.66676	0.943416	0	0	48
rRNA18S:310	94	14	2	1	2.66297	0.584963	0	0	49
rRNA18S:210	435	68	3	4	2.65966	-0.321928	1	0	50
rRNA25S:2314	293	47	2	2	2.61471	0	0	1	51
rRNA25S:2258	1645	276	9	4	2.57101	1	0	1	52
rRNA25S:1686	257	43	2	1	2.5518	0.584963	0	0	53
rRNA25S:2882	122	20	4	5	2.5502	-0.263034	0	0	54
rRNA25S:2723	62	10	9	41	2.51785	-2.07039	0	0	55
rRNA25S:2866	94	16	18	5	2.48239	1.66297	1	0	56
rRNA25S:1687	160	28	3	1	2.47294	1	0	0	57
rRNA25S:2190	187	33	3	2	2.46713	0.415037	1	0	58
rRNA25S:2881	69	12	4	2	2.42884	0.736966	1	0	59
rRNA25S:3154	148	27	6	2	2.41181	1.22239	0	0	60
rRNA18S:303	302	56	7	2	2.41028	1.41504	0	0	61
rRNA25S:1692	30	5	1	1	2.36923	0	0	0	62
rRNA18S:927	70	13	2	2	2.34239	0	0	0	63
rRNA25S:1694	151	29	3	1	2.34104	1	0	0	64
rRNA25S:2084	34	6	3	2	2.32193	0.415037	0	0	65
rRNA25S:897	138	27	1	1	2.31159	0	0	0	66
rRNA25S:2979	167	33	16	5	2.30485	1.5025	0	0	67
rRNA25S:2348	63	12	4	1	2.29956	1.32193	0	0	68
rRNA25S:2202	53	10	1	1	2.29546	0	0	0	69
rRNA25S:1123	190	38	4	1	2.29203	1.32193	0	0	70
rRNA18S:546	28	5	1	1	2.27302	0	0	0	71
rRNA25S:1871	23	4	1	1	2.26303	0	0	0	72
rRNA25S:2420	18	3	1	2	2.24793	-0.584963	0	0	73
rRNA25S:2883	32	6	13	6	2.23704	1	0	0	74
rRNA25S:112	135	28	1	1	2.22948	0	0	0	75
rRNA18S:119	393	84	9	5	2.21266	0.736966	0	0	76
rRNA25S:487	198	42	3	2	2.21036	0.415037	0	0	77
rRNA25S:1884	63	13	1	1	2.19265	0	0	0	78
rRNA25S:1328	104	22	4	1	2.19068	1.32193	0	0	79
rRNA25S:2347	226	49	8	3	2.18269	1.16993	0	0	80
rRNA18S:1741	94	20	11	5	2.17754	1	0	0	81
rRNA25S:1689	44	9	3	1	2.16993	1	0	0	82
rRNA18S:889	61	13	1	1	2.14684	0	0	0	83
rRNA18S:301	149	33	6	2	2.14136	1.22239	0	0	84
rRNA18S:1135	82	18	9	1	2.12711	2.32193	0	0	85
rRNA18S:959	173	39	10	5	2.12102	0.874469	0	0	86
rRNA18S:826	51	11	1	2	2.11548	-0.584963	0	0	87
rRNA25S:305	142	32	3	1	2.11548	1	0	0	88
rRNA25S:2268	241	55	1	3	2.11151	-1	0	0	89
rRNA18S:1625	260	60	14	9	2.09717	0.584963	0	0	90
rRNA25S:1688	123	28	1	2	2.09622	-0.584963	0	0	91
rRNA25S:50	46	10	3	1	2.09516	1	0	0	92
rRNA25S:78	114	26	4	3	2.0906	0.321928	0	0	93
rRNA18S:212	402	95	8	2	2.06967	1.58496	0	0	94
rRNA18S:468	32	7	1	1	2.04439	0	0	0	95
rRNA25S:3152	254	61	7	6	2.04016	0.192645	0	0	96
rRNA25S:1167	184	44	3	2	2.03953	0.415037	0	0	97
rRNA25S:1436	48	11	2	1	2.02975	0.584963	0	0	98
rRNA25S:2508	369	90	8	1	2.02359	2.16993	0	0	99
rRNA18S:998	165	40	5	5	2.01749	0	0	0	100
rRNA18S:1056	616	152	14	4	2.01174	1.58496	0	0	101
rRNA18S:342	7	1	1	1	2	0	0	0	102
rRNA18S:1763	11	2	6	2	2	1.22239	0	0	103
rRNA25S:38	11	2	2	1	2	0.584963	0	0	104
rRNA25S:322	95	23	3	2	2	0.415037	0	0	105
rRNA25S:889	19	4	1	1	2	0	0	0	106
rRNA25S:1175	11	2	1	1	2	0	0	0	107
rRNA25S:2771	23	5	10	2	2	1.87447	0	0	108
rRNA25S:1122	102	25	3	1	1.98606	1	0	0	109
rRNA18S:1656	82	20	9	2	1.98272	1.73697	0	0	110
rRNA25S:325	82	20	2	2	1.98272	0	0	0	111
rRNA18S:295	172	43	8	1	1.9752	2.16993	0	0	112
rRNA18S:532	77	19	6	1	1.96347	1.80735	0	0	113
rRNA18S:318	143	36	3	2	1.96047	0.415037	0	0	114
rRNA25S:506	286	73	3	1	1.95545	1	0	0	115
rRNA18S:1626	343	88	17	2	1.95053	2.58496	0	0	116
rRNA25S:1335	49	12	1	1	1.94342	0	0	0	117
rRNA18S:1003	102	26	1	1	1.93161	0	0	0	118
rRNA25S:3155	243	63	9	4	1.93074	1	0	0	119
rRNA18S:911	170	44	8	2	1.926	1.58496	0	0	120
rRNA18S:1742	56	14	15	4	1.926	1.67807	0	0	121
rRNA25S:315	37	9	2	2	1.926	0	0	0	122
rRNA25S:2265	119	31	3	2	1.90689	0.415037	0	0	123
rRNA18S:1740	126	33	17	13	1.90122	0.36257	0	0	124
rRNA25S:447	96	25	3	1	1.89947	1	0	0	125
rRNA18S:504	81	21	5	3	1.89812	0.584963	0	0	126
rRNA18S:1724	148	39	11	3	1.89724	1.58496	0	0	127
rRNA25S:293	103	27	3	1	1.89308	1	0	0	128
rRNA18S:1055	325	87	8	4	1.8893	0.847997	0	0	129
rRNA25S:3151	195	52	23	8	1.88679	1.41504	0	0	130
rRNA18S:44	84	22	3	1	1.88583	1	0	0	131
rRNA25S:777	331	89	5	2	1.88319	1	0	0	132
rRNA25S:775	168	45	2	1	1.87732	0.584963	0	0	133
rRNA25S:2736	65	17	3	2	1.87447	0.415037	0	0	134
rRNA25S:1109	127	34	1	1	1.87072	0	0	0	135
rRNA25S:3195	229	62	28	24	1.86821	0.214125	0	0	136
rRNA25S:662	68	18	2	1	1.8606	0.584963	0	0	137
rRNA25S:2756	137	37	14	9	1.8606	0.584963	0	0	138
rRNA18S:1017	133	36	11	1	1.85664	2.58496	0	0	139
rRNA25S:2541	197	54	3	3	1.848	0	0	0	140
rRNA25S:2978	128	35	19	10	1.8413	0.862496	0	0	141
rRNA25S:1691	92	25	2	1	1.83872	0.584963	0	0	142
rRNA25S:309	70	19	1	1	1.82782	0	0	0	143
rRNA25S:987	109	30	3	1	1.82716	1	0	0	144
rRNA18S:304	77	21	1	1	1.82597	0	0	0	145
rRNA18S:133	209	59	15	3	1.80735	2	0	0	146
rRNA18S:582	41	11	1	1	1.80735	0	0	0	147
rRNA18S:1144	20	5	2	1	1.80735	0.584963	0	0	148
rRNA25S:19	6	1	2	1	1.80735	0.584963	0	0	149
rRNA25S:26	6	1	5	2	1.80735	1	0	0	150
rRNA25S:1925	13	3	1	1	1.80735	0	0	0	151
rRNA18S:830	135	38	3	7	1.80206	-1	0	0	152
rRNA18S:945	159	45	7	2	1.79837	1.41504	0	0	153
rRNA18S:348	65	18	1	2	1.79647	-0.584963	0	0	154
rRNA18S:917	176	50	9	3	1.79518	1.32193	0	0	155
rRNA25S:1324	186	53	3	2	1.79201	0.415037	0	0	156
rRNA18S:888	127	36	2	3	1.79055	-0.415037	0	0	157
rRNA25S:502	71	20	2	1	1.77761	0.584963	0	0	158
rRNA25S:2336	23	6	3	3	1.77761	0	0	0	159
rRNA18S:59	81	23	6	6	1.77259	0	0	0	160
rRNA25S:116	163	47	2	2	1.77259	0	0	0	161
rRNA25S:796	81	23	2	1	1.77259	0.584963	0	0	162
rRNA25S:1690	40	11	1	1	1.77259	0	0	0	163
rRNA18S:793	132	38	4	1	1.76988	1.32193	0	0	164
rRNA25S:2782	108	31	9	8	1.76818	0.152003	0	0	165
rRNA25S:46	16	4	3	1	1.76553	1	0	0	166
rRNA25S:1887	33	9	1	1	1.76553	0	0	0	167
rRNA25S:1930	16	4	1	1	1.76553	0	0	0	168
rRNA25S:2767	118	34	27	28	1.76553	-0.0506261	0	0	169
rRNA25S:3170	50	14	4	3	1.76553	0.321928	0	0	170
rRNA25S:3056	349	102	16	5	1.76471	1.5025	0	0	171
rRNA25S:2550	257	75	5	2	1.7633	1	0	0	172
rRNA18S:665	508	149	19	2	1.7627	2.73697	0	0	173
rRNA25S:3281	131	38	9	12	1.75899	-0.378512	0	0	174
rRNA18S:507	36	10	2	1	1.75002	0.584963	0	0	175
rRNA25S:2762	130	38	5	3	1.74802	0.584963	0	0	176
rRNA18S:293	86	25	3	1	1.7425	1	0	0	177
rRNA25S:314	19	5	1	1	1.73697	0	0	0	178
rRNA25S:1701	29	8	2	3	1.73697	-0.415037	0	0	179
rRNA18S:1627	190	57	10	1	1.71945	2.45943	0	0	180
rRNA18S:1098	91	27	5	1	1.71621	1.58496	0	0	181
rRNA25S:2542	173	52	5	1	1.71502	1.58496	0	0	182
rRNA18S:1665	182	55	18	4	1.70834	1.926	0	0	183
rRNA25S:2509	293	89	1	2	1.70782	-0.584963	0	0	184
rRNA18S:1015	25	7	2	2	1.70044	0	0	0	185
rRNA18S:916	145	44	4	1	1.69797	1.32193	0	0	186
rRNA18S:132	271	83	10	4	1.69515	1.1375	0	0	187
rRNA25S:2497	271	83	5	1	1.69515	1.58496	0	0	188
rRNA18S:117	380	117	18	4	1.691	1.926	0	0	189
rRNA18S:791	128	39	7	1	1.6893	2	0	0	190
rRNA25S:789	186	57	3	2	1.68891	0.415037	0	0	191
rRNA25S:83	165	51	2	1	1.6746	0.584963	0	0	192
rRNA18S:128	168	52	10	1	1.67296	2.45943	0	0	193
rRNA18S:1603	187	58	14	4	1.67195	1.58496	0	0	194
rRNA25S:2472	34	10	2	1	1.66985	0.584963	0	0	195
rRNA25S:1853	18	5	3	1	1.66297	1	0	0	196
rRNA25S:2885	56	17	25	6	1.66297	1.89308	0	0	197
rRNA25S:2780	119	37	11	3	1.65896	1.58496	0	0	198
rRNA25S:1681	100	31	1	1	1.65821	0	0	0	199
rRNA25S:342	46	14	3	1	1.6477	1	0	0	200
rRNA25S:1626	152	48	2	1	1.64268	0.584963	0	0	201
rRNA25S:1494	52	16	2	1	1.64046	0.584963	0	0	202
rRNA18S:958	133	42	8	1	1.63982	2.16993	0	0	203
rRNA18S:545	27	8	1	2	1.63743	-0.584963	0	0	204
rRNA18S:113	58	18	4	1	1.63472	1.32193	0	0	205
rRNA25S:2789	89	28	5	3	1.63387	0.584963	0	0	206
rRNA25S:2068	365	117	5	2	1.63306	1	0	0	207
rRNA25S:488	30	9	1	1	1.63227	0	0	0	208
rRNA25S:1924	42	13	1	1	1.61891	0	0	0	209
rRNA18S:238	143	46	7	3	1.61534	1	0	0	210
rRNA25S:82	127	41	3	1	1.60768	1	0	0	211
rRNA25S:2514	468	153	10	4	1.60666	1.1375	0	0	212
rRNA25S:2985	84	27	5	2	1.60204	1	0	0	213
rRNA18S:501	87	28	4	3	1.60145	0.321928	0	0	214
rRNA25S:3153	105	34	10	1	1.59864	2.45943	0	0	215
rRNA25S:3280	132	43	13	4	1.59585	1.48543	0	0	216
rRNA25S:3054	352	116	19	5	1.59316	1.73697	0	0	217
rRNA18S:259	327	108	12	3	1.58937	1.70044	0	0	218
rRNA18S:471	56	18	1	2	1.58496	-0.584963	0	0	219
rRNA18S:531	29	9	1	1	1.58496	0	0	0	220
rRNA18S:918	206	68	9	4	1.58496	1	0	0	221
rRNA18S:1204	14	4	4	4	1.58496	0	0	0	222
rRNA18S:1762	11	3	7	17	1.58496	-1.16993	0	0	223
rRNA25S:3	8	2	2	1	1.58496	0.584963	0	0	224
rRNA25S:313	50	16	1	2	1.58496	-0.584963	0	0	225
rRNA25S:1693	44	14	1	1	1.58496	0	0	0	226
rRNA25S:1896	20	6	1	1	1.58496	0	0	0	227
rRNA25S:2267	146	48	5	2	1.58496	1	0	0	228
rRNA25S:2570	122	40	2	1	1.58496	0.584963	0	0	229
rRNA18S:1597	190	63	14	6	1.57743	1.09954	0	0	230
rRNA18S:319	115	38	5	2	1.57258	1	0	0	231
rRNA25S:118	100	33	2	3	1.57075	-0.415037	0	0	232
rRNA18S:1564	91	30	3	3	1.56937	0	0	0	233
rRNA25S:117	183	61	2	3	1.56937	-0.415037	0	0	234
rRNA18S:131	180	60	12	2	1.56911	2.11548	0	0	235
rRNA18S:909	70	23	3	2	1.56478	0.415037	0	0	236
rRNA18S:1058	401	136	11	7	1.55302	0.584963	0	0	237
rRNA18S:167	263	89	15	1	1.55254	3	0	0	238
rRNA18S:349	84	28	1	5	1.55141	-1.58496	0	0	239
rRNA18S:527	84	28	2	2	1.55141	0	0	0	240
rRNA25S:1702	84	28	3	1	1.55141	1	0	0	241
rRNA25S:1839	154	52	2	1	1.5482	0.584963	0	0	242
rRNA18S:297	75	25	2	3	1.54749	-0.415037	0	0	243
rRNA25S:670	75	25	2	1	1.54749	0.584963	0	0	244
rRNA25S:697	92	31	2	1	1.53916	0.584963	0	0	245
rRNA25S:2081	150	51	2	1	1.53797	0.584963	0	0	246
rRNA25S:486	89	30	2	1	1.53766	0.584963	0	0	247
rRNA18S:1057	382	131	9	2	1.53681	1.73697	0	0	248
rRNA18S:122	364	125	12	1	1.53447	2.70044	0	0	249
rRNA25S:2496	109	37	1	1	1.53343	0	0	0	250
rRNA25S:2090	103	35	2	1	1.53051	0.584963	0	0	251
rRNA25S:2980	97	33	13	14	1.52725	-0.0995357	0	0	252
rRNA25S:507	255	88	2	1	1.52427	0.584963	0	0	253
rRNA25S:1903	22	7	1	1	1.52356	0	0	0	254
rRNA25S:2538	65	22	1	1	1.52083	0	0	0	255
rRNA18S:1722	188	65	9	12	1.51785	-0.378512	0	0	256
rRNA25S:2505	202	70	5	5	1.51559	0	0	0	257
rRNA18S:251	99	34	5	4	1.51457	0.263034	0	0	258
rRNA25S:748	19	6	1	1	1.51457	0	0	0	259
rRNA25S:2998	79	27	10	4	1.51457	1.1375	0	0	260
rRNA18S:1566	116	40	7	5	1.51281	0.415037	0	0	261
rRNA25S:77	193	67	2	2	1.51245	0	0	0	262
rRNA25S:2515	204	71	1	3	1.50956	-1	0	0	263
rRNA25S:1456	36	12	4	2	1.50901	0.736966	0	0	264
rRNA25S:2504	235	82	6	2	1.5076	1.22239	0	0	265
rRNA25S:1188	53	18	2	1	1.50696	0.584963	0	0	266
rRNA25S:1879	16	5	1	1	1.5025	0	0	0	267
rRNA18S:1059	318	112	10	8	1.49723	0.289507	0	0	268
rRNA25S:3055	380	134	21	7	1.49683	1.45943	0	0	269
rRNA25S:3006	61	21	12	21	1.49476	-0.758992	0	0	270
rRNA25S:2722	117	41	6	4	1.49033	0.485427	0	0	271
rRNA25S:1457	41	14	2	1	1.48543	0.584963	0	0	272
rRNA25S:2067	348	124	5	2	1.4813	1	0	0	273
rRNA25S:3184	119	42	4	1	1.48063	1.32193	0	0	274
rRNA18S:920	52	18	5	1	1.47999	1.58496	0	0	275
rRNA18S:129	63	22	1	1	1.47644	0	0	0	276
rRNA25S:2716	127	45	9	11	1.47644	-0.263034	0	0	277
rRNA25S:3293	63	22	9	16	1.47644	-0.765535	0	0	278
rRNA18S:907	71	25	4	5	1.46949	-0.263034	0	0	279
rRNA18S:313	46	16	1	3	1.46713	-1	0	0	280
rRNA25S:1454	57	20	1	1	1.46566	0	0	0	281
rRNA25S:1553	68	24	1	1	1.46467	0	0	0	282
rRNA25S:3156	90	32	16	37	1.4634	-1.16046	0	0	283
rRNA25S:3150	189	68	36	8	1.46133	2.03953	0	0	284
rRNA18S:896	32	11	2	2	1.45943	0	0	0	285
rRNA18S:1079	175	63	7	2	1.45943	1.41504	0	0	286
rRNA25S:2654	21	7	3	3	1.45943	0	0	0	287
rRNA25S:2879	32	11	9	16	1.45943	-0.765535	0	0	288
rRNA25S:3299	73	26	15	7	1.45457	1	0	0	289
rRNA18S:223	122	44	5	3	1.45066	0.584963	0	0	290
rRNA25S:1455	81	29	3	2	1.45066	0.415037	0	0	291
rRNA25S:1683	70	25	3	1	1.44931	1	0	0	292
rRNA18S:208	195	71	10	4	1.44478	1.1375	0	0	293
rRNA25S:61	48	17	6	1	1.44478	1.80735	0	0	294
rRNA18S:1579	56	20	3	1	1.44057	1	0	0	295
rRNA25S:1459	75	27	3	1	1.44057	1	0	0	296
rRNA25S:1125	83	30	3	1	1.43812	1	0	0	297
rRNA25S:1831	26	9	1	1	1.43296	0	0	0	298
rRNA18S:1334	597	221	28	3	1.42959	2.85798	0	0	299
rRNA25S:2055	163	60	3	1	1.42681	1	0	0	300
rRNA18S:580	66	24	2	3	1.42223	-0.415037	0	0	301
rRNA25S:2189	82	30	3	3	1.42084	0	0	0	302
rRNA18S:829	90	33	4	2	1.42033	0.736966	0	0	303
rRNA18S:240	258	96	7	4	1.4169	0.678072	0	0	304
rRNA18S:36	7	2	4	2	1.41504	0.736966	0	0	305
rRNA25S:2433	31	11	1	2	1.41504	-0.584963	0	0	306
rRNA25S:2557	206	77	7	8	1.40808	-0.169925	0	0	307
rRNA25S:1818	198	74	3	1	1.40781	1	0	0	308
rRNA25S:1885	44	16	4	2	1.40439	0.736966	0	0	309
rRNA25S:1180	86	32	4	1	1.39855	1.32193	0	0	310
rRNA18S:1734	128	48	14	2	1.39652	2.32193	0	0	311
rRNA18S:475	112	42	4	2	1.39391	0.736966	0	0	312
rRNA25S:72	20	7	1	1	1.39232	0	0	0	313
rRNA25S:3292	41	15	2	2	1.39232	0	0	0	314
rRNA25S:327	54	20	3	1	1.38904	1	0	0	315
rRNA18S:1054	310	118	12	8	1.38595	0.530515	0	0	316
rRNA18S:863	46	17	2	1	1.38466	0.584963	0	0	317
rRNA18S:919	64	24	3	4	1.37851	-0.321928	0	0	318
rRNA18S:964	77	29	9	2	1.37851	1.73697	0	0	319
rRNA25S:1530	12	4	1	1	1.37851	0	0	0	320
rRNA18S:74	199	76	2	3	1.37707	-0.415037	0	0	321
rRNA25S:2558	160	61	3	2	1.37672	0.415037	0	0	322
rRNA25S:3178	108	41	38	34	1.37587	0.156119	0	0	323
rRNA25S:1210	113	43	4	1	1.37346	1.32193	0	0	324
rRNA25S:2498	188	72	2	1	1.37242	0.584963	0	0	325
rRNA25S:132	92	35	3	1	1.36923	1	0	0	326
rRNA25S:1187	30	11	1	1	1.36923	0	0	0	327
rRNA18S:765	455	176	4	3	1.36528	0.321928	0	0	328
rRNA25S:146	120	46	3	1	1.36427	1	0	0	329
rRNA18S:32	17	6	4	1	1.36257	1.32193	0	0	330
rRNA18S:506	71	27	2	4	1.36257	-0.736966	0	0	331
rRNA18S:1300	230	89	15	3	1.3599	2	0	0	332
rRNA25S:2758	163	63	2	2	1.35755	0	0	0	333
rRNA25S:2858	127	49	7	2	1.35614	1.41504	0	0	334
rRNA25S:125	22	8	2	1	1.35364	0.584963	0	0	335
rRNA25S:355	22	8	3	1	1.35364	1	0	0	336
rRNA25S:1333	45	17	3	1	1.35364	1	0	0	337
rRNA25S:1705	22	8	3	1	1.35364	1	0	0	338
rRNA25S:1911	22	8	1	1	1.35364	0	0	0	339
rRNA25S:2506	68	26	1	1	1.35364	0	0	0	340
rRNA18S:638	369	144	9	2	1.35147	1.73697	0	0	341
rRNA18S:1449	157	61	5	6	1.34958	-0.222392	0	0	342
rRNA18S:908	111	43	12	3	1.34792	1.70044	0	0	343
rRNA25S:292	32	12	1	2	1.34395	-0.584963	0	0	344
rRNA25S:413	32	12	1	1	1.34395	0	0	0	345
rRNA25S:446	108	42	1	1	1.34192	0	0	0	346
rRNA25S:485	118	46	2	1	1.34023	0.584963	0	0	347
rRNA18S:1738	42	16	6	1	1.3388	1.80735	0	0	348
rRNA18S:944	196	77	8	1	1.33665	2.16993	0	0	349
rRNA25S:1819	148	58	1	2	1.33653	-0.584963	0	0	350
rRNA18S:1723	153	60	7	2	1.33605	1.41504	0	0	351
rRNA25S:178	57	22	1	1	1.33442	0	0	0	352
rRNA25S:1890	57	22	2	1	1.33442	0.584963	0	0	353
rRNA25S:2734	77	30	5	2	1.33121	1	0	0	354
rRNA18S:1565	97	38	5	9	1.32931	-0.736966	0	0	355
rRNA18S:1180	4	1	1	1	1.32193	0	0	0	356
rRNA25S:430	34	13	1	1	1.32193	0	0	0	357
rRNA25S:1469	19	7	2	1	1.32193	0.584963	0	0	358
rRNA25S:1518	9	3	1	1	1.32193	0	0	0	359
rRNA25S:1883	39	15	2	1	1.32193	0.584963	0	0	360
rRNA25S:1916	14	5	1	1	1.32193	0	0	0	361
rRNA18S:1442	221	88	15	4	1.31868	1.67807	0	0	362
rRNA18S:1611	181	72	9	4	1.31797	1	0	0	363
rRNA18S:311	116	46	6	4	1.31578	0.485427	0	0	364
rRNA18S:887	106	42	4	3	1.3152	0.321928	0	0	365
rRNA25S:1121	106	42	2	1	1.3152	0.584963	0	0	366
rRNA18S:578	138	55	2	2	1.31159	0	0	0	367
rRNA25S:2193	103	41	7	4	1.30812	0.678072	0	0	368
rRNA18S:910	46	18	2	1	1.30666	0.584963	0	0	369
rRNA18S:1249	127	51	14	2	1.29956	2.32193	0	0	370
rRNA18S:1251	31	12	7	1	1.29956	2	0	0	371
rRNA25S:2346	31	12	1	2	1.29956	-0.584963	0	0	372
rRNA18S:666	410	166	23	1	1.29929	3.58496	0	0	373
rRNA18S:1612	144	58	9	7	1.29727	0.321928	0	0	374
rRNA18S:493	80	32	3	2	1.29546	0.415037	0	0	375
rRNA25S:3282	70	28	5	1	1.29177	1.58496	0	0	376
rRNA25S:2516	234	95	1	2	1.29155	-0.584963	0	0	377
rRNA18S:375	21	8	3	1	1.28951	1	0	0	378
rRNA25S:985	131	53	3	1	1.28951	1	0	0	379
rRNA25S:1567	82	33	3	1	1.28758	1	0	0	380
rRNA25S:2543	128	52	2	2	1.28331	0	0	0	381
rRNA25S:456	33	13	1	1	1.28011	0	0	0	382
rRNA25S:1836	33	13	2	1	1.28011	0.584963	0	0	383
rRNA25S:3040	200	82	9	5	1.27601	0.736966	0	0	384
rRNA18S:960	91	37	7	2	1.27563	1.41504	0	0	385
rRNA18S:1000	231	95	6	2	1.27302	1.22239	0	0	386
rRNA18S:881	93	38	5	3	1.26919	0.584963	0	0	387
rRNA18S:542	23	9	1	1	1.26303	0	0	0	388
rRNA25S:1041	95	39	2	1	1.26303	0.584963	0	0	389
rRNA25S:2513	229	95	2	1	1.26053	0.584963	0	0	390
rRNA18S:260	217	90	8	4	1.26039	0.847997	0	0	391
rRNA25S:682	73	30	1	1	1.25526	0	0	0	392
rRNA25S:1334	61	25	1	1	1.25376	0	0	0	393
rRNA25S:508	130	54	2	1	1.25206	0.584963	0	0	394
rRNA25S:2569	130	54	3	1	1.25206	1	0	0	395
rRNA25S:3057	180	75	8	4	1.25192	0.847997	0	0	396
rRNA25S:185	68	28	3	1	1.25054	1	0	0	397
rRNA25S:3312	87	36	7	8	1.24998	-0.169925	0	0	398
rRNA18S:1708	75	31	10	6	1.24793	0.652077	0	0	399
rRNA25S:479	37	15	2	1	1.24793	0.584963	0	0	400
rRNA25S:1458	18	7	1	1	1.24793	0	0	0	401
rRNA25S:2517	170	71	2	1	1.24793	0.584963	0	0	402
rRNA25S:3041	158	66	12	7	1.24679	0.70044	0	0	403
rRNA25S:1600	146	61	3	2	1.24548	0.415037	0	0	404
rRNA25S:2352	63	26	3	4	1.24511	-0.321928	0	0	405
rRNA18S:350	25	10	2	1	1.24101	0.584963	0	0	406
rRNA18S:1687	207	87	21	9	1.24101	1.1375	0	0	407
rRNA25S:326	84	35	1	6	1.23947	-1.80735	0	0	408
rRNA18S:66	143	60	6	1	1.23919	1.80735	0	0	409
rRNA25S:2537	150	63	2	2	1.2384	0	0	0	410
rRNA18S:517	223	94	5	7	1.2375	-0.415037	0	0	411
rRNA25S:291	32	13	1	1	1.23704	0	0	0	412
rRNA25S:3168	72	30	3	2	1.23563	0.415037	0	0	413
rRNA18S:842	39	16	3	1	1.23447	1	0	0	414
rRNA25S:1554	53	22	2	1	1.23133	0.584963	0	0	415
rRNA18S:1704	163	69	19	3	1.22827	2.32193	0	0	416
rRNA25S:245	170	72	4	2	1.22803	0.736966	0	0	417
rRNA25S:1448	88	37	1	1	1.22781	0	0	0	418
rRNA18S:43	48	20	6	8	1.22239	-0.36257	0	0	419
rRNA18S:380	13	5	5	2	1.22239	1	0	0	420
rRNA18S:528	76	32	2	4	1.22239	-0.736966	0	0	421
rRNA18S:1190	20	8	1	1	1.22239	0	0	0	422
rRNA25S:41	6	2	1	2	1.22239	-0.584963	0	0	423
rRNA25S:818	41	17	2	1	1.22239	0.584963	0	0	424
rRNA25S:1843	6	2	1	1	1.22239	0	0	0	425
rRNA25S:2153	62	26	3	2	1.22239	0.415037	0	0	426
rRNA25S:2551	83	35	2	5	1.22239	-1	0	0	427
rRNA25S:2599	13	5	4	3	1.22239	0.321928	0	0	428
rRNA25S:2806	20	8	30	69	1.22239	-1.17509	0	0	429
rRNA25S:2820	6	2	7	4	1.22239	0.678072	0	0	430
rRNA25S:3297	20	8	4	2	1.22239	0.736966	0	0	431
rRNA18S:157	169	72	8	1	1.21957	2.16993	0	0	432
rRNA18S:965	78	33	7	1	1.21632	2	0	0	433
rRNA18S:743	180	77	16	2	1.21444	2.5025	0	0	434
rRNA18S:145	175	75	8	3	1.2115	1.16993	0	0	435
rRNA25S:1569	87	37	3	1	1.2115	1	0	0	436
rRNA18S:1508	117	50	13	6	1.21022	1	0	0	437
rRNA25S:321	36	15	1	1	1.20945	0	0	0	438
rRNA18S:134	177	76	9	3	1.20895	1.32193	0	0	439
rRNA25S:2859	66	28	3	1	1.20811	1	0	0	440
rRNA18S:230	96	41	5	7	1.2076	-0.415037	0	0	441
rRNA25S:318	29	12	2	2	1.20645	0	0	0	442
rRNA25S:2781	112	48	7	6	1.20547	0.192645	0	0	443
rRNA25S:1315	105	45	1	1	1.20436	0	0	0	444
rRNA25S:2868	91	39	9	9	1.20163	0	0	0	445
rRNA25S:310	38	16	2	1	1.19794	0.584963	0	0	446
rRNA25S:1495	38	16	2	1	1.19794	0.584963	0	0	447
rRNA25S:2137	116	50	6	1	1.19794	1.80735	0	0	448
rRNA25S:464	109	47	2	1	1.1964	0.584963	0	0	449
rRNA25S:181	180	78	5	1	1.19607	1.58496	0	0	450
rRNA25S:3104	196	85	7	3	1.19579	1	0	0	451
rRNA18S:229	70	30	2	1	1.19555	0.584963	0	0	452
rRNA25S:1168	150	65	7	1	1.19401	2	0	0	453
rRNA18S:1016	31	13	1	2	1.19265	-0.584963	0	0	454
rRNA25S:2540	184	80	2	1	1.19153	0.584963	0	0	455
rRNA25S:1437	88	38	3	2	1.19033	0.415037	0	0	456
rRNA25S:669	40	17	2	1	1.18763	0.584963	0	0	457
rRNA18S:241	199	87	5	2	1.18442	1	0	0	458
rRNA25S:2077	58	25	1	1	1.1822	0	0	0	459
rRNA25S:3196	176	77	18	5	1.1822	1.66297	0	0	460
rRNA18S:961	33	14	2	1	1.18057	0.584963	0	0	461
rRNA18S:1647	67	29	4	3	1.18057	0.321928	0	0	462
rRNA18S:1682	101	44	9	1	1.18057	2.32193	0	0	463
rRNA18S:1728	33	14	2	2	1.18057	0	0	0	464
rRNA25S:1628	51	22	1	1	1.17688	0	0	0	465
rRNA25S:1739	243	107	5	1	1.17585	1.58496	0	0	466
rRNA25S:2188	105	46	3	3	1.17333	0	0	0	467
rRNA25S:2065	123	54	2	1	1.17284	0.584963	0	0	468
rRNA25S:386	17	7	2	1	1.16993	0.584963	0	0	469
rRNA25S:802	8	3	3	1	1.16993	1	0	0	470
rRNA25S:1854	17	7	1	1	1.16993	0	0	0	471
rRNA25S:1910	35	15	3	1	1.16993	1	0	0	472
rRNA25S:2374	8	3	5	4	1.16993	0.263034	0	0	473
rRNA25S:2763	35	15	6	2	1.16993	1.22239	0	0	474
rRNA25S:3120	116	51	11	11	1.16993	0	0	0	475
rRNA18S:1097	165	73	5	2	1.16559	1	0	0	476
rRNA25S:478	82	36	1	1	1.16559	0	0	0	477
rRNA18S:1070	84	37	4	4	1.16146	0	0	0	478
rRNA18S:1138	28	12	1	1	1.15754	0	0	0	479
rRNA25S:2070	260	116	3	2	1.15754	0.415037	0	0	480
rRNA25S:2132	28	12	1	2	1.15754	-0.584963	0	0	481
rRNA18S:207	155	69	10	4	1.15612	1.1375	0	0	482
rRNA18S:599	77	34	4	3	1.15612	0.321928	0	0	483
rRNA18S:1103	88	39	6	1	1.15381	1.80735	0	0	484
rRNA25S:1190	121	54	2	1	1.14938	0.584963	0	0	485
rRNA25S:2152	101	45	5	2	1.14886	1	0	0	486
rRNA25S:2350	50	22	6	3	1.14886	0.807355	0	0	487
rRNA25S:308	30	13	2	1	1.14684	0.584963	0	0	488
rRNA25S:328	30	13	1	1	1.14684	0	0	0	489
rRNA25S:380	30	13	1	1	1.14684	0	0	0	490
rRNA25S:1870	30	13	1	2	1.14684	-0.584963	0	0	491
rRNA18S:503	156	70	8	2	1.14487	1.58496	0	0	492
rRNA18S:758	63	28	2	2	1.14202	0	0	0	493
rRNA18S:891	74	33	3	1	1.14136	1	0	0	494
rRNA25S:133	107	48	4	5	1.14018	-0.263034	0	0	495
rRNA18S:710	261	118	12	4	1.13861	1.37851	0	0	496
rRNA18S:1188	10	4	3	2	1.1375	0.415037	0	0	497
rRNA25S:2085	120	54	2	1	1.1375	0.584963	0	0	498
rRNA25S:3046	164	74	5	1	1.1375	1.58496	0	0	499
rRNA18S:1301	214	97	5	3	1.13348	0.584963	0	0	500
rRNA25S:2492	67	30	3	2	1.13327	0.415037	0	0	501
rRNA18S:239	124	56	6	1	1.13289	1.80735	0	0	502
rRNA18S:1136	91	41	2	2	1.13124	0	0	0	503
rRNA18S:662	310	141	9	2	1.13102	1.73697	0	0	504
rRNA18S:158	126	57	8	3	1.1307	1.16993	0	0	505
rRNA18S:317	69	31	2	2	1.12928	0	0	0	506
rRNA25S:2924	34	15	2	1	1.12928	0.584963	0	0	507
rRNA18S:1302	202	92	8	1	1.12618	2.16993	0	0	508
rRNA18S:694	370	169	16	7	1.12588	1.08746	0	0	509
rRNA25S:1215	47	21	3	1	1.12553	1	0	0	510
rRNA25S:1821	47	21	2	1	1.12553	0.584963	0	0	511
rRNA25S:2596	23	10	3	2	1.12553	0.415037	0	0	512
rRNA18S:558	36	16	1	1	1.12199	0	0	0	513
rRNA18S:664	582	267	27	5	1.12126	2.22239	0	0	514
rRNA25S:2471	179	82	2	2	1.11681	0	0	0	515
rRNA18S:37	12	5	1	1	1.11548	0	0	0	516
rRNA18S:492	64	29	3	1	1.11548	1	0	0	517
rRNA18S:1206	25	11	3	4	1.11548	-0.321928	0	0	518
rRNA25S:1350	51	23	2	1	1.11548	0.584963	0	0	519
rRNA25S:1548	25	11	2	1	1.11548	0.584963	0	0	520
rRNA25S:2341	51	23	3	3	1.11548	0	0	0	521
rRNA25S:1330	118	54	2	2	1.11346	0	0	0	522
rRNA25S:316	81	37	3	1	1.10962	1	0	0	523
rRNA25S:3236	81	37	10	6	1.10962	0.652077	0	0	524
rRNA25S:2559	96	44	4	1	1.10806	1.32193	0	0	525
rRNA18S:144	223	103	11	6	1.10692	0.777608	0	0	526
rRNA18S:1095	55	25	2	2	1.10692	0	0	0	527
rRNA25S:2920	27	12	5	3	1.10692	0.584963	0	0	528
rRNA18S:65	158	73	6	1	1.10343	1.80735	0	0	529
rRNA18S:915	102	47	4	2	1.10154	0.736966	0	0	530
rRNA18S:27	14	6	3	4	1.09954	-0.321928	0	0	531
rRNA25S:166	44	20	1	2	1.09954	-0.584963	0	0	532
rRNA25S:397	14	6	1	1	1.09954	0	0	0	533
rRNA25S:793	59	27	1	2	1.09954	-0.584963	0	0	534
rRNA25S:1893	44	20	2	1	1.09954	0.584963	0	0	535
rRNA25S:2203	14	6	3	1	1.09954	1	0	0	536
rRNA18S:125	106	49	7	2	1.09761	1.41504	0	0	537
rRNA18S:472	110	51	5	5	1.09398	0	0	0	538
rRNA25S:1217	112	52	3	1	1.09226	1	0	0	539
rRNA25S:2717	114	53	2	2	1.0906	0	0	0	540
rRNA18S:324	33	15	3	1	1.08746	1	0	0	541
rRNA18S:698	356	167	13	2	1.08746	2.22239	0	0	542
rRNA18S:1581	50	23	4	17	1.08746	-1.848	0	0	543
rRNA25S:626	105	49	3	1	1.08406	1	0	0	544
rRNA25S:888	52	24	1	1	1.08406	0	0	0	545
rRNA18S:499	35	16	3	3	1.08246	0	0	0	546
rRNA25S:628	71	33	1	1	1.08246	0	0	0	547
rRNA25S:3038	54	25	5	1	1.08092	1.58496	0	0	548
rRNA18S:1743	92	43	20	8	1.07973	1.22239	0	0	549
rRNA25S:3078	149	70	23	27	1.07907	-0.222392	0	0	550
rRNA18S:897	94	44	5	2	1.078	1	0	0	551
rRNA25S:1856	18	8	1	1	1.078	0	0	0	552
rRNA25S:3277	37	17	8	8	1.078	0	0	0	553
rRNA18S:832	77	36	8	1	1.07595	2.16993	0	0	554
rRNA25S:3160	58	27	79	37	1.07529	1.074	0	0	555
rRNA25S:3213	119	56	6	4	1.074	0.485427	0	0	556
rRNA25S:1445	60	28	1	1	1.07276	0	0	0	557
rRNA18S:1578	184	87	11	9	1.07195	0.263034	0	0	558
rRNA25S:324	41	19	2	1	1.07039	0.584963	0	0	559
rRNA25S:2552	104	49	6	2	1.07039	1.22239	0	0	560
rRNA25S:2817	20	9	4	2	1.07039	0.736966	0	0	561
rRNA25S:1108	85	40	1	3	1.06871	-1	0	0	562
rRNA18S:1044	43	20	4	1	1.06711	1.32193	0	0	563
rRNA25S:519	225	107	3	1	1.06529	1	0	0	564
rRNA18S:559	22	10	4	1	1.06413	1.32193	0	0	565
rRNA18S:699	116	55	13	1	1.06301	2.80735	0	0	566
rRNA18S:222	191	91	7	4	1.0614	0.678072	0	0	567
rRNA25S:123	95	45	2	1	1.0614	0.584963	0	0	568
rRNA18S:611	97	46	2	2	1.06012	0	0	0	569
rRNA18S:182	124	59	13	3	1.05889	1.80735	0	0	570
rRNA18S:1066	24	11	3	1	1.05889	1	0	0	571
rRNA25S:1894	76	36	1	1	1.05733	0	0	0	572
rRNA18S:296	134	64	2	4	1.05445	-0.736966	0	0	573
rRNA25S:1684	53	25	2	1	1.05445	0.584963	0	0	574
rRNA25S:2491	55	26	2	1	1.05247	0.584963	0	0	575
rRNA18S:146	113	54	12	1	1.05153	2.70044	0	0	576
rRNA25S:1162	115	55	1	1	1.05063	0	0	0	577
rRNA18S:860	59	28	2	2	1.04891	0	0	0	578
rRNA25S:501	119	57	1	1	1.04891	0	0	0	579
rRNA18S:1608	212	102	9	7	1.04821	0.321928	0	0	580
rRNA18S:118	307	148	12	10	1.04762	0.241008	0	0	581
rRNA25S:84	92	44	2	1	1.04731	0.584963	0	0	582
rRNA25S:2991	63	30	5	5	1.0458	0	0	0	583
rRNA18S:1076	32	15	1	1	1.04439	0	0	0	584
rRNA18S:215	168	81	18	3	1.04333	2.24793	0	0	585
rRNA25S:151	102	49	1	1	1.04264	0	0	0	586
rRNA18S:1214	34	16	3	3	1.04182	0	0	0	587
rRNA25S:47	34	16	2	3	1.04182	-0.415037	0	0	588
rRNA25S:1566	69	33	4	1	1.04182	1.32193	0	0	589
rRNA25S:3134	106	51	20	14	1.04103	0.485427	0	0	590
rRNA18S:206	254	123	5	5	1.04016	0	0	0	591
rRNA18S:105	116	56	5	6	1.03747	-0.222392	0	0	592
rRNA18S:209	235	114	5	4	1.03715	0.263034	0	0	593
rRNA18S:1703	40	19	6	4	1.03562	0.485427	0	0	594
rRNA18S:177	249	121	21	5	1.03505	1.87447	0	0	595
rRNA25S:2757	212	103	3	2	1.03427	0.415037	0	0	596
rRNA18S:1194	42	20	2	1	1.03395	0.584963	0	0	597
rRNA18S:277	132	64	7	2	1.03291	1.41504	0	0	598
rRNA25S:3357	709	346	19	3	1.03288	2.32193	0	0	599
rRNA25S:428	48	23	2	1	1.02975	0.584963	0	0	600
rRNA18S:1310	246	120	17	5	1.0295	1.58496	0	0	601
rRNA18S:742	152	74	8	6	1.02857	0.36257	0	0	602
rRNA25S:771	52	25	2	1	1.02748	0.584963	0	0	603
rRNA25S:2860	54	26	19	21	1.02647	-0.137504	0	0	604
rRNA18S:374	64	31	4	7	1.02237	-0.678072	0	0	605
rRNA18S:840	70	34	4	2	1.02046	0.736966	0	0	606
rRNA18S:1319	218	107	10	3	1.0199	1.45943	0	0	607
rRNA25S:1073	72	35	1	2	1.0199	-0.584963	0	0	608
rRNA25S:2140	76	37	2	1	1.01886	0.584963	0	0	609
rRNA18S:1666	159	78	7	13	1.01815	-0.807355	0	0	610
rRNA25S:3179	169	83	11	4	1.01707	1.26303	0	0	611
rRNA18S:1683	92	45	18	3	1.0156	2.24793	0	0	612
rRNA18S:292	98	48	2	2	1.01465	0	0	0	613
rRNA18S:254	102	50	6	3	1.01408	0.807355	0	0	614
rRNA18S:890	140	69	7	3	1.01027	1	0	0	615
rRNA25S:3351	1263	627	51	23	1.00916	1.11548	0	0	616
rRNA18S:5	5	2	1	1	1	0	0	0	617
rRNA18S:24	3	1	4	1	1	1.32193	0	0	618
rRNA18S:1189	5	2	1	2	1	-0.584963	0	0	619
rRNA18S:1557	85	42	2	3	1	-0.415037	0	0	620
rRNA18S:1752	23	11	11	6	1	0.777608	0	0	621
rRNA25S:1	5	2	2	1	1	0.584963	0	0	622
rRNA25S:13	9	4	1	1	1	0	0	0	623
rRNA25S:152	85	42	2	1	1	0.584963	0	0	624
rRNA25S:153	43	21	1	1	1	0	0	0	625
rRNA25S:361	9	4	1	1	1	0	0	0	626
rRNA25S:409	23	11	1	1	1	0	0	0	627
rRNA25S:1425	31	15	1	1	1	0	0	0	628
rRNA25S:1438	87	43	2	1	1	0.584963	0	0	629
rRNA25S:1470	39	19	3	1	1	1	0	0	630
rRNA25S:1682	127	63	4	2	1	0.736966	0	0	631
rRNA25S:1857	123	61	6	1	1	1.80735	0	0	632
rRNA25S:1872	21	10	1	1	1	0	0	0	633
rRNA25S:1876	23	11	2	1	1	0.584963	0	0	634
rRNA25S:2082	75	37	1	1	1	0	0	0	635
rRNA25S:2162	25	12	1	1	1	0	0	0	636
rRNA25S:2344	105	52	19	3	1	2.32193	0	0	637
rRNA25S:2604	5	2	1	5	1	-1.58496	0	0	638
rRNA25S:2835	21	10	2	2	1	0	0	0	639
rRNA25S:2887	37	18	9	13	1	-0.485427	0	0	640
rRNA25S:2992	43	21	8	2	1	1.58496	0	0	641
rRNA25S:3131	35	17	32	6	1	2.23704	0	0	642
rRNA25S:115	118	59	3	1	0.987927	1	0	0	643
rRNA18S:1602	108	54	7	4	0.986825	0.678072	0	0	644
rRNA18S:1551	102	51	5	5	0.986061	0	0	0	645
rRNA18S:482	96	48	4	3	0.985203	0.321928	0	0	646
rRNA18S:1088	86	43	3	2	0.983512	0.415037	0	0	647
rRNA25S:1055	224	113	7	1	0.980891	2	0	0	648
rRNA18S:521	68	34	2	1	0.979241	0.584963	0	0	649
rRNA18S:137	194	98	8	4	0.977974	0.847997	0	0	650
rRNA25S:3058	164	83	5	2	0.974005	1	0	0	651
rRNA25S:3125	46	23	11	3	0.969626	1.58496	0	0	652
rRNA18S:1630	226	115	17	12	0.968567	0.469485	0	0	653
rRNA25S:1218	44	22	2	1	0.968291	0.584963	0	0	654
rRNA25S:491	42	21	2	1	0.966833	0.584963	0	0	655
rRNA25S:2580	42	21	1	1	0.966833	0	0	0	656
rRNA18S:1450	81	41	3	2	0.965235	0.415037	0	0	657
rRNA25S:461	38	19	1	1	0.963474	0	0	0	658
rRNA25S:1782	114	58	1	1	0.962847	0	0	0	659
rRNA25S:2339	36	18	4	1	0.961526	1.32193	0	0	660
rRNA25S:2512	143	73	1	1	0.960472	0	0	0	661
rRNA18S:618	174	89	8	3	0.959358	1.16993	0	0	662
rRNA25S:343	34	17	1	2	0.959358	-0.584963	0	0	663
rRNA18S:1369	242	124	16	1	0.959028	3.08746	0	0	664
rRNA18S:795	172	88	7	1	0.958895	2	0	0	665
rRNA18S:704	121	62	7	2	0.953457	1.41504	0	0	666
rRNA18S:248	146	75	7	2	0.951745	1.41504	0	0	667
rRNA25S:1314	28	14	2	1	0.95109	0.584963	0	0	668
rRNA18S:1559	80	41	8	5	0.947533	0.584963	0	0	669
rRNA25S:1150	53	27	2	1	0.947533	0.584963	0	0	670
rRNA25S:1900	26	13	1	1	0.947533	0	0	0	671
rRNA25S:3013	80	41	14	10	0.947533	0.447459	0	0	672
rRNA18S:1650	128	66	7	4	0.945138	0.678072	0	0	673
rRNA18S:581	70	36	2	4	0.940294	-0.736966	0	0	674
rRNA25S:1451	93	48	4	1	0.939879	1.32193	0	0	675
rRNA18S:928	116	60	3	1	0.939627	1	0	0	676
rRNA25S:1834	137	71	5	1	0.938599	1.58496	0	0	677
rRNA25S:2147	112	58	4	1	0.937536	1.32193	0	0	678
rRNA18S:1253	66	34	8	4	0.936806	0.847997	0	0	679
rRNA18S:850	43	22	1	1	0.93587	0	0	0	680
rRNA25S:3192	43	22	10	2	0.93587	1.87447	0	0	681
rRNA25S:2172	64	33	7	4	0.934905	0.678072	0	0	682
rRNA25S:1329	215	112	4	1	0.934709	1.32193	0	0	683
rRNA25S:1685	81	42	4	1	0.931287	1.32193	0	0	684
rRNA18S:1062	140	73	6	2	0.930098	1.22239	0	0	685
rRNA25S:1858	39	20	1	1	0.929611	0	0	0	686
rRNA25S:2641	18	9	3	2	0.925999	0.415037	0	0	687
rRNA18S:469	149	78	8	2	0.925038	1.58496	0	0	688
rRNA18S:1314	128	67	8	2	0.923764	1.58496	0	0	689
rRNA18S:591	54	28	3	1	0.923379	1	0	0	690
rRNA18S:839	54	28	4	1	0.923379	1.32193	0	0	691
rRNA25S:248	162	85	2	2	0.922463	0	0	0	692
rRNA25S:3301	35	18	2	2	0.921997	0	0	0	693
rRNA25S:672	88	46	2	1	0.921145	0.584963	0	0	694
rRNA18S:695	105	55	6	3	0.920566	0.807355	0	0	695
rRNA18S:988	69	36	3	3	0.91983	0	0	0	696
rRNA18S:1676	69	36	8	2	0.91983	1.58496	0	0	697
rRNA25S:247	103	54	2	2	0.91908	0	0	0	698
rRNA18S:1707	273	144	28	7	0.918123	1.85798	0	0	699
rRNA18S:339	16	8	1	2	0.917538	-0.584963	0	0	700
rRNA18S:379	33	17	3	1	0.917538	1	0	0	701
rRNA25S:410	50	26	1	1	0.917538	0	0	0	702
rRNA25S:3042	31	16	13	15	0.912537	-0.192645	0	0	703
rRNA25S:2080	78	41	3	1	0.911463	1	0	0	704
rRNA18S:835	46	24	3	1	0.910733	1	0	0	705
rRNA18S:1510	149	79	16	3	0.906891	2.08746	0	0	706
rRNA25S:379	14	7	1	1	0.906891	0	0	0	707
rRNA25S:1920	29	15	2	1	0.906891	0.584963	0	0	708
rRNA25S:3354	411	219	22	3	0.905141	2.52356	0	0	709
rRNA18S:789	87	46	1	3	0.904843	-1	0	0	710
rRNA25S:778	100	53	1	1	0.903324	0	0	0	711
rRNA18S:1527	42	22	6	2	0.902703	1.22239	0	0	712
rRNA18S:1346	268	143	14	5	0.901537	1.32193	0	0	713
rRNA18S:155	191	102	8	2	0.898462	1.58496	0	0	714
rRNA18S:1089	40	21	4	2	0.89812	0.736966	0	0	715
rRNA25S:1453	40	21	1	1	0.89812	0	0	0	716
rRNA25S:527	213	114	4	1	0.895977	1.32193	0	0	717
rRNA25S:177	146	78	4	2	0.895892	0.736966	0	0	718
rRNA18S:760	105	56	3	1	0.89503	1	0	0	719
rRNA18S:275	12	6	1	1	0.893085	0	0	0	720
rRNA18S:470	51	27	2	5	0.893085	-1	0	0	721
rRNA25S:1704	51	27	1	1	0.893085	0	0	0	722
rRNA25S:3019	51	27	7	3	0.893085	1	0	0	723
rRNA25S:1132	175	94	5	2	0.889576	1	0	0	724
rRNA25S:2066	110	59	1	1	0.887525	0	0	0	725
rRNA18S:1250	95	51	6	2	0.884523	1.22239	0	0	726
rRNA25S:2183	23	12	5	6	0.884523	-0.222392	0	0	727
rRNA25S:2888	23	12	8	9	0.884523	-0.152003	0	0	728
rRNA18S:807	34	18	2	2	0.881356	0	0	0	729
rRNA18S:1306	45	24	11	2	0.879706	2	0	0	730
rRNA18S:76	67	36	5	4	0.878009	0.263034	0	0	731
rRNA25S:1214	144	78	1	1	0.876128	0	0	0	732
rRNA18S:26	10	5	3	3	0.874469	0	0	0	733
rRNA18S:1205	21	11	5	4	0.874469	0.263034	0	0	734
rRNA25S:448	54	29	4	1	0.874469	1.32193	0	0	735
rRNA25S:1136	21	11	1	1	0.874469	0	0	0	736
rRNA25S:1336	142	77	4	1	0.874469	1.32193	0	0	737
rRNA25S:3089	43	23	12	19	0.874469	-0.621488	0	0	738
rRNA18S:1361	312	170	21	8	0.872166	1.28951	0	0	739
rRNA18S:331	74	40	1	1	0.871267	0	0	0	740
rRNA25S:2102	52	28	1	2	0.869939	-0.584963	0	0	741
rRNA18S:1226	41	22	8	8	0.868755	0	0	0	742
rRNA18S:1495	125	68	11	3	0.868755	1.58496	0	0	743
rRNA25S:3300	30	16	8	12	0.866733	-0.530515	0	0	744
rRNA25S:3063	81	44	6	7	0.865699	-0.192645	0	0	745
rRNA25S:70	70	38	2	1	0.864345	0.584963	0	0	746
rRNA18S:1067	19	10	1	1	0.862496	0	0	0	747
rRNA25S:2204	19	10	1	1	0.862496	0	0	0	748
rRNA25S:2507	137	75	3	1	0.860597	1	0	0	749
rRNA25S:1720	97	53	4	1	0.859822	1.32193	0	0	750
rRNA25S:1629	126	69	5	1	0.859402	1.58496	0	0	751
rRNA18S:367	28	15	3	2	0.857981	0.415037	0	0	752
rRNA18S:513	28	15	1	1	0.857981	0	0	0	753
rRNA18S:663	528	291	30	8	0.857299	1.78427	0	0	754
rRNA18S:1311	258	142	14	2	0.856937	2.32193	0	0	755
rRNA25S:540	180	99	4	1	0.85599	1.32193	0	0	756
rRNA25S:2379	37	20	1	1	0.85561	0	0	0	757
rRNA18S:693	482	266	20	11	0.855183	0.807355	0	0	758
rRNA18S:490	8	4	1	1	0.847997	0	0	0	759
rRNA18S:639	152	84	9	1	0.847997	2.32193	0	0	760
rRNA18S:989	26	14	5	2	0.847997	1	0	0	761
rRNA18S:1005	35	19	1	1	0.847997	0	0	0	762
rRNA18S:1305	71	39	7	3	0.847997	1	0	0	763
rRNA18S:1746	8	4	2	2	0.847997	0	0	0	764
rRNA25S:42	17	9	2	1	0.847997	0.584963	0	0	765
rRNA25S:1181	152	84	4	2	0.847997	0.736966	0	0	766
rRNA25S:1198	8	4	1	1	0.847997	0	0	0	767
rRNA25S:2636	17	9	3	2	0.847997	0.415037	0	0	768
rRNA25S:2773	17	9	1	3	0.847997	-1	0	0	769
rRNA25S:3077	265	147	25	21	0.845829	0.241008	0	0	770
rRNA18S:679	256	142	14	2	0.845753	2.32193	0	0	771
rRNA18S:231	175	97	10	5	0.844722	0.874469	0	0	772
rRNA25S:1077	146	81	5	2	0.84212	1	0	0	773
rRNA25S:2500	94	52	2	1	0.841935	0.584963	0	0	774
rRNA25S:1724	42	23	1	1	0.841302	0	0	0	775
rRNA25S:3171	108	60	12	3	0.837447	1.70044	0	0	776
rRNA18S:465	74	41	1	3	0.836501	-1	0	0	777
rRNA25S:1886	24	13	2	1	0.836501	0.584963	0	0	778
rRNA25S:2571	40	22	2	1	0.83399	0.584963	0	0	779
rRNA18S:438	31	17	3	1	0.830075	1	0	0	780
rRNA18S:821	63	35	1	1	0.830075	0	0	0	781
rRNA18S:1339	159	89	8	5	0.830075	0.584963	0	0	782
rRNA25S:349	15	8	2	1	0.830075	0.584963	0	0	783
rRNA25S:1197	31	17	2	1	0.830075	0.584963	0	0	784
rRNA25S:1477	15	8	1	1	0.830075	0	0	0	785
rRNA18S:191	118	66	10	6	0.828729	0.652077	0	0	786
rRNA18S:236	38	21	2	1	0.825971	0.584963	0	0	787
rRNA25S:2768	84	47	10	9	0.824428	0.137504	0	0	788
rRNA25S:68	22	12	2	1	0.823122	0.584963	0	0	789
rRNA25S:1298	75	42	4	1	0.821663	1.32193	0	0	790
rRNA18S:1012	128	72	7	2	0.821403	1.41504	0	0	791
rRNA18S:1467	52	29	2	3	0.82103	-0.415037	0	0	792
rRNA18S:1643	29	16	4	2	0.819428	0.736966	0	0	793
rRNA25S:1471	29	16	1	1	0.819428	0	0	0	794
rRNA25S:1820	156	88	2	1	0.818887	0.584963	0	0	795
rRNA25S:2999	103	58	8	5	0.817797	0.584963	0	0	796
rRNA18S:64	140	79	12	6	0.817623	0.893085	0	0	797
rRNA18S:981	73	41	9	2	0.817136	1.73697	0	0	798
rRNA25S:278	87	49	1	2	0.815575	-0.584963	0	0	799
rRNA18S:161	356	202	18	8	0.814444	1.078	0	0	800
rRNA18S:185	50	28	8	1	0.814444	2.16993	0	0	801
rRNA18S:1620	50	28	6	4	0.814444	0.485427	0	0	802
rRNA18S:1355	71	40	7	4	0.812373	0.678072	0	0	803
rRNA25S:3050	113	64	15	10	0.810522	0.540568	0	0	804
rRNA18S:2	6	3	2	1	0.807355	0.584963	0	0	805
rRNA18S:530	6	3	1	1	0.807355	0	0	0	806
rRNA18S:784	27	15	3	1	0.807355	1	0	0	807
rRNA18S:1183	6	3	2	2	0.807355	0	0	0	808
rRNA25S:8	6	3	1	1	0.807355	0	0	0	809
rRNA25S:25	6	3	1	1	0.807355	0	0	0	810
rRNA25S:36	6	3	1	2	0.807355	-0.584963	0	0	811
rRNA25S:806	27	15	2	1	0.807355	0.584963	0	0	812
rRNA25S:1474	27	15	1	1	0.807355	0	0	0	813
rRNA25S:1936	20	11	2	1	0.807355	0.584963	0	0	814
rRNA25S:3037	102	58	9	2	0.803857	1.73697	0	0	815
rRNA25S:1583	81	46	2	2	0.802963	0	0	0	816
rRNA18S:1078	156	89	9	4	0.802768	1	0	0	817
rRNA25S:642	93	53	2	1	0.799701	0.584963	0	0	818
rRNA25S:2741	39	22	6	2	0.798366	1.22239	0	0	819
rRNA18S:831	72	41	3	2	0.797507	0.415037	0	0	820
rRNA18S:1686	65	37	18	5	0.796467	1.66297	0	0	821
rRNA25S:1625	124	71	2	1	0.795859	0.584963	0	0	822
rRNA18S:893	58	33	3	2	0.79518	0.415037	0	0	823
rRNA25S:2493	181	104	3	2	0.793549	0.415037	0	0	824
rRNA18S:608	96	55	2	1	0.792558	0.584963	0	0	825
rRNA18S:592	70	40	3	3	0.792195	0	0	0	826
rRNA25S:149	172	99	4	2	0.790772	0.736966	0	0	827
rRNA18S:159	82	47	4	1	0.790077	1.32193	0	0	828
rRNA18S:930	37	21	1	1	0.788496	0	0	0	829
rRNA25S:1107	37	21	1	1	0.788496	0	0	0	830
rRNA25S:1907	56	32	4	1	0.788496	1.32193	0	0	831
rRNA25S:3118	151	87	10	6	0.788496	0.652077	0	0	832
rRNA18S:1613	237	137	23	9	0.786293	1.26303	0	0	833
rRNA18S:1396	199	115	20	5	0.785875	1.80735	0	0	834
rRNA25S:288	49	28	4	1	0.785875	1.32193	0	0	835
rRNA25S:354	49	28	3	7	0.785875	-1	0	0	836
rRNA25S:555	330	191	7	4	0.785725	0.678072	0	0	837
rRNA18S:261	130	75	4	5	0.785495	-0.263034	0	0	838
rRNA18S:1009	30	17	1	1	0.784271	0	0	0	839
rRNA18S:1071	30	17	3	2	0.784271	0.415037	0	0	840
rRNA25S:2867	30	17	6	7	0.784271	-0.192645	0	0	841
rRNA18S:518	42	24	1	1	0.782409	0	0	0	842
rRNA18S:500	109	63	3	3	0.78136	0	0	0	843
rRNA25S:87	133	77	4	1	0.780687	1.32193	0	0	844
rRNA18S:237	145	84	8	9	0.780434	-0.152003	0	0	845
rRNA18S:841	23	13	1	1	0.777608	0	0	0	846
rRNA18S:931	23	13	1	1	0.777608	0	0	0	847
rRNA18S:1567	47	27	6	2	0.777608	1.22239	0	0	848
rRNA25S:803	11	6	1	1	0.777608	0	0	0	849
rRNA25S:2459	83	48	1	1	0.777608	0	0	0	850
rRNA25S:3130	76	44	13	8	0.774933	0.63743	0	0	851
rRNA18S:747	64	37	7	4	0.77444	0.678072	0	0	852
rRNA18S:439	28	16	3	2	0.770518	0.415037	0	0	853
rRNA25S:1895	28	16	1	1	0.770518	0	0	0	854
rRNA25S:2853	57	33	7	2	0.770518	1.41504	0	0	855
rRNA18S:886	132	77	3	3	0.76988	0	0	0	856
rRNA25S:562	74	43	2	2	0.769387	0	0	0	857
rRNA25S:3169	171	100	8	5	0.768053	0.584963	0	0	858
rRNA25S:755	96	56	2	1	0.767023	0.584963	0	0	859
rRNA18S:1735	50	29	8	11	0.765535	-0.415037	0	0	860
rRNA25S:2536	123	72	1	1	0.764372	0	0	0	861
rRNA18S:55	72	42	4	2	0.76356	0.736966	0	0	862
rRNA18S:249	55	32	4	3	0.762961	0.321928	0	0	863
rRNA18S:1664	55	32	9	4	0.762961	1	0	0	864
rRNA18S:135	38	22	4	1	0.76184	1.32193	0	0	865
rRNA25S:261	138	81	3	4	0.761389	-0.321928	0	0	866
rRNA25S:129	99	58	2	2	0.761213	0	0	0	867
rRNA18S:1702	43	25	4	9	0.758992	-1	0	0	868
rRNA25S:377	21	12	1	1	0.758992	0	0	0	869
rRNA25S:2086	21	12	1	1	0.758992	0	0	0	870
rRNA18S:781	70	41	6	1	0.75743	1.80735	0	0	871
rRNA25S:1257	75	44	5	1	0.756074	1.58496	0	0	872
rRNA18S:1558	129	76	7	3	0.755581	1	0	0	873
rRNA18S:727	134	79	5	2	0.754888	1	0	0	874
rRNA25S:3166	193	114	18	5	0.754423	1.66297	0	0	875
rRNA25S:1846	85	50	2	1	0.753839	0.584963	0	0	876
rRNA18S:1224	63	37	13	4	0.752072	1.48543	0	0	877
rRNA18S:1231	63	37	2	1	0.752072	0.584963	0	0	878
rRNA25S:323	31	18	1	3	0.752072	-1	0	0	879
rRNA25S:797	31	18	3	1	0.752072	1	0	0	880
rRNA25S:810	63	37	2	2	0.752072	0	0	0	881
rRNA25S:1855	31	18	2	2	0.752072	0	0	0	882
rRNA18S:1060	233	138	10	1	0.751424	2.45943	0	0	883
rRNA25S:2988	36	21	5	14	0.750022	-1.32193	0	0	884
rRNA25S:640	41	24	2	1	0.748461	0.584963	0	0	885
rRNA18S:1550	93	55	4	3	0.747234	0.321928	0	0	886
rRNA18S:110	145	86	5	3	0.746881	0.584963	0	0	887
rRNA18S:1675	108	64	7	8	0.745817	-0.169925	0	0	888
rRNA25S:2089	56	33	1	1	0.745427	0	0	0	889
rRNA25S:2059	235	140	3	1	0.743092	1	0	0	890
rRNA18S:1519	168	100	14	2	0.742668	2.32193	0	0	891
rRNA25S:114	86	51	1	1	0.742504	0	0	0	892
rRNA18S:1431	101	60	7	2	0.741688	1.41504	0	0	893
rRNA18S:1024	111	66	4	2	0.741266	0.736966	0	0	894
rRNA25S:2510	223	133	3	2	0.741266	0.415037	0	0	895
rRNA18S:1313	156	93	2	3	0.740032	-0.415037	0	0	896
rRNA18S:1377	281	168	26	6	0.738672	1.94753	0	0	897
rRNA18S:35	4	2	3	1	0.736966	1	0	0	898
rRNA18S:49	14	8	1	3	0.736966	-1	0	0	899
rRNA18S:58	54	32	5	3	0.736966	0.584963	0	0	900
rRNA18S:489	4	2	1	1	0.736966	0	0	0	901
rRNA18S:1004	154	92	6	1	0.736966	1.80735	0	0	902
rRNA18S:1750	4	2	5	2	0.736966	1	0	0	903
rRNA25S:45	19	11	2	1	0.736966	0.584963	0	0	904
rRNA25S:1943	14	8	1	1	0.736966	0	0	0	905
rRNA25S:2338	9	5	2	1	0.736966	0.584963	0	0	906
rRNA25S:2443	14	8	2	2	0.736966	0	0	0	907
rRNA25S:2531	19	11	1	2	0.736966	-0.584963	0	0	908
rRNA25S:2616	4	2	3	7	0.736966	-1	0	0	909
rRNA25S:2631	9	5	2	1	0.736966	0.584963	0	0	910
rRNA25S:2637	4	2	4	5	0.736966	-0.263034	0	0	911
rRNA25S:2893	4	2	3	1	0.736966	1	0	0	912
rRNA25S:2986	99	59	2	2	0.736966	0	0	0	913
rRNA25S:3250	94	56	7	5	0.736966	0.415037	0	0	914
rRNA25S:3269	29	17	3	6	0.736966	-0.807355	0	0	915
rRNA18S:1333	175	105	16	5	0.731511	1.5025	0	0	916
rRNA25S:1352	77	46	1	1	0.730813	0	0	0	917
rRNA25S:2743	77	46	5	13	0.730813	-1.22239	0	0	918
rRNA18S:1451	57	34	5	6	0.728698	-0.222392	0	0	919
rRNA18S:1116	52	31	3	2	0.72792	0.415037	0	0	920
rRNA25S:1522	52	31	1	2	0.72792	-0.584963	0	0	921
rRNA25S:1781	52	31	1	1	0.72792	0	0	0	922
rRNA25S:1568	85	51	1	2	0.725825	-0.584963	0	0	923
rRNA25S:3206	42	25	10	3	0.725825	1.45943	0	0	924
rRNA25S:871	118	71	1	1	0.724893	0	0	0	925
rRNA25S:3005	75	45	6	20	0.724366	-1.58496	0	0	926
rRNA18S:511	70	42	2	2	0.723482	0	0	0	927
rRNA18S:544	70	42	2	2	0.723482	0	0	0	928
rRNA25S:681	70	42	1	2	0.723482	-0.584963	0	0	929
rRNA18S:602	98	59	6	1	0.722466	1.80735	0	0	930
rRNA25S:3294	27	16	5	5	0.719892	0	0	0	931
rRNA18S:932	162	98	15	4	0.719372	1.67807	0	0	932
rRNA18S:312	68	41	2	5	0.716207	-1	0	0	933
rRNA25S:1044	63	38	3	1	0.714598	1	0	0	934
rRNA18S:124	112	68	2	2	0.711655	0	0	0	935
rRNA25S:1921	17	10	1	1	0.710493	0	0	0	936
rRNA25S:1128	84	51	2	1	0.708951	0.584963	0	0	937
rRNA25S:190	79	48	4	2	0.707218	0.736966	0	0	938
rRNA18S:101	149	91	5	2	0.705257	1	0	0	939
rRNA18S:378	43	26	4	2	0.704544	0.736966	0	0	940
rRNA18S:769	87	53	2	2	0.704544	0	0	0	941
rRNA25S:1630	43	26	4	1	0.704544	1.32193	0	0	942
rRNA18S:680	277	170	19	1	0.701089	3.32193	0	0	943
rRNA18S:1749	12	7	8	5	0.70044	0.584963	0	0	944
rRNA25S:37	12	7	4	1	0.70044	1.32193	0	0	945
rRNA25S:927	12	7	1	1	0.70044	0	0	0	946
rRNA25S:1460	25	15	1	2	0.70044	-0.584963	0	0	947
rRNA25S:2291	64	39	2	3	0.70044	-0.415037	0	0	948
rRNA25S:1840	163	100	2	2	0.699341	0	0	0	949
rRNA18S:111	236	145	6	9	0.698919	-0.514573	0	0	950
rRNA18S:808	98	60	3	1	0.698619	1	0	0	951
rRNA18S:1203	46	28	7	4	0.696608	0.678072	0	0	952
rRNA18S:678	357	220	15	2	0.695913	2.41504	0	0	953
rRNA25S:2520	114	70	3	1	0.695743	1	0	0	954
rRNA18S:1617	33	20	4	1	0.695145	1.32193	0	0	955
rRNA25S:3222	67	41	13	4	0.695145	1.48543	0	0	956
rRNA18S:174	96	59	8	1	0.693022	2.16993	0	0	957
rRNA25S:2646	20	12	2	1	0.691878	0.584963	0	0	958
rRNA18S:1117	28	17	1	1	0.688056	0	0	0	959
rRNA25S:3071	94	58	19	35	0.687213	-0.847997	0	0	960
rRNA25S:1908	36	22	2	1	0.685891	0.584963	0	0	961
rRNA25S:3121	163	101	54	23	0.685127	1.1964	0	0	962
rRNA25S:2995	44	27	3	2	0.684498	0.415037	0	0	963
rRNA18S:116	227	141	9	3	0.683143	1.32193	0	0	964
rRNA25S:2091	68	42	3	1	0.68226	1	0	0	965
rRNA18S:247	84	52	3	4	0.68147	-0.321928	0	0	966
rRNA25S:99	92	57	2	2	0.681178	0	0	0	967
rRNA18S:136	23	14	2	1	0.678072	0.584963	0	0	968
rRNA18S:353	7	4	1	1	0.678072	0	0	0	969
rRNA18S:442	7	4	1	1	0.678072	0	0	0	970
rRNA18S:524	87	54	5	3	0.678072	0.584963	0	0	971
rRNA18S:588	15	9	1	1	0.678072	0	0	0	972
rRNA18S:1065	31	19	2	1	0.678072	0.584963	0	0	973
rRNA18S:1732	31	19	1	1	0.678072	0	0	0	974
rRNA25S:113	303	189	12	1	0.678072	2.70044	0	0	975
rRNA25S:820	55	34	2	1	0.678072	0.584963	0	0	976
rRNA25S:1584	23	14	1	2	0.678072	-0.584963	0	0	977
rRNA25S:1909	23	14	1	1	0.678072	0	0	0	978
rRNA25S:1937	15	9	1	1	0.678072	0	0	0	979
rRNA25S:2829	15	9	5	3	0.678072	0.584963	0	0	980
rRNA25S:3159	23	14	15	7	0.678072	1	0	0	981
rRNA25S:3094	146	91	11	8	0.67611	0.415037	0	0	982
rRNA18S:173	74	46	8	4	0.67423	0.847997	0	0	983
rRNA18S:779	149	93	6	5	0.67423	0.222392	0	0	984
rRNA18S:1441	117	73	5	5	0.67319	0	0	0	985
rRNA18S:946	109	68	12	2	0.672835	2.11548	0	0	986
rRNA18S:232	42	26	2	4	0.671377	-0.736966	0	0	987
rRNA25S:167	112	70	1	2	0.670432	-0.584963	0	0	988
rRNA25S:1627	34	21	2	1	0.669851	0.584963	0	0	989
rRNA18S:554	166	104	7	11	0.669459	-0.584963	0	0	990
rRNA18S:827	53	33	2	3	0.667425	-0.415037	0	0	991
rRNA25S:3049	161	101	5	2	0.667425	1	0	0	992
rRNA18S:790	99	62	2	2	0.666576	0	0	0	993
rRNA25S:2827	45	28	6	5	0.665581	0.222392	0	0	994
rRNA18S:306	132	83	3	3	0.662965	0	0	0	995
rRNA25S:2101	18	11	1	1	0.662965	0	0	0	996
rRNA25S:2263	37	23	2	1	0.662965	0.584963	0	0	997
rRNA25S:3138	170	107	25	16	0.662965	0.612977	0	0	998
rRNA25S:819	198	125	3	3	0.659345	0	0	0	999
rRNA18S:968	29	18	6	1	0.658963	1.80735	0	0	1000
rRNA18S:794	70	44	4	1	0.657894	1.32193	0	0	1001
rRNA18S:792	193	122	7	2	0.657398	1.41504	0	0	1002
rRNA18S:51	51	32	4	1	0.656046	1.32193	0	0	1003
rRNA25S:1426	51	32	1	1	0.656046	0	0	0	1004
rRNA18S:332	65	41	10	1	0.652077	2.45943	0	0	1005
rRNA25S:15	10	6	1	1	0.652077	0	0	0	1006
rRNA25S:44	21	13	2	2	0.652077	0	0	0	1007
rRNA25S:496	10	6	2	1	0.652077	0.584963	0	0	1008
rRNA25S:1915	21	13	4	1	0.652077	1.32193	0	0	1009
rRNA25S:2611	10	6	1	1	0.652077	0	0	0	1010
rRNA25S:671	167	106	8	2	0.65085	1.58496	0	0	1011
rRNA25S:524	101	64	2	2	0.650058	0	0	0	1012
rRNA25S:1815	90	57	2	1	0.649814	0.584963	0	0	1013
rRNA25S:306	46	29	4	1	0.647698	1.32193	0	0	1014
rRNA25S:3103	93	59	17	14	0.647698	0.263034	0	0	1015
rRNA25S:317	35	22	2	1	0.646363	0.584963	0	0	1016
rRNA25S:463	35	22	1	1	0.646363	0	0	0	1017
rRNA18S:1372	96	61	11	1	0.645717	2.58496	0	0	1018
rRNA18S:963	60	38	3	2	0.645335	0.415037	0	0	1019
rRNA25S:1276	60	38	2	1	0.645335	0.584963	0	0	1020
rRNA18S:649	146	93	8	2	0.645083	1.58496	0	0	1021
rRNA18S:1360	332	212	26	9	0.644669	1.43296	0	0	1022
rRNA18S:977	49	31	3	1	0.643856	1	0	0	1023
rRNA25S:67	24	15	1	1	0.643856	0	0	0	1024
rRNA18S:744	77	49	6	1	0.641546	1.80735	0	0	1025
rRNA18S:967	38	24	1	2	0.641546	-0.584963	0	0	1026
rRNA25S:1326	38	24	1	1	0.641546	0	0	0	1027
rRNA25S:2854	38	24	2	6	0.641546	-1.22239	0	0	1028
rRNA25S:3119	52	33	11	7	0.640458	0.584963	0	0	1029
rRNA18S:98	66	42	6	4	0.639824	0.485427	0	0	1030
rRNA25S:557	228	146	3	1	0.639531	1	0	0	1031
rRNA25S:2063	94	60	1	1	0.639118	0	0	0	1032
rRNA18S:1320	407	261	27	3	0.639002	2.80735	0	0	1033
rRNA18S:454	27	17	2	2	0.63743	0	0	0	1034
rRNA18S:1221	41	26	3	3	0.63743	0	0	0	1035
rRNA25S:369	13	8	1	1	0.63743	0	0	0	1036
rRNA25S:1932	13	8	1	1	0.63743	0	0	0	1037
rRNA25S:2357	27	17	1	1	0.63743	0	0	0	1038
rRNA25S:2665	13	8	7	16	0.63743	-1.08746	0	0	1039
rRNA25S:2759	27	17	9	10	0.63743	-0.137504	0	0	1040
rRNA25S:627	114	73	1	1	0.636037	0	0	0	1041
rRNA25S:1051	100	64	2	1	0.635844	0.584963	0	0	1042
rRNA18S:1018	86	55	3	1	0.635589	1	0	0	1043
rRNA18S:1556	75	48	7	3	0.633218	1	0	0	1044
rRNA25S:285	30	19	1	1	0.632268	0	0	0	1045
rRNA18S:681	126	81	9	3	0.631133	1.32193	0	0	1046
rRNA18S:748	126	81	2	4	0.631133	-0.736966	0	0	1047
rRNA18S:358	47	30	6	1	0.630766	1.80735	0	0	1048
rRNA25S:260	64	41	3	1	0.63005	1	0	0	1049
rRNA18S:1123	50	32	8	1	0.628031	2.16993	0	0	1050
rRNA25S:1227	16	10	1	1	0.628031	0	0	0	1051
rRNA25S:2135	16	10	2	1	0.628031	0.584963	0	0	1052
rRNA25S:3258	53	34	7	1	0.625604	2	0	0	1053
rRNA18S:450	36	23	1	1	0.624491	0	0	0	1054
rRNA25S:381	19	12	1	1	0.621488	0	0	0	1055
rRNA25S:885	19	12	1	1	0.621488	0	0	0	1056
rRNA25S:1327	19	12	3	1	0.621488	1	0	0	1057
rRNA25S:356	65	42	8	5	0.618129	0.584963	0	0	1058
rRNA25S:1332	22	14	1	1	0.616671	0	0	0	1059
rRNA25S:2145	22	14	1	1	0.616671	0	0	0	1060
rRNA18S:1496	218	142	17	11	0.614916	0.584963	0	0	1061
rRNA18S:1043	103	67	5	2	0.612977	1	0	0	1062
rRNA18S:1560	51	33	4	1	0.612977	1.32193	0	0	1063
rRNA25S:2487	187	122	4	2	0.612074	0.736966	0	0	1064
rRNA25S:2954	80	52	12	4	0.61193	1.37851	0	0	1065
rRNA25S:3331	228	149	16	6	0.610385	1.28011	0	0	1066
rRNA25S:124	28	18	3	1	0.610053	1	0	0	1067
rRNA25S:3163	28	18	7	2	0.610053	1.41504	0	0	1068
rRNA18S:38	60	39	8	4	0.608809	0.847997	0	0	1069
rRNA25S:1169	60	39	1	1	0.608809	0	0	0	1070
rRNA25S:2544	63	41	3	3	0.607683	0	0	0	1071
rRNA25S:3142	31	20	9	12	0.607683	-0.378512	0	0	1072
rRNA25S:3214	95	62	11	9	0.607683	0.263034	0	0	1073
rRNA18S:749	69	45	4	1	0.605721	1.32193	0	0	1074
rRNA25S:2200	34	22	2	2	0.605721	0	0	0	1075
rRNA18S:176	107	70	6	3	0.60514	0.807355	0	0	1076
rRNA25S:2996	72	47	14	6	0.604862	1.09954	0	0	1077
rRNA18S:446	37	24	2	2	0.604071	0	0	0	1078
rRNA18S:1507	239	157	15	6	0.60311	1.19265	0	0	1079
rRNA25S:1607	40	26	1	1	0.602665	0	0	0	1080
rRNA18S:476	125	82	9	4	0.60224	1	0	0	1081
rRNA25S:66	43	28	2	1	0.601451	0.584963	0	0	1082
rRNA25S:1143	46	30	2	1	0.600393	0.584963	0	0	1083
rRNA25S:1695	105	69	5	1	0.598637	1.58496	0	0	1084
rRNA18S:804	55	36	4	2	0.597902	0.736966	0	0	1085
rRNA25S:3268	61	40	9	36	0.596644	-1.88753	0	0	1086
rRNA18S:1688	191	126	29	3	0.596278	2.90689	0	0	1087
rRNA18S:1023	73	48	1	2	0.594744	-0.584963	0	0	1088
rRNA25S:168	73	48	2	2	0.594744	0	0	0	1089
rRNA18S:854	76	50	3	1	0.594361	1	0	0	1090
rRNA25S:105	157	104	3	1	0.589535	1	0	0	1091
rRNA18S:4	2	1	1	1	0.584963	0	0	0	1092
rRNA18S:7	11	7	2	2	0.584963	0	0	0	1093
rRNA18S:31	5	3	7	2	0.584963	1.41504	0	0	1094
rRNA18S:288	62	41	1	3	0.584963	-1	0	0	1095
rRNA18S:320	29	19	5	1	0.584963	1.58496	0	0	1096
rRNA18S:799	38	25	1	2	0.584963	-0.584963	0	0	1097
rRNA18S:955	14	9	2	2	0.584963	0	0	0	1098
rRNA18S:1006	17	11	3	2	0.584963	0.415037	0	0	1099
rRNA18S:1080	146	97	9	6	0.584963	0.514573	0	0	1100
rRNA18S:1133	11	7	3	1	0.584963	1	0	0	1101
rRNA18S:1155	2	1	1	1	0.584963	0	0	0	1102
rRNA18S:1167	2	1	1	1	0.584963	0	0	0	1103
rRNA18S:1177	2	1	1	1	0.584963	0	0	0	1104
rRNA18S:1186	2	1	2	1	0.584963	0.584963	0	0	1105
rRNA18S:1751	8	5	6	5	0.584963	0.222392	0	0	1106
rRNA25S:6	5	3	1	1	0.584963	0	0	0	1107
rRNA25S:11	5	3	2	1	0.584963	0.584963	0	0	1108
rRNA25S:20	2	1	1	1	0.584963	0	0	0	1109
rRNA25S:39	2	1	1	1	0.584963	0	0	0	1110
rRNA25S:275	47	31	3	1	0.584963	1	0	0	1111
rRNA25S:339	8	5	1	1	0.584963	0	0	0	1112
rRNA25S:348	32	21	2	2	0.584963	0	0	0	1113
rRNA25S:453	5	3	1	1	0.584963	0	0	0	1114
rRNA25S:843	17	11	2	1	0.584963	0.584963	0	0	1115
rRNA25S:896	68	45	2	1	0.584963	0.584963	0	0	1116
rRNA25S:1053	110	73	2	1	0.584963	0.584963	0	0	1117
rRNA25S:1638	11	7	1	1	0.584963	0	0	0	1118
rRNA25S:1711	8	5	1	1	0.584963	0	0	0	1119
rRNA25S:1715	56	37	2	1	0.584963	0.584963	0	0	1120
rRNA25S:1835	29	19	1	1	0.584963	0	0	0	1121
rRNA25S:1922	5	3	1	1	0.584963	0	0	0	1122
rRNA25S:2097	17	11	2	1	0.584963	0.584963	0	0	1123
rRNA25S:2449	8	5	2	1	0.584963	0.584963	0	0	1124
rRNA25S:2488	53	35	1	1	0.584963	0	0	0	1125
rRNA25S:2495	11	7	4	1	0.584963	1.32193	0	0	1126
rRNA25S:2622	5	3	2	3	0.584963	-0.415037	0	0	1127
rRNA25S:2628	11	7	2	2	0.584963	0	0	0	1128
rRNA25S:2650	17	11	3	1	0.584963	1	0	0	1129
rRNA25S:2891	47	31	9	3	0.584963	1.32193	0	0	1130
rRNA25S:2904	32	21	11	14	0.584963	-0.321928	0	0	1131
rRNA25S:2915	23	15	3	3	0.584963	0	0	0	1132
rRNA18S:73	117	78	5	6	0.578862	-0.222392	0	0	1133
rRNA18S:1283	78	52	10	2	0.57586	1.87447	0	0	1134
rRNA18S:123	616	413	11	7	0.57564	0.584963	0	0	1135
rRNA18S:543	285	191	20	7	0.574909	1.39232	0	0	1136
rRNA18S:1416	426	286	7	4	0.573185	0.678072	0	0	1137
rRNA18S:149	57	38	4	4	0.572579	0	0	0	1138
rRNA18S:892	51	34	2	2	0.571157	0	0	0	1139
rRNA25S:106	103	69	6	1	0.571157	1.80735	0	0	1140
rRNA25S:1325	201	135	9	3	0.570749	1.32193	0	0	1141
rRNA25S:2640	45	30	1	2	0.569366	-0.584963	0	0	1142
rRNA18S:1489	79	53	7	1	0.567041	2	0	0	1143
rRNA18S:1248	36	24	7	1	0.565597	2	0	0	1144
rRNA18S:1623	36	24	11	7	0.565597	0.584963	0	0	1145
rRNA25S:2981	92	62	14	6	0.561879	1.09954	0	0	1146
rRNA18S:923	55	37	4	1	0.559427	1.32193	0	0	1147
rRNA18S:1137	27	18	1	1	0.559427	0	0	0	1148
rRNA25S:1481	27	18	1	1	0.559427	0	0	0	1149
rRNA25S:3296	27	18	18	9	0.559427	0.925999	0	0	1150
rRNA18S:1631	46	31	4	3	0.554589	0.321928	0	0	1151
rRNA18S:601	65	44	3	1	0.552541	1	0	0	1152
rRNA18S:1069	43	29	2	2	0.552541	0	0	0	1153
rRNA18S:1105	21	14	3	1	0.552541	1	0	0	1154
rRNA25S:2660	21	14	8	44	0.552541	-2.32193	0	0	1155
rRNA25S:3180	21	14	12	17	0.552541	-0.469485	0	0	1156
rRNA18S:633	194	132	8	1	0.552048	2.16993	0	0	1157
rRNA25S:107	84	57	1	1	0.55141	0	0	0	1158
rRNA25S:3095	62	42	20	16	0.551015	0.304855	0	0	1159
rRNA25S:294	81	55	3	1	0.550197	1	0	0	1160
rRNA25S:368	40	27	1	3	0.550197	-1	0	0	1161
rRNA18S:314	141	96	10	2	0.549834	1.87447	0	0	1162
rRNA25S:873	59	40	2	1	0.549339	0.584963	0	0	1163
rRNA18S:1077	18	12	1	2	0.547488	-0.584963	0	0	1164
rRNA25S:134	18	12	2	1	0.547488	0.584963	0	0	1165
rRNA25S:3165	37	25	4	2	0.547488	0.736966	0	0	1166
rRNA25S:3194	72	49	3	3	0.545968	0	0	0	1167
rRNA18S:1604	88	60	9	1	0.544996	2.32193	0	0	1168
rRNA25S:1331	177	121	5	2	0.544996	1	0	0	1169
rRNA25S:481	34	23	1	1	0.544321	0	0	0	1170
rRNA18S:603	133	91	4	3	0.542527	0.321928	0	0	1171
rRNA18S:381	15	10	2	2	0.540568	0	0	0	1172
rRNA18S:560	47	32	4	1	0.540568	1.32193	0	0	1173
rRNA25S:1644	44	30	1	2	0.537657	-0.584963	0	0	1174
rRNA25S:3145	28	19	14	8	0.536053	0.736966	0	0	1175
rRNA18S:1422	99	68	2	3	0.535332	-0.415037	0	0	1176
rRNA25S:480	54	37	4	2	0.533432	0.736966	0	0	1177
rRNA18S:1731	67	46	5	1	0.532874	1.58496	0	0	1178
rRNA18S:820	77	53	3	2	0.530515	0.415037	0	0	1179
rRNA18S:843	51	35	5	1	0.530515	1.58496	0	0	1180
rRNA25S:1912	51	35	1	1	0.530515	0	0	0	1181
rRNA25S:3164	181	125	14	15	0.530515	-0.0931094	0	0	1182
rRNA25S:3249	74	51	10	6	0.528379	0.652077	0	0	1183
rRNA25S:246	61	42	2	3	0.527932	-0.415037	0	0	1184
rRNA25S:223	71	49	3	1	0.526069	1	0	0	1185
rRNA25S:1763	186	129	2	1	0.524527	0.584963	0	0	1186
rRNA18S:445	22	15	1	1	0.523562	0	0	0	1187
rRNA18S:1681	206	143	21	6	0.523562	1.65208	0	0	1188
rRNA25S:1135	55	38	1	1	0.521953	0	0	0	1189
rRNA18S:1029	162	113	10	6	0.515838	0.652077	0	0	1190
rRNA18S:33	9	6	1	3	0.514573	-1	0	0	1191
rRNA18S:447	9	6	4	1	0.514573	1.32193	0	0	1192
rRNA18S:905	59	41	3	2	0.514573	0.415037	0	0	1193
rRNA18S:934	39	27	4	1	0.514573	1.32193	0	0	1194
rRNA18S:1258	59	41	7	2	0.514573	1.41504	0	0	1195
rRNA25S:188	49	34	1	1	0.514573	0	0	0	1196
rRNA25S:374	9	6	1	1	0.514573	0	0	0	1197
rRNA25S:611	29	20	2	1	0.514573	0.584963	0	0	1198
rRNA25S:1596	9	6	1	1	0.514573	0	0	0	1199
rRNA25S:2010	159	111	5	1	0.514573	1.58496	0	0	1200
rRNA25S:2108	9	6	1	1	0.514573	0	0	0	1201
rRNA25S:2136	29	20	1	1	0.514573	0	0	0	1202
rRNA25S:3066	59	41	4	3	0.514573	0.321928	0	0	1203
rRNA25S:3211	29	20	6	7	0.514573	-0.192645	0	0	1204
rRNA25S:1007	76	53	1	2	0.511899	-0.584963	0	0	1205
rRNA25S:1199	56	39	4	4	0.510962	0	0	0	1206
rRNA18S:1729	93	65	10	2	0.510195	1.87447	0	0	1207
rRNA18S:1709	36	25	6	3	0.509014	0.807355	0	0	1208
rRNA18S:192	137	96	14	2	0.508612	2.32193	0	0	1209
rRNA18S:996	63	44	1	1	0.508147	0	0	0	1210
rRNA25S:249	63	44	5	2	0.508147	1	0	0	1211
rRNA18S:1143	26	18	5	1	0.50696	1.58496	0	0	1212
rRNA25S:2625	26	18	3	1	0.50696	1	0	0	1213
rRNA25S:2651	26	18	4	4	0.50696	0	0	0	1214
rRNA25S:3174	26	18	16	8	0.50696	0.917538	0	0	1215
rRNA25S:1641	114	80	3	1	0.50564	1	0	0	1216
rRNA25S:1355	43	30	1	1	0.505235	0	0	0	1217
rRNA18S:102	138	97	4	5	0.504231	-0.263034	0	0	1218
rRNA18S:1371	189	133	20	4	0.503766	2.07039	0	0	1219
rRNA18S:394	16	11	2	1	0.5025	0.584963	0	0	1220
rRNA18S:1659	101	71	8	5	0.5025	0.584963	0	0	1221
rRNA25S:765	67	47	1	1	0.5025	0	0	0	1222
rRNA25S:1643	16	11	2	1	0.5025	0.584963	0	0	1223
rRNA25S:1964	16	11	1	1	0.5025	0	0	0	1224
rRNA18S:1518	132	93	13	20	0.500694	-0.584963	0	0	1225
rRNA18S:1257	122	86	9	5	0.499571	0.736966	0	0	1226
rRNA18S:1119	143	101	4	3	0.4975	0.321928	0	0	1227
rRNA25S:1529	23	16	1	2	0.4975	-0.584963	0	0	1228
rRNA18S:481	30	21	2	3	0.494765	-0.415037	0	0	1229
rRNA18S:1598	37	26	5	1	0.49304	1.58496	0	0	1230
rRNA25S:2499	196	139	6	2	0.492769	1.22239	0	0	1231
rRNA18S:785	44	31	4	1	0.491853	1.32193	0	0	1232
rRNA18S:1247	44	31	10	3	0.491853	1.45943	0	0	1233
rRNA18S:166	51	36	6	4	0.490986	0.485427	0	0	1234
rRNA18S:1660	51	36	5	1	0.490986	1.58496	0	0	1235
rRNA25S:758	51	36	1	1	0.490986	0	0	0	1236
rRNA25S:2715	58	41	3	1	0.490326	1	0	0	1237
rRNA25S:2501	107	76	1	3	0.488101	-1	0	0	1238
rRNA25S:1351	114	81	5	1	0.487938	1.58496	0	0	1239
rRNA25S:2553	114	81	4	2	0.487938	0.736966	0	0	1240
rRNA18S:34	27	19	9	5	0.485427	0.736966	0	0	1241
rRNA18S:657	62	44	7	2	0.485427	1.41504	0	0	1242
rRNA18S:1651	27	19	1	2	0.485427	-0.584963	0	0	1243
rRNA25S:111	48	34	1	2	0.485427	-0.584963	0	0	1244
rRNA25S:828	69	49	1	1	0.485427	0	0	0	1245
rRNA25S:1154	13	9	2	1	0.485427	0.584963	0	0	1246
rRNA25S:1191	34	24	2	1	0.485427	0.584963	0	0	1247
rRNA25S:1195	20	14	1	1	0.485427	0	0	0	1248
rRNA25S:1478	13	9	1	1	0.485427	0	0	0	1249
rRNA25S:1532	34	24	2	2	0.485427	0	0	0	1250
rRNA25S:1974	6	4	1	1	0.485427	0	0	0	1251
rRNA25S:2257	27	19	2	1	0.485427	0.584963	0	0	1252
rRNA25S:2682	6	4	1	5	0.485427	-1.58496	0	0	1253
rRNA18S:1282	140	100	8	3	0.48134	1.16993	0	0	1254
rRNA18S:637	119	85	8	1	0.480626	2.16993	0	0	1255
rRNA25S:673	59	42	1	1	0.480626	0	0	0	1256
rRNA18S:315	52	37	6	3	0.479993	0.807355	0	0	1257
rRNA18S:183	45	32	3	1	0.479168	1	0	0	1258
rRNA18S:502	45	32	2	1	0.479168	0.584963	0	0	1259
rRNA25S:3070	208	149	13	17	0.47854	-0.36257	0	0	1260
rRNA18S:140	77	55	2	3	0.478047	-0.415037	0	0	1261
rRNA25S:3255	38	27	7	2	0.478047	1.41504	0	0	1262
rRNA18S:276	70	50	3	2	0.477322	0.415037	0	0	1263
rRNA25S:570	173	124	2	1	0.477159	0.584963	0	0	1264
rRNA25S:2818	49	35	5	4	0.473931	0.263034	0	0	1265
rRNA25S:3251	24	17	22	35	0.473931	-0.646363	0	0	1266
rRNA18S:1225	110	79	9	4	0.472488	1	0	0	1267
rRNA18S:1655	46	33	5	2	0.467126	1	0	0	1268
rRNA25S:184	46	33	1	1	0.467126	0	0	0	1269
rRNA25S:2974	75	54	10	13	0.466568	-0.347923	0	0	1270
rRNA18S:1392	28	20	3	1	0.465664	1	0	0	1271
rRNA25S:2788	28	20	5	17	0.465664	-1.58496	0	0	1272
rRNA18S:1256	68	49	8	1	0.464668	2.16993	0	0	1273
rRNA18S:1342	137	99	13	4	0.464668	1.48543	0	0	1274
rRNA25S:1931	39	28	3	1	0.463947	1	0	0	1275
rRNA25S:3302	39	28	8	6	0.463947	0.36257	0	0	1276
rRNA25S:279	50	36	1	1	0.462972	0	0	0	1277
rRNA18S:1633	32	23	12	12	0.459432	0	0	0	1278
rRNA18S:1761	10	7	11	7	0.459432	0.584963	0	0	1279
rRNA25S:1619	87	63	3	1	0.459432	1	0	0	1280
rRNA25S:2211	21	15	3	1	0.459432	1	0	0	1281
rRNA25S:2587	21	15	1	1	0.459432	0	0	0	1282
rRNA18S:75	150	109	7	2	0.457045	1.41504	0	0	1283
rRNA25S:816	47	34	1	1	0.455679	0	0	0	1284
rRNA18S:533	62	45	5	1	0.453718	1.58496	0	0	1285
rRNA25S:1738	77	56	2	1	0.452512	0.584963	0	0	1286
rRNA25S:1880	25	18	1	2	0.452512	-0.584963	0	0	1287
rRNA25S:1722	107	78	5	1	0.451107	1.58496	0	0	1288
rRNA25S:3191	163	119	18	25	0.450661	-0.452512	0	0	1289
rRNA18S:1468	227	166	17	9	0.449186	0.847997	0	0	1290
rRNA18S:882	14	10	3	1	0.447459	1	0	0	1291
rRNA18S:1148	14	10	2	1	0.447459	0.584963	0	0	1292
rRNA18S:1570	14	10	1	2	0.447459	-0.584963	0	0	1293
rRNA25S:2342	14	10	1	1	0.447459	0	0	0	1294
rRNA25S:2378	14	10	2	1	0.447459	0.584963	0	0	1295
rRNA25S:3310	14	10	8	3	0.447459	1.16993	0	0	1296
rRNA18S:72	93	68	7	2	0.446064	1.41504	0	0	1297
rRNA18S:995	63	46	4	1	0.445411	1.32193	0	0	1298
rRNA18S:190	18	13	3	1	0.440573	1	0	0	1299
rRNA18S:1618	18	13	4	2	0.440573	0.736966	0	0	1300
rRNA25S:2825	18	13	6	9	0.440573	-0.514573	0	0	1301
rRNA25S:2987	18	13	5	16	0.440573	-1.5025	0	0	1302
rRNA25S:3261	18	13	5	9	0.440573	-0.736966	0	0	1303
rRNA18S:1739	178	131	34	14	0.439422	1.22239	0	0	1304
rRNA18S:982	102	75	4	3	0.438573	0.321928	0	0	1305
rRNA25S:401	41	30	4	1	0.438121	1.32193	0	0	1306
rRNA18S:529	22	16	1	1	0.436099	0	0	0	1307
rRNA25S:73	22	16	1	1	0.436099	0	0	0	1308
rRNA25S:554	252	186	5	1	0.436099	1.58496	0	0	1309
rRNA25S:730	53	39	2	1	0.432959	0.584963	0	0	1310
rRNA25S:3319	84	62	16	9	0.432111	0.765535	0	0	1311
rRNA25S:79	61	45	2	1	0.430634	0.584963	0	0	1312
rRNA25S:2069	344	255	4	2	0.430453	0.736966	0	0	1313
rRNA18S:780	73	54	3	1	0.428094	1	0	0	1314
rRNA25S:1721	120	89	4	1	0.42701	1.32193	0	0	1315
rRNA25S:429	42	31	4	1	0.426265	1.32193	0	0	1316
rRNA25S:1703	89	66	3	1	0.425764	1	0	0	1317
rRNA18S:906	66	49	2	3	0.422233	-0.415037	0	0	1318
rRNA18S:520	70	52	1	1	0.421827	0	0	0	1319
rRNA25S:2134	126	94	4	1	0.418829	1.32193	0	0	1320
rRNA18S:709	166	124	14	2	0.41792	2.32193	0	0	1321
rRNA18S:1343	442	331	25	9	0.416123	1.37851	0	0	1322
rRNA18S:3	3	2	3	1	0.415037	1	0	0	1323
rRNA18S:14	3	2	1	1	0.415037	0	0	0	1324
rRNA18S:138	39	29	5	2	0.415037	1	0	0	1325
rRNA18S:189	7	5	2	1	0.415037	0.584963	0	0	1326
rRNA18S:328	15	11	2	1	0.415037	0.584963	0	0	1327
rRNA18S:408	3	2	1	1	0.415037	0	0	0	1328
rRNA18S:488	7	5	3	2	0.415037	0.415037	0	0	1329
rRNA18S:494	19	14	2	2	0.415037	0	0	0	1330
rRNA18S:768	219	164	9	3	0.415037	1.32193	0	0	1331
rRNA18S:859	23	17	1	2	0.415037	-0.584963	0	0	1332
rRNA18S:1128	7	5	1	1	0.415037	0	0	0	1333
rRNA18S:1182	3	2	1	2	0.415037	-0.584963	0	0	1334
rRNA18S:1543	31	23	5	6	0.415037	-0.222392	0	0	1335
rRNA25S:34	7	5	1	2	0.415037	-0.584963	0	0	1336
rRNA25S:40	3	2	1	1	0.415037	0	0	0	1337
rRNA25S:194	39	29	3	2	0.415037	0.415037	0	0	1338
rRNA25S:311	3	2	1	1	0.415037	0	0	0	1339
rRNA25S:790	95	71	3	1	0.415037	1	0	0	1340
rRNA25S:1158	59	44	2	1	0.415037	0.584963	0	0	1341
rRNA25S:1504	7	5	2	1	0.415037	0.584963	0	0	1342
rRNA25S:1594	67	50	1	2	0.415037	-0.584963	0	0	1343
rRNA25S:1942	11	8	1	1	0.415037	0	0	0	1344
rRNA25S:2014	79	59	2	1	0.415037	0.584963	0	0	1345
rRNA25S:2343	11	8	3	3	0.415037	0	0	0	1346
rRNA25S:2629	3	2	3	2	0.415037	0.415037	0	0	1347
rRNA25S:2643	3	2	6	4	0.415037	0.485427	0	0	1348
rRNA25S:2644	7	5	2	2	0.415037	0	0	0	1349
rRNA25S:2649	11	8	4	1	0.415037	1.32193	0	0	1350
rRNA25S:2873	47	35	11	8	0.415037	0.415037	0	0	1351
rRNA25S:2953	55	41	18	10	0.415037	0.788496	0	0	1352
rRNA25S:3283	31	23	4	19	0.415037	-2	0	0	1353
rRNA18S:617	80	60	4	1	0.409113	1.32193	0	0	1354
rRNA25S:1852	153	115	3	1	0.408806	1	0	0	1355
rRNA18S:1312	145	109	6	3	0.408465	0.807355	0	0	1356
rRNA18S:512	40	30	1	2	0.403356	-0.584963	0	0	1357
rRNA18S:951	40	30	4	1	0.403356	1.32193	0	0	1358
rRNA25S:1571	40	30	2	1	0.403356	0.584963	0	0	1359
rRNA18S:1239	32	24	13	2	0.400538	2.22239	0	0	1360
rRNA18S:1104	28	21	1	1	0.398549	0	0	0	1361
rRNA25S:1467	28	21	3	1	0.398549	1	0	0	1362
rRNA25S:3185	223	169	11	3	0.397964	1.58496	0	0	1363
rRNA18S:1472	99	75	11	10	0.395929	0.125531	0	0	1364
rRNA25S:2807	49	37	8	15	0.395929	-0.830075	0	0	1365
rRNA18S:316	20	15	1	1	0.392317	0	0	0	1366
rRNA25S:2861	41	31	8	5	0.392317	0.584963	0	0	1367
rRNA25S:1833	163	124	2	1	0.391768	0.584963	0	0	1368
rRNA25S:3162	142	108	49	55	0.391687	-0.163499	0	0	1369
rRNA18S:1607	378	288	14	19	0.391128	-0.415037	0	0	1370
rRNA18S:522	37	28	4	2	0.389947	0.736966	0	0	1371
rRNA25S:1795	37	28	1	1	0.389947	0	0	0	1372
rRNA25S:2494	37	28	1	1	0.389947	0	0	0	1373
rRNA25S:2318	54	41	2	1	0.389042	0.584963	0	0	1374
rRNA18S:1296	71	54	5	1	0.388565	1.58496	0	0	1375
rRNA18S:205	258	197	7	3	0.387452	1	0	0	1376
rRNA18S:534	50	38	2	1	0.387023	0.584963	0	0	1377
rRNA18S:1033	16	12	1	1	0.387023	0	0	0	1378
rRNA25S:1970	16	12	1	1	0.387023	0	0	0	1379
rRNA18S:788	93	71	2	2	0.384664	0	0	0	1380
rRNA18S:1509	93	71	8	6	0.384664	0.36257	0	0	1381
rRNA25S:350	46	35	4	3	0.384664	0.321928	0	0	1382
rRNA25S:3051	102	78	11	4	0.38272	1.26303	0	0	1383
rRNA18S:1356	128	98	8	7	0.381871	0.169925	0	0	1384
rRNA18S:803	68	52	2	4	0.380604	-0.736966	0	0	1385
rRNA18S:711	64	49	8	1	0.378512	2.16993	0	0	1386
rRNA25S:824	47	36	2	1	0.375509	0.584963	0	0	1387
rRNA18S:340	34	26	1	1	0.374396	0	0	0	1388
rRNA18S:1309	34	26	7	3	0.374396	1	0	0	1389
rRNA25S:186	104	80	4	2	0.374396	0.736966	0	0	1390
rRNA25S:2356	34	26	2	1	0.374396	0.584963	0	0	1391
rRNA18S:1414	91	70	12	4	0.373815	1.37851	0	0	1392
rRNA18S:1595	43	33	16	2	0.371969	2.5025	0	0	1393
rRNA25S:365	21	16	1	1	0.371969	0	0	0	1394
rRNA25S:405	21	16	3	2	0.371969	0.415037	0	0	1395
rRNA25S:1549	21	16	2	1	0.371969	0.584963	0	0	1396
rRNA25S:307	52	40	1	3	0.370368	-1	0	0	1397
rRNA25S:2175	70	54	4	16	0.368387	-1.76553	0	0	1398
rRNA18S:1285	173	134	13	7	0.366128	0.807355	0	0	1399
rRNA25S:3279	57	44	4	1	0.366128	1.32193	0	0	1400
rRNA18S:1591	75	58	8	2	0.365284	1.58496	0	0	1401
rRNA18S:505	53	41	4	1	0.36257	1.32193	0	0	1402
rRNA18S:1648	53	41	5	3	0.36257	0.584963	0	0	1403
rRNA25S:689	80	62	5	1	0.36257	1.58496	0	0	1404
rRNA25S:1184	26	20	1	1	0.36257	0	0	0	1405
rRNA25S:1550	8	6	1	1	0.36257	0	0	0	1406
rRNA25S:1671	17	13	4	1	0.36257	1.32193	0	0	1407
rRNA25S:1941	8	6	1	1	0.36257	0	0	0	1408
rRNA25S:1950	8	6	1	1	0.36257	0	0	0	1409
rRNA25S:3307	8	6	4	3	0.36257	0.321928	0	0	1410
rRNA18S:828	85	66	10	3	0.360176	1.45943	0	0	1411
rRNA25S:1570	90	70	1	2	0.358048	-0.584963	0	0	1412
rRNA25S:3010	168	131	14	21	0.356485	-0.552541	0	0	1413
rRNA25S:2027	95	74	6	1	0.356144	1.80735	0	0	1414
rRNA25S:312	54	42	2	2	0.355095	0	0	0	1415
rRNA18S:1528	100	78	5	2	0.354431	1	0	0	1416
rRNA25S:81	22	17	1	2	0.353637	-0.584963	0	0	1417
rRNA25S:3137	45	35	14	6	0.353637	1.09954	0	0	1418
rRNA18S:1030	50	39	1	1	0.350497	0	0	0	1419
rRNA25S:663	129	101	1	4	0.349942	-1.32193	0	0	1420
rRNA25S:180	78	61	2	1	0.349584	0.584963	0	0	1421
rRNA25S:1240	106	83	5	1	0.34915	1.58496	0	0	1422
rRNA18S:565	13	10	1	2	0.347923	-0.584963	0	0	1423
rRNA18S:587	13	10	1	1	0.347923	0	0	0	1424
rRNA25S:1353	41	32	1	1	0.347923	0	0	0	1425
rRNA25S:1555	27	21	1	1	0.347923	0	0	0	1426
rRNA25S:1659	27	21	2	1	0.347923	0.584963	0	0	1427
rRNA25S:2590	13	10	2	2	0.347923	0	0	0	1428
rRNA18S:1223	60	47	7	3	0.345775	1	0	0	1429
rRNA18S:1585	243	191	9	3	0.345775	1.32193	0	0	1430
rRNA18S:168	107	84	7	2	0.345497	1.41504	0	0	1431
rRNA18S:474	46	36	4	2	0.345135	0.736966	0	0	1432
rRNA25S:460	32	25	1	2	0.343954	-0.584963	0	0	1433
rRNA25S:622	51	40	1	1	0.342888	0	0	0	1434
rRNA18S:939	70	55	3	1	0.342392	1	0	0	1435
rRNA18S:1208	37	29	3	8	0.341037	-1.16993	0	0	1436
rRNA25S:298	18	14	1	1	0.341037	0	0	0	1437
rRNA25S:1320	42	33	1	1	0.338802	0	0	0	1438
rRNA25S:3225	138	109	14	5	0.337581	1.32193	0	0	1439
rRNA25S:3000	23	18	5	2	0.337035	1	0	0	1440
rRNA25S:704	120	95	3	1	0.333901	1	0	0	1441
rRNA25S:88	96	76	1	1	0.333126	0	0	0	1442
rRNA18S:305	33	26	4	3	0.332575	0.321928	0	0	1443
rRNA25S:3008	33	26	3	4	0.332575	-0.321928	0	0	1444
rRNA18S:718	145	115	16	2	0.331844	2.5025	0	0	1445
rRNA25S:1716	38	30	1	2	0.331206	-0.584963	0	0	1446
rRNA18S:1336	165	131	10	9	0.330645	0.137504	0	0	1447
rRNA25S:573	48	38	2	1	0.329308	0.584963	0	0	1448
rRNA25S:2064	244	194	1	1	0.329308	0	0	0	1449
rRNA25S:2783	53	42	12	2	0.328623	2.11548	0	0	1450
rRNA25S:3359	132	105	5	1	0.327362	1.58496	0	0	1451
rRNA18S:170	182	145	10	10	0.325875	0	0	0	1452
rRNA25S:1764	98	78	2	2	0.325576	0	0	0	1453
rRNA18S:22	9	7	3	2	0.321928	0.415037	0	0	1454
rRNA18S:600	114	91	9	7	0.321928	0.321928	0	0	1455
rRNA18S:864	39	31	4	1	0.321928	1.32193	0	0	1456
rRNA18S:1733	59	47	9	6	0.321928	0.514573	0	0	1457
rRNA18S:1753	14	11	3	6	0.321928	-0.807355	0	0	1458
rRNA25S:30	4	3	2	1	0.321928	0.584963	0	0	1459
rRNA25S:477	59	47	1	1	0.321928	0	0	0	1460
rRNA25S:539	104	83	1	1	0.321928	0	0	0	1461
rRNA25S:545	79	63	2	1	0.321928	0.584963	0	0	1462
rRNA25S:580	34	27	1	1	0.321928	0	0	0	1463
rRNA25S:1043	39	31	1	2	0.321928	-0.584963	0	0	1464
rRNA25S:1595	29	23	2	1	0.321928	0.584963	0	0	1465
rRNA25S:1669	9	7	1	1	0.321928	0	0	0	1466
rRNA25S:1773	14	11	3	1	0.321928	1	0	0	1467
rRNA25S:2131	19	15	1	1	0.321928	0	0	0	1468
rRNA25S:2470	29	23	1	3	0.321928	-1	0	0	1469
rRNA25S:2612	9	7	2	1	0.321928	0.584963	0	0	1470
rRNA25S:2809	4	3	1	4	0.321928	-1.32193	0	0	1471
rRNA18S:219	95	76	5	2	0.318176	1	0	0	1472
rRNA25S:1368	70	56	2	1	0.316857	0.584963	0	0	1473
rRNA25S:548	370	297	6	2	0.316107	1.22239	0	0	1474
rRNA25S:3304	60	48	3	2	0.316027	0.415037	0	0	1475
rRNA25S:766	96	77	3	1	0.314511	1	0	0	1476
rRNA25S:1772	45	36	2	1	0.314109	0.584963	0	0	1477
rRNA18S:541	86	69	3	5	0.31366	-0.584963	0	0	1478
rRNA18S:700	86	69	10	1	0.31366	2.45943	0	0	1479
rRNA25S:3004	168	135	23	12	0.313417	0.884523	0	0	1480
rRNA18S:525	40	32	3	1	0.313158	1	0	0	1481
rRNA18S:1202	40	32	2	2	0.313158	0	0	0	1482
rRNA25S:1842	25	20	1	1	0.308122	0	0	0	1483
rRNA25S:1275	46	37	1	2	0.306661	-0.584963	0	0	1484
rRNA25S:372	20	16	2	1	0.304855	0.584963	0	0	1485
rRNA25S:1877	20	16	1	1	0.304855	0	0	0	1486
rRNA25S:2890	62	50	19	13	0.304855	0.514573	0	0	1487
rRNA18S:672	246	199	16	4	0.304511	1.76553	0	0	1488
rRNA18S:1340	388	314	12	8	0.304418	0.530515	0	0	1489
rRNA18S:152	78	63	7	1	0.303781	2	0	0	1490
rRNA25S:827	73	59	2	2	0.302563	0	0	0	1491
rRNA25S:541	100	81	2	1	0.300659	0.584963	0	0	1492
rRNA18S:39	15	12	6	7	0.29956	-0.192645	0	0	1493
rRNA25S:407	15	12	1	1	0.29956	0	0	0	1494
rRNA25S:3274	31	25	7	23	0.29956	-1.58496	0	0	1495
rRNA18S:1289	58	47	7	2	0.297681	1.41504	0	0	1496
rRNA25S:2040	311	253	8	2	0.296718	1.58496	0	0	1497
rRNA18S:675	96	78	4	1	0.296132	1.32193	0	0	1498
rRNA25S:747	96	78	3	1	0.296132	1	0	0	1499
rRNA18S:1632	328	267	31	16	0.295855	0.912537	0	0	1500
rRNA25S:698	107	87	1	2	0.295456	-0.584963	0	0	1501
rRNA25S:1801	26	21	3	1	0.295456	1	0	0	1502
rRNA18S:45	64	52	7	1	0.294447	2	0	0	1503
rRNA18S:1037	64	52	6	2	0.294447	1.22239	0	0	1504
rRNA25S:3047	260	212	18	5	0.293196	1.66297	0	0	1505
rRNA25S:2795	59	48	8	7	0.292181	0.169925	0	0	1506
rRNA25S:503	92	75	5	1	0.291231	1.58496	0	0	1507
rRNA18S:1315	125	102	8	1	0.290779	2.16993	0	0	1508
rRNA18S:46	21	17	2	2	0.289507	0	0	0	1509
rRNA25S:122	65	53	4	1	0.289507	1.32193	0	0	1510
rRNA25S:872	32	26	1	1	0.289507	0	0	0	1511
rRNA25S:1159	10	8	1	1	0.289507	0	0	0	1512
rRNA25S:1452	32	26	1	1	0.289507	0	0	0	1513
rRNA25S:1933	10	8	1	1	0.289507	0	0	0	1514
rRNA25S:2279	21	17	1	2	0.289507	-0.584963	0	0	1515
rRNA25S:2532	43	35	2	2	0.289507	0	0	0	1516
rRNA25S:65	49	40	3	2	0.286304	0.415037	0	0	1517
rRNA18S:1008	194	159	7	5	0.285402	0.415037	0	0	1518
rRNA25S:2598	38	31	5	3	0.285402	0.584963	0	0	1519
rRNA18S:1517	66	54	7	5	0.284729	0.415037	0	0	1520
rRNA25S:138	27	22	1	1	0.283793	0	0	0	1521
rRNA25S:1003	27	22	3	2	0.283793	0.415037	0	0	1522
rRNA25S:2864	27	22	2	2	0.283793	0	0	0	1523
rRNA18S:1577	72	59	5	3	0.282934	0.584963	0	0	1524
rRNA25S:3020	44	36	3	10	0.2824	-1.45943	0	0	1525
rRNA25S:761	61	50	4	1	0.281771	1.32193	0	0	1526
rRNA25S:3358	667	549	36	10	0.280416	1.75002	0	0	1527
rRNA25S:1866	16	13	1	1	0.280108	0	0	0	1528
rRNA25S:2803	16	13	6	5	0.280108	0.222392	0	0	1529
rRNA25S:2460	90	74	4	2	0.278976	0.736966	0	0	1530
rRNA25S:304	130	107	1	2	0.278535	-0.584963	0	0	1531
rRNA18S:1087	56	46	4	1	0.278301	1.32193	0	0	1532
rRNA25S:3012	56	46	10	8	0.278301	0.289507	0	0	1533
rRNA18S:1362	165	136	15	4	0.277007	1.67807	0	0	1534
rRNA25S:3064	148	122	24	12	0.276654	0.943416	0	0	1535
rRNA18S:1347	280	231	17	4	0.276445	1.848	0	0	1536
rRNA18S:437	22	18	3	2	0.275634	0.415037	0	0	1537
rRNA18S:1010	45	37	3	2	0.275634	0.415037	0	0	1538
rRNA18S:1132	22	18	2	1	0.275634	0.584963	0	0	1539
rRNA25S:2208	45	37	8	3	0.275634	1.16993	0	0	1540
rRNA25S:2565	22	18	2	3	0.275634	-0.415037	0	0	1541
rRNA18S:1380	172	142	23	3	0.274757	2.58496	0	0	1542
rRNA18S:1341	51	42	7	4	0.274175	0.678072	0	0	1543
rRNA18S:130	28	23	4	3	0.273018	0.321928	0	0	1544
rRNA25S:756	28	23	1	1	0.273018	0	0	0	1545
rRNA18S:473	34	28	3	1	0.271302	1	0	0	1546
rRNA18S:1230	69	57	6	3	0.271302	0.807355	0	0	1547
rRNA25S:1996	34	28	1	2	0.271302	-0.584963	0	0	1548
rRNA18S:947	75	62	7	2	0.270648	1.41504	0	0	1549
rRNA25S:2317	40	33	2	1	0.270089	0.584963	0	0	1550
rRNA18S:139	234	194	12	5	0.269187	1.11548	0	0	1551
rRNA18S:169	64	53	7	1	0.26748	2	0	0	1552
rRNA18S:299	70	58	1	2	0.267104	-0.584963	0	0	1553
rRNA18S:8	5	4	2	1	0.263034	0.584963	0	0	1554
rRNA18S:341	11	9	1	2	0.263034	-0.584963	0	0	1555
rRNA18S:970	23	19	2	1	0.263034	0.584963	0	0	1556
rRNA18S:1694	29	24	7	2	0.263034	1.41504	0	0	1557
rRNA18S:1758	5	4	8	2	0.263034	1.58496	0	0	1558
rRNA25S:284	29	24	1	1	0.263034	0	0	0	1559
rRNA25S:359	17	14	1	1	0.263034	0	0	0	1560
rRNA25S:396	17	14	1	1	0.263034	0	0	0	1561
rRNA25S:1120	53	44	2	1	0.263034	0.584963	0	0	1562
rRNA25S:1897	23	19	1	1	0.263034	0	0	0	1563
rRNA25S:1966	23	19	3	1	0.263034	1	0	0	1564
rRNA25S:2138	41	34	2	2	0.263034	0	0	0	1565
rRNA25S:2607	5	4	5	4	0.263034	0.263034	0	0	1566
rRNA25S:3110	47	39	9	3	0.263034	1.32193	0	0	1567
rRNA25S:3311	11	9	6	2	0.263034	1.22239	0	0	1568
rRNA18S:1421	114	95	2	1	0.260528	0.584963	0	0	1569
rRNA18S:929	72	60	3	3	0.259087	0	0	0	1570
rRNA25S:1050	103	86	3	1	0.257496	1	0	0	1571
rRNA25S:544	171	143	2	1	0.25634	0.584963	0	0	1572
rRNA25S:619	73	61	1	1	0.255257	0	0	0	1573
rRNA25S:2511	36	30	3	3	0.255257	0	0	0	1574
rRNA18S:519	209	175	16	2	0.254814	2.5025	0	0	1575
rRNA18S:1216	67	56	8	1	0.254573	2.16993	0	0	1576
rRNA18S:1614	30	25	4	3	0.253757	0.321928	0	0	1577
rRNA25S:2031	105	88	5	1	0.252187	1.58496	0	0	1578
rRNA18S:1321	155	130	9	5	0.251979	0.736966	0	0	1579
rRNA18S:579	49	41	3	4	0.251539	-0.321928	0	0	1580
rRNA25S:1137	24	20	3	1	0.251539	1	0	0	1581
rRNA25S:1698	118	99	3	1	0.250962	1	0	0	1582
rRNA25S:817	68	57	1	1	0.250543	0	0	0	1583
rRNA18S:912	43	36	2	1	0.249978	0.584963	0	0	1584
rRNA18S:1710	87	73	14	5	0.249978	1.32193	0	0	1585
rRNA25S:3105	188	158	32	7	0.249359	2.04439	0	0	1586
rRNA25S:121	81	68	1	2	0.249028	-0.584963	0	0	1587
rRNA18S:583	18	15	1	1	0.247928	0	0	0	1588
rRNA18S:856	18	15	2	3	0.247928	-0.415037	0	0	1589
rRNA18S:1020	18	15	1	1	0.247928	0	0	0	1590
rRNA25S:1057	132	111	2	1	0.247928	0.584963	0	0	1591
rRNA25S:1247	37	31	1	1	0.247928	0	0	0	1592
rRNA25S:2679	18	15	4	7	0.247928	-0.678072	0	0	1593
rRNA25S:3305	18	15	10	19	0.247928	-0.862496	0	0	1594
rRNA18S:1737	101	85	13	7	0.246161	0.807355	0	0	1595
rRNA25S:119	114	96	2	2	0.245577	0	0	0	1596
rRNA25S:903	127	107	3	1	0.245112	1	0	0	1597
rRNA25S:1723	63	53	1	1	0.245112	0	0	0	1598
rRNA18S:415	44	37	2	1	0.243926	0.584963	0	0	1599
rRNA18S:1561	44	37	2	2	0.243926	0	0	0	1600
rRNA25S:702	44	37	1	1	0.243926	0	0	0	1601
rRNA25S:1636	96	81	2	1	0.242361	0.584963	0	0	1602
rRNA18S:147	77	65	5	6	0.241008	-0.222392	0	0	1603
rRNA25S:1944	25	21	3	1	0.241008	1	0	0	1604
rRNA25S:2775	12	10	4	7	0.241008	-0.678072	0	0	1605
rRNA18S:1764	123	104	60	34	0.239951	0.801454	0	0	1606
rRNA18S:1303	104	88	6	1	0.238512	1.80735	0	0	1607
rRNA25S:3198	45	38	12	8	0.23816	0.530515	0	0	1608
rRNA25S:1799	52	44	1	2	0.236067	-0.584963	0	0	1609
rRNA18S:962	112	95	10	4	0.235216	1.1375	0	0	1610
rRNA25S:366	19	16	1	1	0.234465	0	0	0	1611
rRNA25S:467	19	16	1	1	0.234465	0	0	0	1612
rRNA18S:1443	133	113	14	4	0.233199	1.58496	0	0	1613
rRNA25S:553	267	227	7	3	0.233199	1	0	0	1614
rRNA25S:2148	46	39	1	1	0.232661	0	0	0	1615
rRNA25S:252	147	125	8	3	0.232173	1.16993	0	0	1616
rRNA25S:586	26	22	1	1	0.231326	0	0	0	1617
rRNA25S:764	26	22	1	1	0.231326	0	0	0	1618
rRNA25S:2675	26	22	2	2	0.231326	0	0	0	1619
rRNA25S:3018	26	22	6	6	0.231326	0	0	0	1620
rRNA18S:825	60	51	3	1	0.230298	1	0	0	1621
rRNA25S:1814	95	81	2	1	0.22741	0.584963	0	0	1622
rRNA18S:347	116	99	2	1	0.226509	0.584963	0	0	1623
rRNA25S:2046	185	158	3	2	0.226276	0.415037	0	0	1624
rRNA18S:160	75	64	5	1	0.22556	1.58496	0	0	1625
rRNA18S:1027	20	17	2	1	0.222392	0.584963	0	0	1626
rRNA25S:362	6	5	1	1	0.222392	0	0	0	1627
rRNA25S:391	13	11	2	2	0.222392	0	0	0	1628
rRNA25S:454	13	11	1	1	0.222392	0	0	0	1629
rRNA25S:930	13	11	1	1	0.222392	0	0	0	1630
rRNA25S:2259	55	47	2	1	0.222392	0.584963	0	0	1631
rRNA25S:2297	34	29	1	2	0.222392	-0.584963	0	0	1632
rRNA25S:2605	6	5	1	3	0.222392	-1	0	0	1633
rRNA25S:3320	20	17	4	3	0.222392	0.321928	0	0	1634
rRNA18S:598	98	84	2	5	0.219966	-1	0	0	1635
rRNA18S:1398	84	72	9	7	0.219566	0.321928	0	0	1636
rRNA25S:1348	49	42	2	3	0.217591	-0.415037	0	0	1637
rRNA25S:692	42	36	1	1	0.216811	0	0	0	1638
rRNA18S:1096	71	61	3	3	0.215729	0	0	0	1639
rRNA25S:319	35	30	1	2	0.215729	-0.584963	0	0	1640
rRNA25S:3014	64	55	7	11	0.215013	-0.584963	0	0	1641
rRNA18S:449	28	24	1	1	0.214125	0	0	0	1642
rRNA18S:1430	65	56	2	4	0.211504	-0.736966	0	0	1643
rRNA18S:1554	87	75	3	3	0.211504	0	0	0	1644
rRNA25S:344	21	18	1	3	0.211504	-1	0	0	1645
rRNA25S:801	21	18	1	1	0.211504	0	0	0	1646
rRNA25S:1741	65	56	2	1	0.211504	0.584963	0	0	1647
rRNA25S:2269	109	94	3	2	0.211504	0.415037	0	0	1648
rRNA18S:1436	58	50	6	2	0.210218	1.22239	0	0	1649
rRNA25S:2032	95	82	2	2	0.209923	0	0	0	1650
rRNA25S:1287	73	63	1	1	0.209453	0	0	0	1651
rRNA25S:3053	295	255	12	7	0.209453	0.70044	0	0	1652
rRNA18S:921	51	44	2	2	0.208587	0	0	0	1653
rRNA18S:1721	103	89	12	2	0.208587	2.11548	0	0	1654
rRNA18S:52	44	38	6	1	0.206451	1.80735	0	0	1655
rRNA25S:373	14	12	2	1	0.206451	0.584963	0	0	1656
rRNA25S:2787	37	32	2	4	0.203533	-0.736966	0	0	1657
rRNA25S:647	22	19	3	2	0.201634	0.415037	0	0	1658
rRNA25S:552	351	306	8	3	0.197337	1.16993	0	0	1659
rRNA25S:988	70	61	2	2	0.195551	0	0	0	1660
rRNA25S:1144	70	61	2	1	0.195551	0.584963	0	0	1661
rRNA25S:3207	70	61	20	6	0.195551	1.58496	0	0	1662
rRNA25S:1989	78	68	2	3	0.195256	-0.415037	0	0	1663
rRNA18S:661	229	200	8	2	0.194438	1.58496	0	0	1664
rRNA18S:326	31	27	5	1	0.192645	1.58496	0	0	1665
rRNA25S:95	79	69	3	1	0.192645	1	0	0	1666
rRNA25S:370	15	13	1	1	0.192645	0	0	0	1667
rRNA25S:1358	7	6	1	1	0.192645	0	0	0	1668
rRNA25S:1462	23	20	1	1	0.192645	0	0	0	1669
rRNA25S:1496	7	6	1	1	0.192645	0	0	0	1670
rRNA25S:1648	31	27	2	1	0.192645	0.584963	0	0	1671
rRNA25S:1848	39	34	4	1	0.192645	1.32193	0	0	1672
rRNA18S:1397	160	140	19	7	0.191366	1.32193	0	0	1673
rRNA25S:1093	80	70	4	1	0.190103	1.32193	0	0	1674
rRNA25S:1830	72	63	1	1	0.189825	0	0	0	1675
rRNA25S:3148	56	49	15	8	0.189034	0.830075	0	0	1676
rRNA18S:202	89	78	2	1	0.188072	0.584963	0	0	1677
rRNA25S:51	24	21	4	2	0.184425	0.736966	0	0	1678
rRNA25S:641	41	36	3	1	0.182864	1	0	0	1679
rRNA25S:918	41	36	1	2	0.182864	-0.584963	0	0	1680
rRNA25S:904	33	29	3	2	0.180572	0.415037	0	0	1681
rRNA25S:1461	16	14	1	2	0.180572	-0.584963	0	0	1682
rRNA25S:2595	16	14	1	1	0.180572	0	0	0	1683
rRNA25S:2774	16	14	9	1	0.180572	2.32193	0	0	1684
rRNA25S:2744	59	52	12	5	0.17897	1.11548	0	0	1685
rRNA18S:667	85	75	3	1	0.178337	1	0	0	1686
rRNA18S:1115	163	144	11	3	0.177643	1.58496	0	0	1687
rRNA18S:1219	25	22	6	1	0.176878	1.80735	0	0	1688
rRNA25S:433	25	22	2	1	0.176878	0.584963	0	0	1689
rRNA25S:1201	104	92	3	1	0.175087	1	0	0	1690
rRNA18S:1628	131	116	17	3	0.174029	2.16993	0	0	1691
rRNA25S:1378	52	46	2	1	0.173332	0.584963	0	0	1692
rRNA25S:2043	167	148	6	1	0.173149	1.80735	0	0	1693
rRNA25S:905	70	62	1	1	0.172467	0	0	0	1694
rRNA18S:23	8	7	2	3	0.169925	-0.415037	0	0	1695
rRNA18S:441	8	7	2	1	0.169925	0.584963	0	0	1696
rRNA18S:593	53	47	6	2	0.169925	1.22239	0	0	1697
rRNA18S:1145	17	15	5	1	0.169925	1.58496	0	0	1698
rRNA18S:1754	8	7	2	2	0.169925	0	0	0	1699
rRNA25S:60	35	31	2	1	0.169925	0.584963	0	0	1700
rRNA25S:490	26	23	1	1	0.169925	0	0	0	1701
rRNA25S:593	26	23	1	1	0.169925	0	0	0	1702
rRNA25S:683	17	15	1	1	0.169925	0	0	0	1703
rRNA25S:767	17	15	1	1	0.169925	0	0	0	1704
rRNA25S:892	17	15	1	1	0.169925	0	0	0	1705
rRNA25S:1274	26	23	1	1	0.169925	0	0	0	1706
rRNA25S:1347	35	31	1	1	0.169925	0	0	0	1707
rRNA25S:2642	17	15	5	2	0.169925	1	0	0	1708
rRNA18S:805	110	98	2	1	0.165059	0.584963	0	0	1709
rRNA18S:1563	27	24	4	2	0.163499	0.736966	0	0	1710
rRNA25S:484	139	124	3	2	0.163499	0.415037	0	0	1711
rRNA25S:2407	27	24	3	5	0.163499	-0.584963	0	0	1712
rRNA18S:226	74	66	6	1	0.16273	1.80735	0	0	1713
rRNA18S:467	121	108	1	5	0.162553	-1.58496	0	0	1714
rRNA18S:171	46	41	6	1	0.162271	1.80735	0	0	1715
rRNA25S:2712	46	41	3	3	0.162271	0	0	0	1716
rRNA25S:1435	65	58	1	1	0.161751	0	0	0	1717
rRNA25S:533	151	135	5	1	0.160465	1.58496	0	0	1718
rRNA25S:1339	37	33	1	1	0.160465	0	0	0	1719
rRNA25S:1670	18	16	1	2	0.160465	-0.584963	0	0	1720
rRNA25S:3230	105	94	9	4	0.158065	1	0	0	1721
rRNA25S:1605	57	51	1	1	0.157541	0	0	0	1722
rRNA18S:491	38	34	1	2	0.156119	-0.584963	0	0	1723
rRNA25S:3167	68	61	15	26	0.154328	-0.754888	0	0	1724
rRNA18S:523	167	150	6	3	0.153913	0.807355	0	0	1725
rRNA18S:1028	19	17	2	1	0.152003	0.584963	0	0	1726
rRNA18S:1337	49	44	2	2	0.152003	0	0	0	1727
rRNA25S:62	29	26	1	1	0.152003	0	0	0	1728
rRNA25S:416	19	17	1	1	0.152003	0	0	0	1729
rRNA25S:1129	29	26	1	1	0.152003	0	0	0	1730
rRNA25S:1707	9	8	1	1	0.152003	0	0	0	1731
rRNA25S:2373	9	8	4	1	0.152003	1.32193	0	0	1732
rRNA25S:2392	9	8	6	4	0.152003	0.485427	0	0	1733
rRNA25S:2794	99	89	3	2	0.152003	0.415037	0	0	1734
rRNA25S:1601	100	90	4	1	0.150417	1.32193	0	0	1735
rRNA25S:1005	283	255	9	1	0.149747	2.32193	0	0	1736
rRNA18S:178	184	166	16	5	0.147677	1.5025	0	0	1737
rRNA18S:216	143	129	4	5	0.147557	-0.263034	0	0	1738
rRNA25S:353	51	46	2	2	0.145851	0	0	0	1739
rRNA25S:723	72	65	1	2	0.14543	-0.584963	0	0	1740
rRNA18S:1142	31	28	1	3	0.142019	-1	0	0	1741
rRNA25S:2166	63	57	5	5	0.142019	0	0	0	1742
rRNA18S:406	42	38	4	2	0.140863	0.736966	0	0	1743
rRNA25S:675	42	38	1	1	0.140863	0	0	0	1744
rRNA25S:1508	42	38	1	1	0.140863	0	0	0	1745
rRNA18S:156	119	108	8	2	0.138706	1.58496	0	0	1746
rRNA25S:71	32	29	2	1	0.137504	0.584963	0	0	1747
rRNA25S:2984	10	9	6	9	0.137504	-0.514573	0	0	1748
rRNA25S:3298	122	111	21	29	0.13516	-0.447459	0	0	1749
rRNA18S:1019	44	40	4	1	0.134301	1.32193	0	0	1750
rRNA25S:2073	33	30	2	1	0.133267	0.584963	0	0	1751
rRNA25S:2464	33	30	5	2	0.133267	1	0	0	1752
rRNA25S:1732	22	20	1	1	0.131245	0	0	0	1753
rRNA25S:1849	45	41	2	1	0.131245	0.584963	0	0	1754
rRNA18S:1335	356	325	26	17	0.131052	0.584963	0	0	1755
rRNA18S:935	80	73	4	1	0.130397	1.32193	0	0	1756
rRNA18S:1580	34	31	4	2	0.129283	0.736966	0	0	1757
rRNA18S:217	81	74	7	3	0.128733	1	0	0	1758
rRNA18S:60	93	85	10	2	0.128324	1.87447	0	0	1759
rRNA25S:465	70	64	2	1	0.127379	0.584963	0	0	1760
rRNA18S:933	35	32	4	2	0.125531	0.736966	0	0	1761
rRNA18S:1652	11	10	9	2	0.125531	1.73697	0	0	1762
rRNA25S:543	23	21	1	1	0.125531	0	0	0	1763
rRNA25S:693	11	10	1	1	0.125531	0	0	0	1764
rRNA25S:1965	35	32	1	1	0.125531	0	0	0	1765
rRNA25S:3141	83	76	8	3	0.125531	1.16993	0	0	1766
rRNA25S:3161	11	10	9	7	0.125531	0.321928	0	0	1767
rRNA25S:898	108	99	1	1	0.124328	0	0	0	1768
rRNA18S:1549	96	88	16	4	0.124179	1.76553	0	0	1769
rRNA18S:1514	182	167	15	3	0.123382	2	0	0	1770
rRNA25S:330	36	33	1	1	0.121991	0	0	0	1771
rRNA25S:1006	73	67	2	1	0.121991	0.584963	0	0	1772
rRNA25S:2539	111	102	5	1	0.120854	1.58496	0	0	1773
rRNA18S:861	49	45	2	2	0.120294	0	0	0	1774
rRNA18S:1307	150	138	5	1	0.119464	1.58496	0	0	1775
rRNA25S:572	50	46	1	2	0.117836	-0.584963	0	0	1776
rRNA25S:3007	76	70	4	6	0.117039	-0.485427	0	0	1777
rRNA25S:3350	451	416	32	7	0.116275	2.04439	0	0	1778
rRNA18S:645	12	11	1	1	0.115477	0	0	0	1779
rRNA25S:191	25	23	2	1	0.115477	0.584963	0	0	1780
rRNA25S:222	64	59	1	1	0.115477	0	0	0	1781
rRNA25S:253	51	47	2	1	0.115477	0.584963	0	0	1782
rRNA25S:346	12	11	3	1	0.115477	1	0	0	1783
rRNA18S:1001	66	61	2	2	0.111893	0	0	0	1784
rRNA18S:966	40	37	5	2	0.109624	1	0	0	1785
rRNA18S:77	124	115	13	11	0.107803	0.222392	0	0	1786
rRNA18S:1061	124	115	3	2	0.107803	0.415037	0	0	1787
rRNA18S:67	41	38	3	1	0.106915	1	0	0	1788
rRNA25S:43	13	12	2	1	0.106915	0.584963	0	0	1789
rRNA25S:395	13	12	2	1	0.106915	0.584963	0	0	1790
rRNA25S:1526	13	12	1	1	0.106915	0	0	0	1791
rRNA25S:1792	13	12	1	1	0.106915	0	0	0	1792
rRNA18S:1649	98	91	15	3	0.105795	2	0	0	1793
rRNA25S:1432	98	91	5	2	0.105795	1	0	0	1794
rRNA18S:656	113	105	6	1	0.10497	1.80735	0	0	1795
rRNA18S:949	56	52	6	2	0.10497	1.22239	0	0	1796
rRNA18S:978	42	39	2	1	0.104337	0.584963	0	0	1797
rRNA25S:691	42	39	3	1	0.104337	1	0	0	1798
rRNA25S:3133	114	106	52	46	0.104023	0.173332	0	0	1799
rRNA18S:366	28	26	1	1	0.103093	0	0	0	1800
rRNA18S:1661	28	26	4	1	0.103093	1.32193	0	0	1801
rRNA25S:1606	57	53	2	2	0.103093	0	0	0	1802
rRNA25S:2455	57	53	4	2	0.103093	0.736966	0	0	1803
rRNA25S:1873	43	40	2	1	0.10188	0.584963	0	0	1804
rRNA18S:278	103	96	7	2	0.100527	1.41504	0	0	1805
rRNA18S:244	89	83	3	3	0.0995357	0	0	0	1806
rRNA18S:1646	14	13	3	9	0.0995357	-1.32193	0	0	1807
rRNA25S:1146	14	13	1	2	0.0995357	-0.584963	0	0	1808
rRNA25S:1182	29	27	1	1	0.0995357	0	0	0	1809
rRNA25S:1200	29	27	1	1	0.0995357	0	0	0	1810
rRNA25S:2567	14	13	1	2	0.0995357	-0.584963	0	0	1811
rRNA25S:69	91	85	4	2	0.0972972	0.736966	0	0	1812
rRNA25S:3177	137	128	13	11	0.0972972	0.222392	0	0	1813
rRNA18S:1423	185	173	13	8	0.0962153	0.63743	0	0	1814
rRNA25S:108	61	57	1	1	0.0962153	0	0	0	1815
rRNA25S:1219	30	28	1	1	0.0962153	0	0	0	1816
rRNA18S:631	124	116	6	9	0.0954196	-0.514573	0	0	1817
rRNA18S:566	31	29	2	1	0.0931094	0.584963	0	0	1818
rRNA18S:1279	15	14	2	1	0.0931094	0.584963	0	0	1819
rRNA25S:1301	79	74	1	1	0.0931094	0	0	0	1820
rRNA25S:1304	47	44	1	1	0.0931094	0	0	0	1821
rRNA25S:1967	15	14	2	1	0.0931094	0.584963	0	0	1822
rRNA25S:2667	15	14	3	8	0.0931094	-1.16993	0	0	1823
rRNA25S:2738	47	44	2	2	0.0931094	0	0	0	1824
rRNA25S:187	48	45	1	3	0.0911479	-1	0	0	1825
rRNA25S:2739	48	45	6	4	0.0911479	0.485427	0	0	1826
rRNA18S:1291	130	122	3	1	0.0909085	1	0	0	1827
rRNA25S:1742	32	30	1	1	0.0901978	0	0	0	1828
rRNA25S:512	49	46	3	1	0.0892673	1	0	0	1829
rRNA18S:1642	203	191	15	13	0.0874628	0.192645	0	0	1830
rRNA25S:364	33	31	3	1	0.0874628	1	0	0	1831
rRNA25S:699	16	15	4	1	0.0874628	1.32193	0	0	1832
rRNA25S:2610	16	15	1	3	0.0874628	-1	0	0	1833
rRNA25S:3355	613	577	43	4	0.0871692	3.1375	0	0	1834
rRNA25S:2087	68	64	2	1	0.0861566	0.584963	0	0	1835
rRNA18S:1284	103	97	10	4	0.0857299	1.1375	0	0	1836
rRNA18S:697	138	130	8	4	0.0855181	0.847997	0	0	1837
rRNA25S:1874	34	32	1	1	0.0848889	0	0	0	1838
rRNA18S:70	105	99	4	4	0.0840643	0	0	0	1839
rRNA18S:282	35	33	2	1	0.0824622	0.584963	0	0	1840
rRNA18S:1252	17	16	4	2	0.0824622	0.736966	0	0	1841
rRNA25S:945	17	16	1	1	0.0824622	0	0	0	1842
rRNA25S:1490	17	16	1	1	0.0824622	0	0	0	1843
rRNA18S:1391	127	120	13	3	0.0811368	1.80735	0	0	1844
rRNA25S:2799	36	34	9	24	0.0801703	-1.32193	0	0	1845
rRNA25S:2186	55	52	2	2	0.0794345	0	0	0	1846
rRNA25S:664	130	123	4	1	0.0792267	1.32193	0	0	1847
rRNA25S:1523	56	53	4	1	0.0780025	1.32193	0	0	1848
rRNA25S:2015	56	53	3	1	0.0780025	1	0	0	1849
rRNA18S:1582	152	144	6	2	0.0774788	1.22239	0	0	1850
rRNA25S:2535	76	72	3	3	0.076962	0	0	0	1851
rRNA18S:193	57	54	7	1	0.0766213	2	0	0	1852
rRNA25S:621	58	55	2	1	0.0752881	0.584963	0	0	1853
rRNA18S:148	19	18	5	1	0.0740006	1.58496	0	0	1854
rRNA18S:327	19	18	1	1	0.0740006	0	0	0	1855
rRNA18S:368	60	57	12	2	0.0727563	2.11548	0	0	1856
rRNA25S:2360	81	77	1	4	0.0721498	-1.32193	0	0	1857
rRNA18S:782	61	58	3	1	0.0715533	1	0	0	1858
rRNA25S:2453	82	78	5	2	0.0712587	1	0	0	1859
rRNA25S:2725	20	19	3	2	0.0703893	0.415037	0	0	1860
rRNA25S:3011	63	60	15	29	0.0692627	-0.906891	0	0	1861
rRNA18S:294	470	448	17	11	0.0690116	0.584963	0	0	1862
rRNA25S:3099	43	41	21	21	0.0671142	0	0	0	1863
rRNA25S:3210	21	20	4	4	0.0671142	0	0	0	1864
rRNA25S:3287	21	20	10	20	0.0671142	-0.932886	0	0	1865
rRNA25S:601	89	85	1	1	0.0655883	0	0	0	1866
rRNA18S:926	22	21	1	1	0.0641303	0	0	0	1867
rRNA25S:850	22	21	1	1	0.0641303	0	0	0	1868
rRNA25S:2036	91	87	5	1	0.0641303	1.58496	0	0	1869
rRNA25S:1133	117	112	3	3	0.0624641	0	0	0	1870
rRNA25S:1649	47	45	1	1	0.0614005	0	0	0	1871
rRNA25S:2581	23	22	2	2	0.0614005	0	0	0	1872
rRNA25S:2857	23	22	12	6	0.0614005	0.893085	0	0	1873
rRNA18S:1413	145	139	5	8	0.0605415	-0.584963	0	0	1874
rRNA25S:1841	72	69	1	2	0.0605415	-0.584963	0	0	1875
rRNA25S:515	148	142	4	1	0.0592972	1.32193	0	0	1876
rRNA25S:549	223	214	4	1	0.0591621	1.32193	0	0	1877
rRNA18S:300	49	47	2	2	0.0588937	0	0	0	1878
rRNA18S:973	24	23	1	6	0.0588937	-1.80735	0	0	1879
rRNA25S:2742	203	195	10	4	0.0577155	1.1375	0	0	1880
rRNA25S:528	128	123	6	1	0.0570309	1.80735	0	0	1881
rRNA25S:1291	25	24	1	1	0.0565835	0	0	0	1882
rRNA25S:1472	25	24	3	1	0.0565835	1	0	0	1883
rRNA25S:2632	25	24	2	6	0.0565835	-1.22239	0	0	1884
rRNA18S:1452	52	50	2	1	0.0554951	0.584963	0	0	1885
rRNA25S:509	105	101	3	1	0.0554951	1	0	0	1886
rRNA25S:2886	54	52	6	3	0.0534393	0.807355	0	0	1887
rRNA18S:855	27	26	1	2	0.0524674	-0.584963	0	0	1888
rRNA25S:1209	146	141	2	1	0.0499252	0.584963	0	0	1889
rRNA25S:1901	29	28	1	1	0.0489096	0	0	0	1890
rRNA18S:1022	211	204	11	7	0.0484404	0.584963	0	0	1891
rRNA18S:1007	123	119	2	1	0.0473057	0.584963	0	0	1892
rRNA25S:1322	92	89	4	1	0.0473057	1.32193	0	0	1893
rRNA25S:2426	30	29	1	2	0.0473057	-0.584963	0	0	1894
rRNA18S:479	31	30	2	1	0.0458037	0.584963	0	0	1895
rRNA25S:556	393	381	6	1	0.044623	1.80735	0	0	1896
rRNA18S:770	32	31	2	2	0.0443941	0	0	0	1897
rRNA25S:794	132	128	3	1	0.0440552	1	0	0	1898
rRNA18S:1644	33	32	5	2	0.0430687	1	0	0	1899
rRNA25S:3197	136	132	12	6	0.0427496	0.893085	0	0	1900
rRNA25S:679	102	99	2	2	0.0426443	0	0	0	1901
rRNA25S:942	34	33	1	1	0.0418202	0	0	0	1902
rRNA18S:1629	246	239	9	6	0.0414766	0.514573	0	0	1903
rRNA25S:2184	36	35	3	3	0.0395284	0	0	0	1904
rRNA25S:3356	1023	996	70	19	0.0385503	1.82782	0	0	1905
rRNA25S:182	78	76	1	1	0.0369942	0	0	0	1906
rRNA18S:218	79	77	5	2	0.0365259	1	0	0	1907
rRNA25S:3201	39	38	9	7	0.0365259	0.321928	0	0	1908
rRNA25S:788	561	547	15	2	0.0363942	2.41504	0	0	1909
rRNA25S:3202	240	234	12	7	0.0363724	0.70044	0	0	1910
rRNA25S:1615	42	41	1	2	0.0339473	-0.584963	0	0	1911
rRNA25S:1252	86	84	4	2	0.0335526	0.736966	0	0	1912
rRNA25S:1153	43	42	1	3	0.0331669	-1	0	0	1913
rRNA25S:3176	45	44	6	1	0.0317089	1.80735	0	0	1914
rRNA18S:1378	50	49	7	2	0.0285692	1.41504	0	0	1915
rRNA25S:455	101	99	3	1	0.0285692	1	0	0	1916
rRNA25S:497	50	49	4	1	0.0285692	1.32193	0	0	1917
rRNA25S:3257	52	51	8	8	0.0274807	0	0	0	1918
rRNA18S:1516	107	105	19	4	0.026967	2	0	0	1919
rRNA25S:1293	58	57	3	1	0.0246621	1	0	0	1920
rRNA25S:1822	119	117	3	1	0.0242475	1	0	0	1921
rRNA18S:806	61	60	3	3	0.023459	0	0	0	1922
rRNA18S:54	128	126	14	17	0.0225426	-0.263034	0	0	1923
rRNA25S:1397	70	69	1	1	0.0204641	0	0	0	1924
rRNA25S:2726	80	79	7	6	0.0179219	0.192645	0	0	1925
rRNA25S:829	245	242	8	2	0.017702	1.58496	0	0	1926
rRNA25S:520	328	324	6	2	0.0176479	1.22239	0	0	1927
rRNA25S:1078	86	85	2	1	0.0166787	0.584963	0	0	1928
rRNA25S:2997	176	174	15	15	0.0163944	0	0	0	1929
rRNA25S:2750	91	90	5	1	0.0157673	1.58496	0	0	1930
rRNA25S:1161	197	195	2	3	0.0146468	-0.415037	0	0	1931
rRNA18S:71	110	109	9	4	0.0130562	1	0	0	1932
rRNA18S:1370	172	171	12	8	0.00836347	0.530515	0	0	1933
rRNA18S:1345	179	178	6	7	0.00803732	-0.192645	0	0	1934
rRNA18S:1677	350	349	80	12	0.00411611	2.63941	0	0	1935
rRNA18S:13	1	1	1	1	0	0	0	0	1936
rRNA18S:15	3	3	1	1	0	0	0	0	1937
rRNA18S:17	1	1	1	1	0	0	0	0	1938
rRNA18S:18	4	4	3	1	0	1	0	0	1939
rRNA18S:308	7	7	1	2	0	-0.584963	0	0	1940
rRNA18S:354	6	6	1	1	0	0	0	0	1941
rRNA18S:369	17	17	4	1	0	1.32193	0	0	1942
rRNA18S:414	4	4	2	1	0	0.584963	0	0	1943
rRNA18S:440	23	23	5	1	0	1.58496	0	0	1944
rRNA18S:451	27	27	3	2	0	0.415037	0	0	1945
rRNA18S:477	41	41	2	3	0	-0.415037	0	0	1946
rRNA18S:478	14	14	2	1	0	0.584963	0	0	1947
rRNA18S:526	55	55	2	5	0	-1	0	0	1948
rRNA18S:539	39	39	5	1	0	1.58496	0	0	1949
rRNA18S:572	3	3	1	1	0	0	0	0	1950
rRNA18S:625	19	19	1	1	0	0	0	0	1951
rRNA18S:674	26	26	2	1	0	0.584963	0	0	1952
rRNA18S:746	23	23	3	1	0	1	0	0	1953
rRNA18S:817	13	13	1	1	0	0	0	0	1954
rRNA18S:851	6	6	1	1	0	0	0	0	1955
rRNA18S:873	12	12	1	1	0	0	0	0	1956
rRNA18S:1121	14	14	3	1	0	1	0	0	1957
rRNA18S:1131	18	18	1	1	0	0	0	0	1958
rRNA18S:1152	2	2	1	1	0	0	0	0	1959
rRNA18S:1157	1	1	1	2	0	-0.584963	0	0	1960
rRNA18S:1161	1	1	1	1	0	0	0	0	1961
rRNA18S:1166	1	1	1	1	0	0	0	0	1962
rRNA18S:1173	2	2	1	2	0	-0.584963	0	0	1963
rRNA18S:1179	1	1	1	1	0	0	0	0	1964
rRNA18S:1184	2	2	2	3	0	-0.415037	0	0	1965
rRNA18S:1185	3	3	6	3	0	0.807355	0	0	1966
rRNA18S:1209	15	15	3	1	0	1	0	0	1967
rRNA18S:1469	35	35	11	2	0	2	0	0	1968
rRNA18S:1596	100	100	6	8	0	-0.36257	0	0	1969
rRNA18S:1640	10	10	6	4	0	0.485427	0	0	1970
rRNA18S:1663	32	32	4	2	0	0.736966	0	0	1971
rRNA18S:1674	10	10	5	4	0	0.263034	0	0	1972
rRNA18S:1678	36	36	4	2	0	0.736966	0	0	1973
rRNA18S:1730	47	47	9	5	0	0.736966	0	0	1974
rRNA18S:1765	1	1	1	1	0	0	0	0	1975
rRNA18S:1766	1	1	1	1	0	0	0	0	1976
rRNA18S:1767	1	1	1	1	0	0	0	0	1977
rRNA18S:1768	1	1	1	1	0	0	0	0	1978
rRNA18S:1769	1	1	1	1	0	0	0	0	1979
rRNA18S:1770	1	1	1	1	0	0	0	0	1980
rRNA18S:1771	1	1	1	1	0	0	0	0	1981
rRNA18S:1772	1	1	1	1	0	0	0	0	1982
rRNA18S:1773	1	1	1	1	0	0	0	0	1983
rRNA18S:1774	1	1	1	1	0	0	0	0	1984
rRNA18S:1775	1	1	1	1	0	0	0	0	1985
rRNA18S:1776	1	1	1	1	0	0	0	0	1986
rRNA18S:1777	1	1	1	1	0	0	0	0	1987
rRNA18S:1778	1	1	1	1	0	0	0	0	1988
rRNA18S:1779	1	1	1	1	0	0	0	0	1989
rRNA18S:1780	1	1	1	1	0	0	0	0	1990
rRNA18S:1781	1	1	1	1	0	0	0	0	1991
rRNA18S:1782	1	1	1	1	0	0	0	0	1992
rRNA18S:1783	1	1	1	1	0	0	0	0	1993
rRNA18S:1784	1	1	1	1	0	0	0	0	1994
rRNA18S:1785	1	1	1	1	0	0	0	0	1995
rRNA18S:1786	1	1	1	1	0	0	0	0	1996
rRNA18S:1787	1	1	1	1	0	0	0	0	1997
rRNA18S:1788	1	1	1	1	0	0	0	0	1998
rRNA18S:1789	1	1	1	1	0	0	0	0	1999
[truncated: 3,197 more rows]

## Sheet: log2
Site	Nat_+CMCT	Nat_-CMCT	IVT_+CMCT	IVT_-CMCT	Nat LR	IVT LR	SS	Psi	Rank
rRNA25S:2826	397	1	17	9	7.63662	0.847997	0	1	1
rRNA25S:1124	2162	44	18	3	5.58696	2.24793	0	1	2
rRNA18S:632	1912	42	16	3	5.47536	2.08746	0	1	3
rRNA25S:2266	1249	28	4	10	5.42973	-1.1375	0	1	4
rRNA25S:2349	711	17	4	1	5.30581	1.32193	0	1	5
rRNA25S:2191	1013	26	4	3	5.23095	0.321928	0	1	6
rRNA25S:2880	605	16	23	16	5.15571	0.4975	0	1	7
rRNA25S:776	10945	315	39	14	5.11434	1.41504	0	1	8
rRNA18S:766	14071	446	151	14	4.97641	3.34104	0	1	9
rRNA25S:2351	1502	49	4	2	4.90977	0.736966	0	1	10
rRNA18S:999	1346	45	8	6	4.87197	0.36257	0	1	11
rRNA18S:211	3000	116	28	3	4.68086	2.85798	0	1	12
rRNA18S:302	6164	242	62	18	4.66507	1.72935	0	1	13
rRNA25S:2923	5625	226	27	6	4.63135	2	0	1	14
rRNA18S:120	6540	289	77	16	4.49539	2.19794	0	1	15
rRNA25S:2865	4665	216	10	8	4.42642	0.289507	0	1	16
rRNA25S:2944	269	12	9	3	4.37638	1.32193	0	1	17
rRNA25S:2975	1111	53	18	4	4.36405	1.926	0	1	18
rRNA25S:2133	590	28	1	3	4.34903	-1	0	1	19
rRNA25S:408	141	6	1	1	4.34239	0	0	0	20
rRNA18S:466	419	22	2	1	4.19068	0.584963	0	1	21
rRNA25S:1110	2585	141	9	6	4.18676	0.514573	0	1	22
rRNA25S:380	151	8	1	3	4.078	-1	0	0	23
rRNA25S:2735	13386	806	92	30	4.05212	1.58496	0	1	24
rRNA25S:342	162	9	7	1	4.0268	2	0	0	25
rRNA18S:106	678	41	13	7	4.01495	0.807355	0	1	26
rRNA25S:372	94	5	2	1	3.98489	0.584963	0	0	27
rRNA25S:422	62	3	3	1	3.97728	1	0	0	28
rRNA18S:1117	30	1	4	3	3.9542	0.321928	0	0	29
rRNA25S:986	2796	184	12	7	3.91828	0.70044	0	1	30
rRNA18S:121	1353	89	37	2	3.91116	3.66297	1	0	31
rRNA25S:2192	620	41	1	1	3.88613	0	1	0	32
rRNA25S:1930	117	7	1	1	3.88264	0	0	0	33
rRNA25S:2892	28	1	2	2	3.85798	0	0	0	34
rRNA25S:1495	53	3	2	1	3.75489	0.584963	0	0	35
rRNA25S:1042	464	34	2	1	3.7318	0.584963	0	1	36
rRNA25S:78	118	8	1	1	3.72489	0	0	0	37
rRNA25S:2264	796	60	5	2	3.7077	1	0	1	38
rRNA25S:1458	25	1	1	1	3.70044	0	0	0	39
rRNA25S:2340	2957	228	15	5	3.6912	1.41504	0	1	40
rRNA25S:2427	61	4	1	1	3.63227	0	0	0	41
rRNA25S:407	36	2	1	1	3.62449	0	0	0	42
rRNA25S:683	23	1	1	1	3.58496	0	0	0	43
rRNA25S:384	57	4	2	1	3.53605	0.584963	0	0	44
rRNA18S:767	299	25	12	1	3.52838	2.70044	1	0	45
rRNA25S:1632	22	1	1	1	3.52356	0	0	0	46
rRNA25S:1963	44	3	1	1	3.49185	0	0	0	47
rRNA18S:342	21	1	1	4	3.45943	-1.32193	0	0	48
rRNA25S:374	31	2	1	1	3.41504	0	0	0	49
rRNA25S:417	52	4	2	1	3.40599	0.584963	0	0	50
rRNA25S:2314	126	11	1	1	3.40372	0	0	1	51
rRNA18S:893	72	6	3	1	3.38247	1	0	0	52
rRNA25S:2416	696	66	1	1	3.37893	0	0	1	53
rRNA25S:362	30	2	1	1	3.36923	0	0	0	54
rRNA25S:1056	10878	1059	43	13	3.35941	1.65208	0	1	55
rRNA25S:1895	79	7	2	1	3.32193	0.584963	0	0	56
rRNA25S:1992	19	1	1	1	3.32193	0	0	0	57
rRNA25S:2668	19	1	13	5	3.32193	1.22239	0	0	58
rRNA18S:892	134	13	8	2	3.26946	1.58496	0	0	59
rRNA18S:859	105	10	1	3	3.26849	-1	0	0	60
rRNA18S:508	18	1	4	1	3.24793	1.32193	0	0	61
rRNA25S:391	37	3	1	1	3.24793	0	0	0	62
rRNA25S:2644	18	1	9	1	3.24793	2.32193	0	0	63
rRNA25S:1900	46	4	1	1	3.23266	0	0	0	64
rRNA25S:46	27	2	1	3	3.22239	-1	0	0	65
rRNA25S:71	83	8	2	3	3.22239	-0.415037	0	0	66
rRNA25S:298	27	2	8	4	3.22239	0.847997	0	0	67
rRNA25S:1879	55	5	1	3	3.22239	-1	0	0	68
rRNA18S:1415	720	77	15	6	3.20845	1.19265	0	1	69
rRNA18S:1561	17	1	8	1	3.16993	2.16993	0	0	70
rRNA25S:3320	26	2	1	1	3.16993	0	0	0	71
rRNA25S:966	415	46	3	3	3.14585	0	0	1	72
rRNA25S:461	43	4	1	1	3.1375	0	0	0	73
rRNA25S:1893	175	19	2	1	3.1375	0.584963	0	0	74
rRNA25S:1004	269	30	8	2	3.12262	1.58496	0	1	75
rRNA25S:1123	250	28	2	4	3.11356	-0.736966	0	0	76
rRNA25S:778	146	16	1	2	3.11221	-0.584963	0	0	77
rRNA18S:860	120	13	9	5	3.11151	0.736966	0	0	78
rRNA25S:1916	42	4	1	1	3.10434	0	0	0	79
rRNA25S:1052	2908	338	15	8	3.10117	0.830075	0	1	80
rRNA25S:1883	185	21	1	1	3.07973	0	0	0	81
rRNA25S:1651	24	2	1	1	3.05889	0	0	0	82
rRNA25S:1924	473	56	6	5	3.05585	0.222392	0	0	83
rRNA18S:916	198	23	24	3	3.05166	2.64386	0	0	84
rRNA25S:361	32	3	1	1	3.04439	0	0	0	85
rRNA18S:1181	89	10	17	3	3.03242	2.16993	0	1	86
rRNA18S:1290	285	34	5	12	3.03059	-1.11548	0	1	87
rRNA25S:2543	194	23	2	1	3.02237	0.584963	0	0	88
rRNA25S:1911	120	14	1	1	3.01197	0	0	0	89
rRNA18S:952	15	1	1	1	3	0	0	0	90
rRNA25S:1498	15	1	1	1	3	0	0	0	91
rRNA25S:1638	15	1	1	1	3	0	0	0	92
rRNA25S:430	94	11	2	1	2.98489	0.584963	0	0	93
rRNA18S:1103	204	25	12	2	2.97904	2.11548	0	0	94
rRNA25S:1876	46	5	1	1	2.96963	0	0	0	95
rRNA25S:1923	46	5	1	1	2.96963	0	0	0	96
rRNA18S:832	77	9	10	3	2.96347	1.45943	0	0	97
rRNA18S:889	22	2	1	1	2.9386	0	0	0	98
rRNA18S:920	68	8	5	1	2.9386	1.58496	0	0	99
rRNA18S:1015	22	2	9	1	2.9386	2.32193	0	0	100
rRNA25S:2565	37	4	1	1	2.926	0	0	0	101
rRNA18S:641	14	1	1	2	2.90689	-0.584963	0	0	102
rRNA18S:1187	14	1	1	1	2.90689	0	0	1	103
rRNA25S:37	59	7	2	1	2.90689	0.584963	0	0	104
rRNA25S:1925	14	1	1	1	2.90689	0	0	0	105
rRNA25S:416	118	15	1	1	2.89482	0	0	0	106
rRNA18S:483	28	3	3	1	2.85798	1	0	0	107
rRNA25S:1884	135	18	1	1	2.83954	0	0	0	108
rRNA25S:1626	342	47	1	1	2.8371	0	0	0	109
rRNA25S:428	155	21	2	1	2.82597	0.584963	0	0	110
rRNA18S:759	1089	153	10	8	2.82333	0.289507	0	1	111
rRNA25S:3282	98	13	1	1	2.822	0	0	0	112
rRNA25S:487	752	106	7	8	2.81504	-0.169925	0	0	113
rRNA25S:1557	48	6	3	1	2.80735	1	0	0	114
rRNA25S:1871	27	3	1	1	2.80735	0	0	0	115
rRNA25S:2357	97	13	1	1	2.80735	0	0	0	116
rRNA25S:2827	48	6	5	2	2.80735	1	0	0	117
rRNA25S:1214	710	101	3	3	2.80128	0	0	0	118
rRNA25S:1915	103	14	1	1	2.79355	0	0	0	119
rRNA18S:122	329	47	12	2	2.78136	2.11548	0	0	120
rRNA25S:2202	102	14	5	1	2.77961	1.58496	0	0	121
rRNA25S:1702	238	34	1	4	2.77158	-1.32193	0	0	122
rRNA25S:2551	74	10	2	1	2.76939	0.584963	0	0	123
rRNA25S:2129	169	24	1	1	2.76553	0	0	1	124
rRNA25S:2494	33	4	1	1	2.76553	0	0	0	125
rRNA25S:2352	162	23	4	4	2.76377	0	0	0	126
rRNA25S:377	94	13	1	2	2.7625	-0.584963	0	0	127
rRNA18S:1738	26	3	6	4	2.75489	0.485427	0	0	128
rRNA18S:959	216	32	26	6	2.71716	1.94753	0	0	129
rRNA25S:2734	97	14	3	1	2.70782	1	0	0	130
rRNA18S:353	12	1	1	1	2.70044	0	0	0	131
rRNA18S:831	207	31	11	2	2.70044	2	0	0	132
rRNA18S:869	12	1	3	1	2.70044	1	0	0	133
rRNA25S:837	25	3	1	1	2.70044	0	0	0	134
rRNA25S:1505	25	3	2	1	2.70044	0.584963	0	0	135
rRNA25S:2348	90	13	3	1	2.70044	1	0	0	136
rRNA25S:990	218	33	2	1	2.68732	0.584963	0	1	137
rRNA25S:410	76	11	2	1	2.68182	0.584963	0	0	138
rRNA18S:318	371	57	33	4	2.68118	2.76553	0	0	139
rRNA18S:212	633	98	5	6	2.67898	-0.222392	0	0	140
rRNA25S:1932	31	4	1	1	2.67807	0	0	0	141
rRNA25S:45	165	25	5	2	2.6746	1	0	0	142
rRNA25S:2260	285	44	8	3	2.66802	1.16993	0	1	143
rRNA25S:2608	18	2	2	1	2.66297	0.584963	0	0	144
rRNA25S:2835	18	2	5	1	2.66297	1.58496	0	0	145
rRNA25S:2924	81	12	1	1	2.65711	0	0	0	146
rRNA25S:1125	87	13	1	1	2.65208	0	0	0	147
rRNA25S:2611	43	6	2	1	2.65208	0.584963	0	0	148
rRNA25S:1691	275	43	1	1	2.64909	0	0	0	149
rRNA18S:1197	24	3	1	1	2.64386	0	0	0	150
rRNA25S:2736	99	15	4	5	2.64386	-0.263034	0	0	151
rRNA25S:447	392	62	3	2	2.64111	0.415037	0	0	152
rRNA18S:850	217	34	17	3	2.6389	2.16993	0	0	153
rRNA25S:344	61	9	1	2	2.63227	-0.584963	0	0	154
rRNA25S:378	30	4	1	1	2.63227	0	0	0	155
rRNA25S:386	30	4	1	1	2.63227	0	0	0	156
rRNA25S:2498	209	33	3	1	2.62678	1	0	0	157
rRNA25S:385	36	5	1	1	2.62449	0	0	0	158
rRNA18S:229	42	6	7	3	2.61891	1	0	0	159
rRNA25S:397	42	6	1	1	2.61891	0	0	0	160
rRNA18S:841	54	8	1	1	2.61143	0	0	0	161
rRNA25S:2190	394	64	5	2	2.60334	1	0	0	162
rRNA18S:856	17	2	3	2	2.58496	0.415037	0	0	163
rRNA25S:1248	17	2	1	1	2.58496	0	0	0	164
rRNA25S:1868	17	2	1	1	2.58496	0	0	0	165
rRNA25S:1941	59	9	1	2	2.58496	-0.584963	0	0	166
rRNA25S:2647	17	2	3	1	2.58496	1	0	0	167
rRNA25S:3196	190	31	1	10	2.57743	-2.45943	0	0	168
rRNA25S:1919	172	28	1	1	2.57665	0	0	0	169
rRNA18S:532	201	33	14	5	2.57075	1.32193	0	0	170
rRNA18S:781	64	10	7	4	2.56294	0.678072	0	0	171
rRNA25S:2497	312	52	6	1	2.5621	1.80735	0	0	172
rRNA18S:864	58	9	3	1	2.56071	1	0	0	173
rRNA25S:1966	52	8	1	1	2.558	0	0	0	174
rRNA25S:486	205	34	5	2	2.55722	1	0	0	175
rRNA25S:451	40	6	1	1	2.5502	0	0	0	176
rRNA25S:525	40	6	1	1	2.5502	0	0	0	177
rRNA25S:2717	268	45	1	1	2.5479	0	0	0	178
rRNA18S:348	151	25	13	4	2.54749	1.48543	0	0	179
rRNA25S:2689	34	5	8	1	2.54432	2.16993	0	0	180
rRNA25S:2962	34	5	21	12	2.54432	0.758992	0	0	181
rRNA25S:446	319	54	4	4	2.54057	0	0	0	182
rRNA25S:1721	202	34	1	2	2.53605	-0.584963	0	0	183
rRNA18S:580	109	18	20	9	2.53343	1.07039	0	0	184
rRNA18S:909	51	8	2	1	2.53051	0.584963	0	0	185
rRNA25S:338	45	7	2	1	2.52356	0.584963	0	0	186
rRNA25S:1643	22	3	1	1	2.52356	0	0	0	187
rRNA25S:2350	114	19	5	3	2.52356	0.584963	0	0	188
rRNA25S:506	464	80	1	1	2.52124	0	0	0	189
rRNA25S:83	297	51	7	8	2.51873	-0.169925	0	0	190
rRNA18S:505	188	32	15	3	2.51785	2	0	0	191
rRNA25S:1818	352	61	4	3	2.50933	0.321928	0	0	192
rRNA25S:465	164	28	2	2	2.50834	0	0	0	193
rRNA25S:2881	141	24	4	2	2.50589	0.736966	0	0	194
rRNA25S:1887	50	8	1	1	2.5025	0	0	0	195
rRNA25S:3033	16	2	8	1	2.5025	2.16993	0	0	196
rRNA25S:3192	61	10	5	1	2.49476	1.58496	0	0	197
rRNA18S:1056	600	106	74	19	2.48975	1.90689	0	0	198
rRNA25S:469	83	14	1	1	2.48543	0	0	0	199
rRNA25S:2134	391	69	2	1	2.48543	0.584963	0	0	200
rRNA25S:662	66	11	5	1	2.48113	1.58496	0	0	201
rRNA25S:1909	60	10	1	1	2.47131	0	0	0	202
rRNA18S:939	82	14	6	3	2.46815	0.807355	0	0	203
rRNA25S:1819	358	64	1	2	2.46547	-0.584963	0	0	204
rRNA18S:854	109	19	2	6	2.45943	-1.22239	0	0	205
rRNA18S:1637	21	3	10	1	2.45943	2.45943	0	0	206
rRNA25S:2681	10	1	3	1	2.45943	1	0	0	207
rRNA25S:508	180	32	1	1	2.45545	0	0	0	208
rRNA18S:863	108	19	8	2	2.44626	1.58496	0	0	209
rRNA25S:77	244	44	1	4	2.44478	-1.32193	0	0	210
rRNA25S:1684	64	11	1	1	2.43741	0	0	0	211
rRNA25S:1167	589	108	6	2	2.43639	1.22239	0	0	212
rRNA25S:885	26	4	2	1	2.43296	0.584963	0	0	213
rRNA25S:3256	53	9	17	10	2.43296	0.710493	0	0	214
rRNA25S:3299	166	30	19	4	2.42951	2	0	0	215
rRNA25S:1908	74	13	1	1	2.42146	0	0	0	216
rRNA25S:1921	106	19	1	1	2.41954	0	0	0	217
rRNA25S:3312	122	22	4	1	2.41895	1.32193	0	0	218
rRNA25S:2723	143	26	67	16	2.41504	2	0	0	219
rRNA25S:3297	31	5	1	1	2.41504	0	0	0	220
rRNA18S:145	211	39	11	12	2.40599	-0.115477	0	0	221
rRNA25S:841	52	9	1	1	2.40599	0	0	0	222
rRNA25S:1615	105	19	6	2	2.40599	1.22239	0	0	223
rRNA18S:830	258	48	23	2	2.4021	3	0	0	224
rRNA25S:1356	36	6	1	5	2.4021	-1.58496	0	0	225
rRNA25S:1694	288	54	2	2	2.39357	0	0	0	226
rRNA25S:1519	20	3	1	1	2.39232	0	0	0	227
rRNA25S:2204	20	3	1	1	2.39232	0	0	0	228
rRNA25S:2683	41	7	7	4	2.39232	0.678072	0	0	229
rRNA25S:2267	817	155	21	2	2.39055	2.87447	0	0	230
rRNA25S:1958	67	12	1	1	2.38702	0	0	0	231
rRNA25S:485	233	44	2	7	2.37851	-1.41504	0	0	232
rRNA18S:581	217	41	26	9	2.37587	1.43296	0	0	233
rRNA25S:1494	82	15	1	1	2.37504	0	0	0	234
rRNA25S:1886	113	21	5	1	2.37346	1.58496	0	0	235
rRNA25S:507	485	93	3	2	2.37022	0.415037	0	0	236
rRNA18S:1546	30	5	7	2	2.36923	1.41504	0	0	237
rRNA25S:2445	92	17	1	1	2.36923	0	0	0	238
rRNA25S:2541	184	35	1	1	2.36146	0	0	0	239
rRNA25S:409	112	21	2	5	2.36075	-1	0	0	240
rRNA25S:2766	723	140	39	17	2.36029	1.152	0	0	241
rRNA18S:1000	476	92	10	12	2.35869	-0.241008	0	0	242
rRNA25S:1534	65	12	1	1	2.34395	0	0	0	243
rRNA25S:2347	463	91	5	4	2.33442	0.263034	0	0	244
rRNA25S:1681	125	24	3	1	2.33342	1	0	0	245
rRNA25S:470	200	39	2	1	2.32912	0.584963	0	0	246
rRNA18S:319	510	101	76	14	2.32475	2.3599	0	0	247
rRNA18S:489	9	1	1	4	2.32193	-1.32193	0	0	248
rRNA25S:40	19	3	4	1	2.32193	1.32193	0	0	249
rRNA25S:1896	24	4	1	1	2.32193	0	0	0	250
rRNA25S:2430	9	1	4	3	2.32193	0.321928	0	0	251
rRNA25S:2905	9	1	22	4	2.32193	2.20163	0	0	252
rRNA25S:1686	347	69	3	1	2.31366	1	0	0	253
rRNA25S:3197	143	28	3	2	2.31194	0.415037	0	0	254
rRNA25S:3281	282	56	18	24	2.31177	-0.395929	0	0	255
rRNA18S:210	356	71	29	5	2.30986	2.32193	0	0	256
rRNA18S:367	118	23	6	3	2.30986	0.807355	0	0	257
rRNA18S:944	232	46	28	10	2.3096	1.39855	0	0	258
rRNA25S:2504	227	45	4	1	2.30933	1.32193	0	0	259
rRNA18S:1612	275	55	51	13	2.30117	1.89308	0	0	260
rRNA18S:493	329	66	26	7	2.30023	1.75489	0	0	261
rRNA25S:2472	43	8	1	1	2.28951	0	0	0	262
rRNA25S:313	179	36	11	7	2.2824	0.584963	0	0	263
rRNA18S:1655	106	21	12	4	2.28204	1.37851	0	0	264
rRNA25S:1470	154	31	2	2	2.27612	0	0	0	265
rRNA25S:275	91	18	1	1	2.27563	0	0	0	266
rRNA25S:1122	236	48	3	1	2.27403	1	0	0	267
rRNA18S:605	28	5	1	1	2.27302	0	0	0	268
rRNA25S:502	57	11	3	1	2.27302	1	0	0	269
rRNA25S:684	28	5	1	1	2.27302	0	0	0	270
rRNA25S:477	177	36	4	1	2.26628	1.32193	0	0	271
rRNA25S:1820	856	178	3	6	2.25934	-0.807355	0	0	272
rRNA25S:2258	2945	617	16	5	2.25308	1.5025	0	1	273
rRNA25S:3335	175	36	8	2	2.24998	1.58496	0	0	274
rRNA25S:2509	232	48	5	1	2.24948	1.58496	0	0	275
rRNA18S:604	37	7	6	3	2.24793	0.807355	0	0	276
rRNA18S:1048	89	18	14	5	2.24393	1.32193	0	0	277
rRNA18S:839	141	29	11	5	2.24286	1	0	0	278
rRNA25S:1471	70	14	2	2	2.24286	0	0	0	279
rRNA25S:328	51	10	1	3	2.24101	-1	0	0	280
rRNA25S:379	51	10	1	2	2.24101	-0.584963	0	0	281
rRNA18S:1598	84	17	5	2	2.23947	1	0	0	282
rRNA25S:134	32	6	2	1	2.23704	0.584963	0	0	283
rRNA25S:1687	253	53	2	4	2.2338	-0.736966	0	0	284
rRNA25S:1688	314	66	7	1	2.23312	2	0	0	285
rRNA18S:323	93	19	20	1	2.23266	3.39232	0	0	286
rRNA18S:791	107	22	2	1	2.23133	0.584963	0	0	287
rRNA25S:1188	69	14	2	1	2.22239	0.584963	0	0	288
rRNA18S:908	162	34	10	4	2.21945	1.1375	0	0	289
rRNA25S:429	227	48	1	4	2.21818	-1.32193	0	0	290
rRNA18S:501	92	19	10	7	2.21723	0.459432	0	0	291
rRNA25S:2558	487	104	2	2	2.21649	0	0	0	292
rRNA18S:891	189	40	9	3	2.2123	1.32193	0	0	293
rRNA25S:699	36	7	1	1	2.20945	0	0	0	294
rRNA25S:261	1116	241	8	10	2.20655	-0.289507	0	0	295
rRNA18S:78	22	4	5	1	2.20163	1.58496	0	0	296
rRNA18S:1476	22	4	6	3	2.20163	0.807355	0	0	297
rRNA25S:1950	22	4	2	1	2.20163	0.584963	0	0	298
rRNA25S:1899	215	46	1	1	2.2003	0	0	0	299
rRNA18S:617	100	21	21	6	2.19878	1.65208	0	0	300
rRNA25S:1870	100	21	1	2	2.19878	-0.584963	0	0	301
rRNA25S:1629	571	124	2	1	2.19409	0.584963	0	0	302
rRNA18S:1058	639	139	58	6	2.19265	3.07529	0	0	303
rRNA25S:1962	31	6	2	1	2.19265	0.584963	0	0	304
rRNA25S:1202	168	36	1	2	2.19143	-0.584963	0	0	305
rRNA25S:3056	400	87	4	2	2.18803	0.736966	0	0	306
rRNA18S:452	81	17	7	1	2.18763	2	0	0	307
rRNA25S:308	131	28	1	2	2.18641	-0.584963	0	0	308
rRNA25S:2513	222	48	1	1	2.18619	0	0	0	309
rRNA25S:1539	90	19	1	1	2.18587	0	0	0	310
rRNA25S:43	58	12	1	3	2.1822	-1	0	0	311
rRNA25S:224	58	12	1	1	2.1822	0	0	0	312
rRNA18S:399	76	16	1	4	2.17932	-1.32193	0	0	313
rRNA18S:1654	216	47	14	3	2.17659	1.90689	0	0	314
rRNA18S:303	555	122	50	17	2.17643	1.5025	0	0	315
rRNA18S:221	274	60	36	3	2.17255	3.20945	0	0	316
rRNA18S:855	89	19	7	1	2.16993	2	0	0	317
rRNA25S:39	8	1	1	2	2.16993	-0.584963	0	0	318
rRNA25S:348	269	59	5	6	2.16993	-0.222392	0	0	319
rRNA25S:2201	35	7	4	1	2.16993	1.32193	0	0	320
rRNA25S:3250	215	47	1	2	2.16993	-0.584963	0	0	321
rRNA18S:887	115	25	5	1	2.15754	1.58496	0	0	322
rRNA18S:506	164	36	13	1	2.15687	2.80735	0	0	323
rRNA25S:3330	164	36	5	6	2.15687	-0.222392	0	0	324
rRNA18S:1579	88	19	11	6	2.15381	0.777608	0	0	325
rRNA25S:184	70	15	1	2	2.14975	-0.584963	0	0	326
rRNA18S:1071	30	6	6	1	2.14684	1.80735	0	0	327
rRNA25S:168	278	62	10	6	2.14684	0.652077	0	0	328
rRNA25S:381	30	6	1	1	2.14684	0	0	0	329
rRNA25S:2461	61	13	1	3	2.14684	-1	0	0	330
rRNA25S:2542	167	37	1	1	2.14439	0	0	0	331
rRNA25S:1312	52	11	1	1	2.14296	0	0	0	332
rRNA25S:897	338	76	6	2	2.13835	1.22239	0	0	333
rRNA18S:149	43	9	1	1	2.1375	0	0	0	334
rRNA18S:486	21	4	1	1	2.1375	0	0	0	335
rRNA18S:1098	109	24	2	2	2.1375	0	0	0	336
rRNA25S:459	43	9	1	1	2.1375	0	0	0	337
rRNA25S:672	131	29	1	1	2.1375	0	0	0	338
rRNA18S:525	56	12	5	1	2.13245	1.58496	0	0	339
rRNA25S:2866	148	33	17	6	2.13171	1.36257	0	0	340
rRNA18S:450	34	7	1	1	2.12928	0	0	0	341
rRNA18S:529	34	7	3	3	2.12928	0	0	0	342
rRNA18S:66	138	31	16	6	2.11894	1.28011	0	0	343
rRNA18S:494	12	2	4	1	2.11548	1.32193	0	0	344
rRNA18S:851	12	2	5	1	2.11548	1.58496	0	0	345
rRNA25S:2649	25	5	1	1	2.11548	0	0	0	346
rRNA25S:1454	94	21	1	1	2.11042	0	0	0	347
rRNA25S:2550	314	72	4	2	2.10938	0.736966	0	0	348
rRNA25S:293	253	58	3	1	2.10604	1	0	0	349
rRNA25S:1180	227	52	5	1	2.10497	1.58496	0	0	350
rRNA18S:339	42	9	1	5	2.10434	-1.58496	0	0	351
rRNA18S:1097	347	80	32	2	2.10309	3.45943	0	0	352
rRNA25S:48	175	40	5	5	2.10188	0	0	0	353
rRNA25S:2879	89	20	36	5	2.09954	2.62449	0	0	354
rRNA25S:1469	76	17	1	1	2.09686	0	0	0	355
rRNA25S:309	238	55	6	1	2.09351	1.80735	0	0	356
rRNA25S:960	255	59	1	3	2.09311	-1	0	1	357
rRNA18S:1003	165	38	8	2	2.08964	1.58496	0	0	358
rRNA25S:1910	165	38	1	1	2.08964	0	0	0	359
rRNA18S:488	16	3	6	1	2.08746	1.80735	0	0	360
rRNA18S:836	33	7	2	1	2.08746	0.584963	0	0	361
rRNA18S:1020	33	7	1	2	2.08746	-0.584963	0	0	362
rRNA25S:142	16	3	2	1	2.08746	0.584963	0	0	363
rRNA25S:1254	16	3	3	1	2.08746	1	0	0	364
rRNA18S:825	177	41	1	3	2.08342	-1	0	0	365
rRNA25S:2662	71	16	2	1	2.08246	0.584963	0	0	366
rRNA18S:1416	668	157	23	10	2.08208	1.12553	0	0	367
rRNA25S:2259	202	47	1	3	2.08037	-1	0	0	368
rRNA25S:440	176	41	2	5	2.07529	-1	0	0	369
rRNA25S:2471	819	194	11	4	2.07215	1.26303	0	0	370
rRNA18S:595	20	4	1	1	2.07039	0	0	0	371
rRNA18S:1656	41	9	8	1	2.07039	2.16993	0	0	372
rRNA25S:1922	20	4	2	1	2.07039	0.584963	0	0	373
rRNA25S:1965	167	39	5	3	2.07039	0.584963	0	0	374
rRNA25S:3038	20	4	1	2	2.07039	-0.584963	0	0	375
rRNA25S:871	330	78	1	2	2.06691	-0.584963	0	0	376
rRNA25S:324	221	52	4	1	2.0665	1.32193	0	0	377
rRNA25S:3280	267	63	16	2	2.06609	2.5025	0	0	378
rRNA25S:334	24	5	2	13	2.05889	-2.22239	0	0	379
rRNA25S:1460	49	11	1	1	2.05889	0	0	0	380
rRNA25S:2663	124	29	3	1	2.05889	1	0	0	381
rRNA25S:118	236	56	8	2	2.05585	1.58496	0	0	382
rRNA25S:883	186	44	1	1	2.05504	0	0	0	383
rRNA25S:2882	240	57	15	3	2.05491	2	0	0	384
rRNA18S:1017	190	45	15	2	2.05387	2.41504	0	0	385
rRNA18S:471	140	33	17	1	2.05209	3.16993	0	0	386
rRNA25S:370	28	6	1	1	2.05063	0	0	0	387
rRNA25S:2459	305	73	2	1	2.04793	0.584963	0	0	388
rRNA18S:1054	429	103	56	9	2.04775	2.51096	0	0	389
rRNA25S:369	61	14	2	1	2.04731	0.584963	0	0	390
rRNA25S:190	317	76	5	5	2.0461	0	0	0	391
rRNA25S:177	581	140	14	6	2.04532	1.09954	0	0	392
rRNA25S:117	892	216	3	6	2.04097	-0.807355	0	0	393
rRNA18S:587	36	8	8	6	2.03953	0.36257	0	0	394
rRNA25S:2695	73	17	26	25	2.03953	0.0544478	0	0	395
rRNA18S:611	40	9	2	4	2.03562	-0.736966	0	0	396
rRNA25S:325	134	32	18	7	2.03242	1.24793	0	0	397
rRNA25S:682	138	33	1	1	2.03148	0	0	0	398
rRNA25S:3357	1207	295	15	2	2.02895	2.41504	0	0	399
rRNA25S:987	105	25	1	1	2.02748	0	0	0	400
rRNA25S:1291	52	12	1	1	2.02748	0	0	0	401
rRNA25S:327	255	62	2	1	2.02272	0.584963	0	0	402
rRNA18S:862	129	31	14	3	2.02237	1.90689	0	0	403
rRNA25S:60	194	47	1	3	2.02237	-1	0	0	404
rRNA18S:945	202	49	16	10	2.02148	0.628031	0	0	405
rRNA25S:2544	68	16	1	2	2.02106	-0.584963	0	0	406
rRNA25S:874	72	17	1	1	2.0199	0	0	0	407
rRNA25S:1497	246	60	3	2	2.01763	0.415037	0	0	408
rRNA18S:531	84	20	7	2	2.01707	1.41504	0	0	409
rRNA18S:331	96	23	6	2	2.01495	1.22239	0	0	410
rRNA18S:481	201	49	10	4	2.01436	1.1375	0	0	411
rRNA25S:333	112	27	6	6	2.01282	0	0	0	412
rRNA18S:222	482	119	41	9	2.00899	2.07039	0	0	413
rRNA18S:520	192	47	16	2	2.00749	2.5025	0	0	414
rRNA18S:364	31	7	1	2	2	-0.584963	0	0	415
rRNA18S:443	11	2	1	1	2	0	0	0	416
rRNA18S:474	191	47	8	4	2	0.847997	0	0	417
rRNA18S:826	63	15	9	1	2	2.32193	0	0	418
rRNA18S:1104	51	12	5	1	2	1.58496	0	0	419
rRNA18S:1135	215	53	15	2	2	2.41504	0	0	420
rRNA18S:1763	15	3	23	6	2	1.77761	0	0	421
rRNA25S:185	119	29	1	1	2	0	0	0	422
rRNA25S:318	35	8	3	3	2	0	0	0	423
rRNA25S:756	43	10	3	1	2	1	0	0	424
rRNA25S:797	39	9	1	1	2	0	0	0	425
rRNA25S:1445	63	15	6	1	2	1.80735	0	0	426
rRNA25S:1496	15	3	1	1	2	0	0	0	427
rRNA25S:1939	43	10	1	1	2	0	0	0	428
rRNA25S:2419	55	13	15	4	2	1.67807	0	0	429
rRNA25S:2583	11	2	1	1	2	0	0	0	430
rRNA25S:2604	7	1	10	3	2	1.45943	0	0	431
rRNA25S:3153	75	18	1	2	2	-0.584963	0	0	432
rRNA18S:1059	498	124	39	7	1.99711	2.32193	0	0	433
rRNA25S:2767	362	90	44	8	1.99603	2.32193	0	0	434
rRNA25S:2268	696	174	6	5	1.9938	0.222392	0	0	435
rRNA25S:777	445	111	2	1	1.99354	0.584963	0	0	436
rRNA18S:1055	389	97	43	7	1.99262	2.45943	0	0	437
rRNA18S:1057	556	139	58	11	1.99225	2.29768	0	0	438
rRNA25S:2580	150	37	5	1	1.99048	1.58496	0	0	439
rRNA25S:1211	142	35	3	4	1.98995	-0.321928	0	0	440
rRNA25S:1334	82	20	1	3	1.98272	-1	0	0	441
rRNA25S:836	70	17	1	1	1.97982	0	0	0	442
rRNA18S:960	271	68	33	9	1.97894	1.76553	0	0	443
rRNA18S:241	133	33	13	3	1.97863	1.80735	0	0	444
rRNA25S:3155	397	100	11	2	1.97841	2	0	0	445
rRNA18S:829	129	32	13	6	1.97797	1	0	0	446
rRNA25S:882	125	31	1	3	1.97728	-1	0	0	447
rRNA18S:927	113	28	5	1	1.97491	1.58496	0	0	448
rRNA18S:511	164	41	13	3	1.974	1.80735	0	0	449
rRNA18S:1043	482	122	56	11	1.97336	2.24793	0	0	450
rRNA25S:116	580	147	7	3	1.97294	1	0	0	451
rRNA25S:1549	97	24	2	1	1.97085	0.584963	0	0	452
rRNA18S:840	179	45	23	2	1.96829	3	0	0	453
rRNA18S:1314	132	33	11	8	1.96782	0.415037	0	0	454
rRNA25S:2538	38	9	1	1	1.96347	0	0	0	455
rRNA25S:1989	151	38	1	5	1.96253	-1.58496	0	0	456
rRNA25S:191	34	8	1	1	1.95936	0	0	0	457
rRNA25S:463	135	34	1	2	1.95818	-0.584963	0	0	458
rRNA25S:893	30	7	1	1	1.9542	0	0	0	459
rRNA25S:1501	30	7	3	1	1.9542	1	0	0	460
rRNA18S:915	181	46	13	5	1.95321	1.22239	0	0	461
rRNA25S:1489	111	28	1	6	1.94937	-1.80735	0	0	462
rRNA25S:884	350	90	4	3	1.94753	0.321928	0	0	463
rRNA25S:1707	26	6	2	1	1.94753	0.584963	0	0	464
rRNA25S:3194	161	41	4	5	1.94753	-0.263034	0	0	465
rRNA18S:967	157	40	25	7	1.94623	1.70044	0	0	466
rRNA18S:406	130	33	8	3	1.94596	1.16993	0	0	467
rRNA25S:151	303	78	8	1	1.94415	2.16993	0	0	468
rRNA25S:1692	49	12	4	1	1.94342	1.32193	0	0	469
rRNA25S:1936	99	25	1	1	1.94342	0	0	0	470
rRNA25S:2696	49	12	3	1	1.94342	1	0	0	471
rRNA18S:87	22	5	7	2	1.9386	1.41504	0	0	472
rRNA18S:1025	91	23	2	2	1.9386	0	0	0	473
rRNA25S:388	68	17	1	1	1.9386	0	0	0	474
rRNA25S:1938	22	5	2	1	1.9386	0.584963	0	0	475
rRNA25S:373	41	10	1	1	1.93289	0	0	0	476
rRNA25S:425	41	10	2	1	1.93289	0.584963	0	0	477
rRNA25S:2854	41	10	4	2	1.93289	0.736966	0	0	478
rRNA25S:341	319	83	20	11	1.92961	0.807355	0	0	479
rRNA25S:3152	372	97	3	2	1.92832	0.415037	0	0	480
rRNA18S:635	155	40	12	7	1.92785	0.70044	0	0	481
rRNA18S:559	37	9	1	1	1.926	0	0	0	482
rRNA25S:1137	56	14	1	3	1.926	-1	0	0	483
rRNA25S:1311	37	9	1	1	1.926	0	0	0	484
rRNA25S:1735	56	14	1	1	1.926	0	0	0	485
rRNA25S:307	219	57	8	8	1.92338	0	0	0	486
rRNA25S:2595	71	18	5	3	1.922	0.584963	0	0	487
rRNA18S:394	52	13	6	1	1.92057	1.80735	0	0	488
rRNA18S:349	332	87	42	4	1.91995	3.10434	0	0	489
rRNA18S:588	33	8	2	2	1.91754	0	0	0	490
rRNA18S:1651	33	8	2	1	1.91754	0.584963	0	0	491
rRNA25S:114	203	53	1	1	1.91754	0	0	0	492
rRNA25S:2718	82	21	1	1	1.91561	0	0	0	493
rRNA25S:278	474	125	9	8	1.9145	0.152003	0	0	494
rRNA18S:1224	183	48	15	10	1.90885	0.540568	0	0	495
rRNA18S:226	59	15	1	5	1.90689	-1.58496	0	0	496
rRNA18S:968	44	11	11	1	1.90689	2.58496	0	0	497
rRNA18S:1454	59	15	6	3	1.90689	0.807355	0	0	498
rRNA25S:222	209	55	2	2	1.90689	0	0	0	499
rRNA25S:1944	149	39	1	1	1.90689	0	0	0	500
rRNA25S:2620	14	3	4	1	1.90689	1.32193	0	0	501
rRNA18S:917	130	34	12	1	1.90414	2.70044	0	0	502
rRNA25S:279	141	37	1	1	1.90182	0	0	0	503
rRNA25S:2763	55	14	1	1	1.90046	0	0	0	504
rRNA18S:157	170	45	24	4	1.89429	2.32193	0	0	505
rRNA18S:47	25	6	7	1	1.89308	2	0	0	506
rRNA18S:958	103	27	5	9	1.89308	-0.736966	0	0	507
rRNA25S:1782	155	41	2	3	1.89308	-0.415037	0	0	508
rRNA25S:2408	25	6	1	1	1.89308	0	0	0	509
rRNA25S:775	240	64	4	1	1.89052	1.32193	0	0	510
rRNA25S:3296	240	64	6	17	1.89052	-1.36257	0	0	511
rRNA25S:460	125	33	1	1	1.88982	0	0	0	512
rRNA25S:1875	125	33	1	1	1.88982	0	0	0	513
rRNA25S:1855	99	26	1	1	1.88897	0	0	0	514
rRNA18S:341	36	9	3	1	1.88753	1	0	0	515
rRNA18S:1749	36	9	29	9	1.88753	1.58496	0	0	516
rRNA18S:570	47	12	5	6	1.88452	-0.222392	0	0	517
rRNA25S:1997	58	15	3	1	1.88264	1	0	0	518
rRNA25S:2505	235	63	3	1	1.88264	1	0	0	519
rRNA25S:1889	139	37	2	1	1.88136	0.584963	0	0	520
rRNA25S:82	275	74	2	1	1.87971	0.584963	0	0	521
rRNA18S:1026	142	38	6	3	1.87447	0.807355	0	0	522
rRNA25S:336	43	11	7	3	1.87447	1	0	0	523
rRNA25S:1210	241	65	1	1	1.87447	0	0	0	524
rRNA25S:2393	10	2	1	1	1.87447	0	0	0	525
rRNA25S:2629	10	2	5	1	1.87447	1.58496	0	0	526
rRNA25S:2969	32	8	5	2	1.87447	1	0	0	527
rRNA25S:3258	87	23	5	1	1.87447	1.58496	0	0	528
rRNA25S:1203	127	34	2	1	1.87072	0.584963	0	0	529
rRNA25S:1109	211	57	8	1	1.86994	2.16993	0	0	530
rRNA25S:2189	189	51	8	4	1.86942	0.847997	0	0	531
rRNA25S:1457	232	63	1	1	1.86419	0	0	0	532
rRNA18S:835	79	21	1	2	1.8625	-0.584963	0	0	533
rRNA25S:1252	297	81	2	7	1.86162	-1.41504	0	0	534
rRNA25S:181	195	53	6	3	1.85982	0.807355	0	0	535
rRNA25S:540	224	61	4	1	1.85958	1.32193	0	0	536
rRNA25S:399	28	7	1	1	1.85798	0	0	0	537
rRNA25S:1689	28	7	1	1	1.85798	0	0	0	538
rRNA25S:2004	28	7	1	1	1.85798	0	0	0	539
rRNA25S:2596	28	7	1	2	1.85798	-0.584963	0	0	540
rRNA18S:1230	133	36	9	6	1.85664	0.514573	0	0	541
rRNA18S:500	233	64	40	12	1.848	1.65711	0	0	542
rRNA18S:870	17	4	1	1	1.848	0	0	0	543
rRNA25S:375	17	4	1	1	1.848	0	0	0	544
rRNA25S:1129	53	14	1	2	1.848	-0.584963	0	0	545
rRNA25S:1136	42	11	1	1	1.8413	0	0	0	546
rRNA25S:137	110	30	2	2	1.84022	0	0	0	547
rRNA18S:884	49	13	1	2	1.8365	-0.584963	0	0	548
rRNA18S:1595	49	13	26	4	1.8365	2.43296	0	0	549
rRNA25S:387	24	6	1	1	1.8365	0	0	0	550
rRNA25S:1945	49	13	1	1	1.8365	0	0	0	551
rRNA25S:2817	24	6	4	2	1.8365	0.736966	0	0	552
rRNA18S:998	370	103	66	14	1.83484	2.1592	0	0	553
rRNA18S:545	213	59	49	16	1.83458	1.55639	0	0	554
rRNA25S:123	537	150	7	4	1.83306	0.678072	0	0	555
rRNA25S:705	255	71	2	1	1.83007	0.584963	0	0	556
rRNA25S:761	63	17	4	1	1.83007	1.32193	0	0	557
rRNA25S:2636	102	28	1	1	1.82852	0	0	0	558
rRNA18S:793	187	52	15	1	1.82667	3	0	0	559
rRNA18S:1092	38	10	1	1	1.82597	0	0	0	560
rRNA25S:681	233	65	1	4	1.82597	-1.32193	0	0	561
rRNA18S:459	45	12	11	1	1.82312	2.58496	0	0	562
rRNA25S:365	52	14	1	1	1.82103	0	0	0	563
rRNA25S:2158	52	14	1	1	1.82103	0	0	0	564
rRNA25S:1234	172	48	1	1	1.81992	0	0	0	565
rRNA18S:1291	179	50	3	6	1.81943	-0.807355	0	0	566
rRNA18S:240	320	90	63	2	1.81863	4.41504	0	0	567
rRNA25S:3130	207	58	16	3	1.8178	2.08746	0	0	568
rRNA18S:1205	101	28	10	2	1.81444	1.87447	0	0	569
rRNA25S:146	129	36	11	7	1.81291	0.584963	0	0	570
rRNA25S:1179	357	101	1	1	1.81139	0	0	0	571
rRNA18S:17	6	1	1	1	1.80735	0	0	0	572
rRNA18S:397	20	5	1	1	1.80735	0	0	0	573
rRNA18S:413	34	9	1	1	1.80735	0	0	0	574
rRNA18S:473	76	21	10	1	1.80735	2.45943	0	0	575
rRNA18S:527	69	19	8	5	1.80735	0.584963	0	0	576
rRNA18S:866	13	3	1	1	1.80735	0	0	0	577
rRNA18S:873	20	5	6	1	1.80735	1.80735	0	0	578
rRNA18S:1165	6	1	3	1	1.80735	1	0	0	579
rRNA18S:1758	6	1	21	2	1.80735	2.87447	0	0	580
rRNA25S:339	6	1	13	1	1.80735	2.80735	0	0	581
rRNA25S:367	27	7	3	1	1.80735	1	0	0	582
rRNA25S:820	139	39	1	1	1.80735	0	0	0	583
rRNA25S:1550	13	3	1	1	1.80735	0	0	0	584
rRNA25S:2203	27	7	3	4	1.80735	-0.321928	0	0	585
rRNA25S:2354	20	5	5	1	1.80735	1.58496	0	0	586
rRNA25S:2606	6	1	2	1	1.80735	0.584963	0	0	587
rRNA25S:2803	27	7	1	4	1.80735	-1.32193	0	0	588
rRNA25S:133	540	154	3	5	1.80336	-0.584963	0	0	589
rRNA18S:888	313	89	22	10	1.80277	1.06413	0	0	590
rRNA25S:364	114	32	3	1	1.8011	1	0	0	591
rRNA25S:2758	516	148	9	6	1.79485	0.514573	0	0	592
rRNA25S:3329	328	94	22	2	1.79209	2.9386	0	0	593
rRNA18S:504	75	21	5	1	1.7885	1.58496	0	0	594
rRNA18S:1560	37	10	6	3	1.7885	0.807355	0	0	595
rRNA25S:49	113	32	1	4	1.7885	-1.32193	0	0	596
rRNA25S:1894	251	72	1	3	1.78746	-1	0	0	597
rRNA18S:1239	68	19	5	4	1.7866	0.263034	0	0	598
rRNA18S:230	161	46	26	2	1.78526	3.16993	0	0	599
rRNA18S:132	378	109	64	13	1.78469	2.21501	0	0	600
rRNA25S:1595	61	17	1	1	1.78427	0	0	0	601
rRNA25S:1697	30	8	1	1	1.78427	0	0	0	602
rRNA25S:3106	30	8	51	9	1.78427	2.37851	0	0	603
rRNA18S:231	491	142	75	15	1.78264	2.24793	0	0	604
rRNA18S:374	570	165	54	22	1.78231	1.2578	0	0	605
rRNA25S:448	109	31	1	1	1.78136	0	0	0	606
rRNA18S:310	78	22	21	2	1.78022	2.87447	0	0	607
rRNA25S:321	119	34	3	2	1.77761	0.415037	0	0	608
rRNA25S:2207	112	32	3	2	1.77578	0.415037	0	0	609
rRNA25S:2426	170	49	2	3	1.774	-0.415037	0	0	610
rRNA25S:1587	146	42	1	2	1.77341	-0.584963	0	0	611
rRNA25S:2031	286	83	3	4	1.77259	-0.321928	0	0	612
rRNA25S:458	57	16	4	3	1.77052	0.321928	0	0	613
rRNA25S:1821	74	21	1	1	1.76939	0	0	0	614
rRNA18S:213	67	19	5	3	1.76553	0.584963	0	0	615
rRNA18S:534	373	109	43	22	1.76553	0.93587	0	0	616
rRNA25S:1491	16	4	1	1	1.76553	0	0	0	617
rRNA25S:1903	16	4	1	1	1.76553	0	0	0	618
rRNA25S:2903	67	19	3	1	1.76553	1	0	0	619
rRNA25S:411	121	35	2	1	1.76081	0.584963	0	0	620
rRNA18S:988	405	119	41	13	1.75845	1.58496	0	0	621
rRNA25S:697	202	59	5	1	1.75845	1.58496	0	0	622
rRNA25S:3295	124	36	17	7	1.75633	1.16993	0	0	623
rRNA25S:2762	401	118	9	1	1.75623	2.32193	0	0	624
rRNA18S:475	215	63	12	4	1.75489	1.37851	0	0	625
rRNA25S:343	53	15	9	1	1.75489	2.32193	0	0	626
rRNA25S:396	53	15	1	1	1.75489	0	0	0	627
rRNA25S:441	53	15	2	1	1.75489	0.584963	0	0	628
rRNA18S:1079	201	59	15	1	1.75132	3	0	0	629
rRNA18S:350	36	10	4	1	1.75002	1.32193	0	0	630
rRNA25S:842	73	21	1	1	1.75002	0	0	0	631
rRNA25S:2885	73	21	5	9	1.75002	-0.736966	0	0	632
rRNA25S:182	83	24	1	3	1.74846	-1	0	0	633
rRNA25S:1143	83	24	4	3	1.74846	0.321928	0	0	634
rRNA18S:1665	328	97	52	13	1.74723	1.92057	0	0	635
rRNA25S:872	46	13	1	2	1.74723	-0.584963	0	0	636
rRNA25S:2571	46	13	1	1	1.74723	0	0	0	637
rRNA25S:2587	46	13	1	3	1.74723	-1	0	0	638
rRNA18S:192	247	73	16	4	1.74474	1.76553	0	0	639
rRNA18S:125	76	22	5	5	1.74322	0	0	0	640
rRNA18S:964	76	22	10	2	1.74322	1.87447	0	0	641
rRNA18S:378	243	72	13	3	1.74091	1.80735	0	0	642
rRNA18S:1249	136	40	30	5	1.74048	2.36923	0	0	643
rRNA18S:312	366	109	81	13	1.73828	2.5502	0	0	644
rRNA18S:217	99	29	6	1	1.73697	1.80735	0	0	645
rRNA18S:354	9	2	1	1	1.73697	0	0	0	646
rRNA25S:762	39	11	1	1	1.73697	0	0	0	647
rRNA25S:1168	229	68	3	1	1.73697	1	0	0	648
rRNA25S:1184	29	8	1	1	1.73697	0	0	0	649
rRNA25S:2671	9	2	1	2	1.73697	-0.584963	0	0	650
rRNA25S:2684	9	2	2	1	1.73697	0.584963	0	0	651
rRNA25S:2920	19	5	6	5	1.73697	0.222392	0	0	652
rRNA25S:3145	19	5	6	3	1.73697	0.807355	0	0	653
rRNA25S:2667	162	48	13	2	1.73402	2.22239	0	0	654
rRNA25S:1764	245	73	3	2	1.73306	0.415037	0	0	655
rRNA25S:1218	82	24	1	2	1.73118	-0.584963	0	0	656
rRNA25S:455	526	158	6	6	1.72878	0	0	0	657
rRNA25S:2432	148	44	10	1	1.72732	2.45943	0	0	658
rRNA25S:99	85	25	1	2	1.72583	-0.584963	0	0	659
rRNA25S:2516	607	183	9	2	1.72437	1.73697	0	0	660
rRNA25S:1217	336	101	4	4	1.72418	0	0	0	661
rRNA25S:1720	207	62	4	3	1.72316	0.321928	0	0	662
rRNA18S:410	32	9	4	1	1.72247	1.32193	0	0	663
rRNA18S:1592	65	19	17	20	1.72247	-0.222392	0	0	664
rRNA25S:457	32	9	2	1	1.72247	0.584963	0	0	665
rRNA25S:132	243	73	5	1	1.72128	1.58496	0	0	666
rRNA18S:546	88	26	13	4	1.72085	1.48543	0	0	667
rRNA25S:376	78	23	1	1	1.71882	0	0	0	668
rRNA25S:322	180	54	6	2	1.71849	1.22239	0	0	669
rRNA25S:1467	101	30	2	1	1.71823	0.584963	0	0	670
rRNA18S:1049	22	6	2	4	1.71621	-0.736966	0	0	671
rRNA25S:67	68	20	1	1	1.71621	0	0	0	672
rRNA25S:1872	45	13	1	1	1.71621	0	0	0	673
rRNA25S:1621	81	24	1	1	1.7137	0	0	0	674
rRNA25S:848	58	17	2	1	1.71272	0.584963	0	0	675
rRNA25S:62	71	21	1	1	1.71049	0	0	0	676
rRNA25S:217	35	10	2	4	1.71049	-0.736966	0	0	677
rRNA25S:403	35	10	1	1	1.71049	0	0	0	678
rRNA25S:194	120	36	15	12	1.70941	0.29956	0	0	679
rRNA25S:1885	110	33	2	1	1.70695	0.584963	0	0	680
rRNA18S:1604	123	37	8	1	1.70627	2.16993	0	0	681
rRNA25S:3195	185	56	27	58	1.70627	-1.07529	0	0	682
rRNA25S:3055	338	103	16	1	1.7047	3.08746	0	0	683
rRNA18S:907	116	35	8	1	1.70044	2.16993	0	0	684
rRNA25S:1075	25	7	3	1	1.70044	1	0	0	685
rRNA25S:1530	25	7	1	1	1.70044	0	0	0	686
rRNA25S:1928	25	7	1	1	1.70044	0	0	0	687
rRNA25S:2537	402	123	6	5	1.70044	0.222392	0	0	688
rRNA25S:2588	25	7	8	1	1.70044	2.16993	0	0	689
rRNA18S:123	2225	687	119	25	1.69397	2.20645	0	0	690
rRNA25S:2433	41	12	5	1	1.69188	1.58496	0	0	691
rRNA25S:3300	154	47	17	5	1.69116	1.58496	0	0	692
rRNA25S:2068	325	100	3	3	1.69052	0	0	0	693
rRNA18S:882	28	8	1	1	1.68806	0	0	0	694
rRNA25S:112	160	49	1	1	1.68706	0	0	0	695
rRNA25S:421	163	50	1	2	1.68513	-0.584963	0	0	696
rRNA25S:249	240	74	5	1	1.68407	1.58496	0	0	697
rRNA18S:55	76	23	2	3	1.68182	-0.415037	0	0	698
rRNA25S:1715	169	52	8	5	1.68147	0.584963	0	0	699
rRNA18S:1030	79	24	3	3	1.67807	0	0	0	700
rRNA18S:1356	79	24	36	9	1.67807	1.88753	0	0	701
rRNA25S:3264	15	4	2	2	1.67807	0	0	0	702
rRNA25S:3346	255	79	3	4	1.67807	-0.321928	0	0	703
rRNA18S:400	309	96	24	11	1.67621	1.05889	0	0	704
rRNA18S:849	82	25	2	9	1.6746	-1.73697	0	0	705
rRNA18S:1119	404	126	21	6	1.67309	1.65208	0	0	706
rRNA25S:2043	305	95	4	2	1.67243	0.736966	0	0	707
rRNA25S:449	85	26	3	6	1.67138	-0.807355	0	0	708
rRNA25S:2508	365	114	7	2	1.67021	1.41504	0	0	709
rRNA18S:183	34	10	5	4	1.66985	0.263034	0	0	710
rRNA25S:2135	34	10	1	1	1.66985	0	0	0	711
rRNA25S:2188	174	54	5	1	1.66985	1.58496	0	0	712
rRNA18S:1310	291	91	21	3	1.66626	2.45943	0	0	713
rRNA25S:2680	72	22	10	3	1.66626	1.45943	0	0	714
rRNA25S:2716	218	68	31	11	1.66626	1.41504	0	0	715
rRNA18S:82	18	5	6	1	1.66297	1.80735	0	0	716
rRNA18S:905	37	11	1	1	1.66297	0	0	0	717
rRNA25S:1558	18	5	1	1	1.66297	0	0	0	718
rRNA25S:2567	18	5	1	2	1.66297	-0.584963	0	0	719
rRNA25S:3013	75	23	14	7	1.66297	0.906891	0	0	720
rRNA25S:3252	37	11	5	1	1.66297	1.58496	0	0	721
rRNA25S:1648	78	24	3	1	1.65992	1	0	0	722
rRNA18S:794	119	37	11	2	1.65896	2	0	0	723
rRNA18S:1070	299	94	41	7	1.65896	2.39232	0	0	724
rRNA25S:2175	100	31	40	6	1.65821	2.5502	0	0	725
rRNA25S:2985	141	44	10	2	1.65789	1.87447	0	0	726
rRNA18S:337	40	12	1	1	1.65711	0	0	0	727
rRNA25S:2945	248	78	16	2	1.65622	2.5025	0	0	728
rRNA18S:1603	191	60	29	3	1.65423	2.90689	0	0	729
rRNA18S:470	257	81	15	4	1.65368	1.67807	0	0	730
rRNA18S:439	65	20	5	1	1.65208	1.58496	0	0	731
rRNA25S:433	263	83	12	6	1.65208	0.893085	0	0	732
rRNA25S:858	21	6	1	1	1.65208	0	0	0	733
rRNA25S:1880	43	13	1	1	1.65208	0	0	0	734
rRNA25S:1240	178	56	3	1	1.65093	1	0	0	735
rRNA25S:450	115	36	4	1	1.64853	1.32193	0	0	736
rRNA25S:270	49	15	1	2	1.64386	-0.584963	0	0	737
rRNA25S:1253	74	23	1	1	1.64386	0	0	0	738
rRNA25S:1947	24	7	1	1	1.64386	0	0	0	739
rRNA25S:3184	308	98	11	1	1.64211	2.58496	0	0	740
rRNA25S:1456	167	53	2	1	1.63743	0.584963	0	0	741
rRNA25S:2423	55	17	1	1	1.63743	0	0	0	742
rRNA25S:2764	27	8	3	1	1.63743	1	0	0	743
rRNA18S:72	142	45	31	8	1.63631	1.83007	0	0	744
rRNA18S:453	142	45	40	8	1.63631	2.18763	0	0	745
rRNA18S:649	86	27	6	1	1.63559	1.80735	0	0	746
rRNA18S:1106	58	18	2	1	1.63472	0.584963	0	0	747
rRNA25S:265	58	18	2	1	1.63472	0.584963	0	0	748
rRNA18S:1196	30	9	1	5	1.63227	-1.58496	0	0	749
rRNA25S:491	61	19	3	1	1.63227	1	0	0	750
rRNA25S:899	30	9	1	1	1.63227	0	0	0	751
rRNA25S:1901	64	20	1	1	1.63005	0	0	0	752
rRNA25S:1213	395	127	1	4	1.62936	-1.32193	0	0	753
rRNA25S:1135	200	64	1	3	1.62868	-1	0	0	754
rRNA25S:2001	33	10	2	1	1.62803	0.584963	0	0	755
rRNA18S:1005	70	22	13	2	1.62619	2.22239	0	0	756
rRNA25S:1055	184	59	3	4	1.62449	-0.321928	0	0	757
rRNA25S:921	239	77	1	1	1.62149	0	0	0	758
rRNA25S:1929	131	42	1	1	1.61813	0	0	0	759
rRNA18S:293	45	14	2	1	1.61667	0.584963	0	0	760
rRNA25S:392	45	14	1	2	1.61667	-0.584963	0	0	761
rRNA18S:416	51	16	6	4	1.61298	0.485427	0	0	762
rRNA18S:639	51	16	2	1	1.61298	0.584963	0	0	763
rRNA25S:1140	51	16	1	1	1.61298	0	0	0	764
rRNA25S:3019	103	33	15	2	1.61298	2.41504	0	0	765
rRNA25S:2515	262	85	13	1	1.61265	2.80735	0	0	766
rRNA18S:1078	216	70	15	9	1.6118	0.678072	0	0	767
rRNA25S:1594	216	70	1	2	1.6118	-0.584963	0	0	768
rRNA25S:1502	66	21	1	1	1.60666	0	0	0	769
rRNA25S:2954	200	65	9	1	1.60666	2.32193	0	0	770
rRNA18S:124	203	66	15	4	1.60634	1.67807	0	0	771
rRNA18S:133	209	68	30	8	1.60572	1.78427	0	0	772
rRNA25S:3331	72	23	7	1	1.60486	2	0	0	773
rRNA25S:1466	78	25	1	1	1.60334	0	0	0	774
rRNA18S:1626	485	159	78	15	1.60288	2.30378	0	0	775
rRNA18S:1611	327	107	68	16	1.60266	2.02106	0	0	776
rRNA25S:519	260	85	7	5	1.60164	0.415037	0	0	777
rRNA18S:638	269	88	18	2	1.60108	2.66297	0	0	778
rRNA18S:910	93	30	4	4	1.60039	0	0	0	779
rRNA18S:301	190	62	27	5	1.60015	2.22239	0	0	780
rRNA18S:503	190	62	12	9	1.60015	0.378512	0	0	781
rRNA18S:1132	102	33	6	5	1.59904	0.222392	0	0	782
rRNA25S:1600	335	110	4	1	1.5979	1.32193	0	0	783
rRNA25S:523	262	86	1	1	1.59598	0	0	0	784
rRNA18S:881	346	114	18	21	1.5933	-0.211504	0	0	785
rRNA25S:1642	240	79	2	4	1.59096	-0.736966	0	0	786
rRNA25S:480	282	93	4	4	1.59007	0	0	0	787
rRNA18S:675	32	10	9	1	1.58496	2.32193	0	0	788
rRNA18S:875	17	5	1	1	1.58496	0	0	0	789
rRNA18S:911	146	48	11	1	1.58496	2.58496	0	0	790
rRNA18S:965	80	26	8	1	1.58496	2.16993	0	0	791
rRNA18S:1086	47	15	1	3	1.58496	-1	0	0	792
rRNA18S:1184	8	2	1	5	1.58496	-1.58496	0	0	793
rRNA18S:1189	8	2	2	2	1.58496	0	0	0	794
rRNA18S:1214	44	14	3	2	1.58496	0.415037	0	0	795
rRNA18S:1551	41	13	9	4	1.58496	1	0	0	796
rRNA25S:289	65	21	4	1	1.58496	1.32193	0	0	797
rRNA25S:299	41	13	1	2	1.58496	-0.584963	0	0	798
rRNA25S:311	14	4	1	1	1.58496	0	0	0	799
rRNA25S:331	17	5	3	2	1.58496	0.415037	0	0	800
rRNA25S:626	242	80	2	1	1.58496	0.584963	0	0	801
rRNA25S:1481	50	16	1	1	1.58496	0	0	0	802
rRNA25S:1569	245	81	4	5	1.58496	-0.263034	0	0	803
rRNA25S:1716	62	20	6	1	1.58496	1.80735	0	0	804
rRNA25S:1869	8	2	1	1	1.58496	0	0	0	805
rRNA25S:2007	59	19	4	3	1.58496	0.321928	0	0	806
rRNA25S:2093	5	1	1	1	1.58496	0	0	0	807
rRNA25S:2178	17	5	18	2	1.58496	2.66297	0	0	808
rRNA25S:2356	50	16	4	1	1.58496	1.32193	0	0	809
rRNA25S:2404	11	3	1	1	1.58496	0	0	0	810
rRNA25S:2449	20	6	3	3	1.58496	0	0	0	811
rRNA25S:2464	23	7	1	1	1.58496	0	0	0	812
rRNA25S:2545	8	2	3	4	1.58496	-0.321928	0	0	813
rRNA25S:2637	11	3	14	1	1.58496	2.90689	0	0	814
rRNA25S:2643	5	1	6	3	1.58496	0.807355	0	0	815
rRNA25S:2823	11	3	4	3	1.58496	0.321928	0	0	816
rRNA25S:2988	44	14	28	2	1.58496	3.27302	0	0	817
rRNA25S:3027	14	4	6	3	1.58496	0.807355	0	0	818
rRNA25S:3064	113	37	22	14	1.58496	0.616671	0	0	819
rRNA25S:3275	59	19	9	2	1.58496	1.73697	0	0	820
rRNA25S:122	418	139	1	2	1.58152	-0.584963	0	0	821
rRNA25S:1153	306	102	8	1	1.57559	2.16993	0	0	822
rRNA18S:418	112	37	5	4	1.57225	0.263034	0	0	823
rRNA18S:981	225	75	25	2	1.57225	3.11548	0	0	824
rRNA18S:1722	299	100	44	8	1.57061	2.32193	0	0	825
rRNA25S:3054	292	98	13	1	1.5654	2.80735	0	0	826
rRNA25S:1251	218	73	1	1	1.56533	0	0	0	827
rRNA18S:544	425	143	43	16	1.56478	1.37197	0	0	828
rRNA18S:1001	67	22	4	1	1.5639	1.32193	0	0	829
rRNA25S:1799	135	45	1	1	1.5639	0	0	0	830
rRNA25S:1554	336	113	2	2	1.56371	0	0	0	831
rRNA18S:886	194	65	8	3	1.56294	1.16993	0	0	832
rRNA18S:1091	64	21	9	2	1.56294	1.73697	0	0	833
rRNA18S:169	123	41	23	1	1.56188	3.58496	0	0	834
rRNA25S:1132	123	41	2	2	1.56188	0	0	0	835
rRNA25S:1671	58	19	1	1	1.56071	0	0	0	836
rRNA25S:1607	114	38	1	3	1.56009	-1	0	0	837
rRNA18S:923	52	17	4	2	1.558	0.736966	0	0	838
rRNA25S:115	473	160	6	3	1.55783	0.807355	0	0	839
rRNA25S:1704	367	124	1	5	1.55778	-1.58496	0	0	840
rRNA25S:1583	511	173	3	1	1.55706	1	0	0	841
rRNA18S:547	49	16	10	2	1.55639	1.87447	0	0	842
rRNA25S:456	49	16	1	1	1.55639	0	0	0	843
rRNA25S:401	290	98	10	4	1.55552	1.1375	0	0	844
rRNA25S:2507	143	48	3	2	1.55522	0.415037	0	0	845
rRNA18S:608	46	15	2	1	1.55459	0.584963	0	0	846
rRNA18S:1105	46	15	5	1	1.55459	1.58496	0	0	847
rRNA18S:1231	46	15	7	4	1.55459	0.678072	0	0	848
rRNA18S:821	90	30	8	13	1.5536	-0.63743	0	0	849
rRNA18S:369	43	14	2	1	1.55254	0.584963	0	0	850
rRNA25S:691	87	29	1	1	1.55254	0	0	0	851
rRNA25S:851	43	14	1	1	1.55254	0	0	0	852
rRNA25S:2673	131	44	1	3	1.55254	-1	0	0	853
rRNA18S:526	163	55	29	7	1.5502	1.90689	0	0	854
rRNA25S:1906	40	13	1	1	1.5502	0	0	0	855
rRNA25S:2632	40	13	4	3	1.5502	0.321928	0	0	856
rRNA25S:1605	195	66	7	1	1.54862	2	0	0	857
rRNA25S:1619	195	66	7	1	1.54862	2	0	0	858
rRNA25S:1982	75	25	1	3	1.54749	-1	0	0	859
rRNA25S:2420	37	12	3	1	1.54749	1	0	0	860
rRNA25S:2530	34	11	1	1	1.54432	0	0	0	861
rRNA25S:3255	34	11	1	1	1.54432	0	0	0	862
rRNA25S:3151	293	100	17	9	1.54146	0.847997	0	0	863
rRNA25S:248	901	309	3	11	1.54086	-1.58496	0	0	864
rRNA18S:423	63	21	5	2	1.54057	1	0	0	865
rRNA18S:977	63	21	5	2	1.54057	1	0	0	866
rRNA25S:2422	31	10	8	1	1.54057	2.16993	0	0	867
rRNA18S:789	92	31	4	1	1.53916	1.32193	0	0	868
rRNA18S:1193	307	105	28	7	1.53887	1.85798	0	0	869
rRNA18S:412	60	20	11	5	1.53842	1	0	0	870
rRNA18S:449	28	9	6	2	1.53605	1.22239	0	0	871
rRNA25S:167	570	196	7	6	1.5353	0.192645	0	0	872
rRNA25S:1863	112	38	2	1	1.53478	0.584963	0	0	873
rRNA18S:208	138	47	37	7	1.53398	2.24793	0	0	874
rRNA25S:2387	245	84	7	7	1.53312	0	0	0	875
rRNA18S:602	103	35	23	4	1.53051	2.26303	0	0	876
rRNA18S:820	230	79	15	2	1.52982	2.41504	0	0	877
rRNA18S:804	126	43	14	7	1.52925	0.906891	0	0	878
rRNA18S:591	146	50	20	6	1.52725	1.58496	0	0	879
rRNA25S:1215	48	16	4	2	1.52725	0.736966	0	0	880
rRNA18S:359	218	75	28	5	1.52686	2.27302	0	0	881
rRNA25S:2722	169	58	4	1	1.52675	1.32193	0	0	882
rRNA25S:1529	94	32	1	2	1.52546	-0.584963	0	0	883
rRNA18S:1044	22	7	3	1	1.52356	1	0	0	884
rRNA18S:1705	22	7	4	5	1.52356	-0.263034	0	0	885
rRNA25S:2775	22	7	11	3	1.52356	1.58496	0	0	886
rRNA25S:3268	137	47	50	15	1.52356	1.67243	0	0	887
rRNA18S:1442	438	152	49	17	1.52069	1.47393	0	0	888
rRNA18S:206	280	97	20	6	1.51972	1.58496	0	0	889
rRNA25S:1931	145	50	1	4	1.5174	-1.32193	0	0	890
rRNA18S:362	19	6	1	1	1.51457	0	0	0	891
rRNA18S:594	39	13	3	3	1.51457	0	0	0	892
rRNA18S:970	19	6	1	1	1.51457	0	0	0	893
rRNA18S:1190	19	6	25	4	1.51457	2.37851	0	0	894
rRNA18S:1647	39	13	6	7	1.51457	-0.192645	0	0	895
rRNA18S:1627	176	61	24	4	1.51341	2.32193	0	0	896
rRNA25S:2372	193	67	4	2	1.51245	0.736966	0	0	897
rRNA25S:3191	367	128	47	8	1.51233	2.41504	0	0	898
rRNA18S:1762	93	32	193	55	1.51019	1.79256	0	0	899
rRNA25S:2353	36	12	5	1	1.50901	1.58496	0	0	900
rRNA18S:929	144	50	7	3	1.50748	1	0	0	901
rRNA25S:1134	414	145	2	6	1.50714	-1.22239	0	0	902
rRNA18S:1555	107	37	14	4	1.50696	1.58496	0	0	903
rRNA25S:501	570	200	2	7	1.5063	-1.41504	0	0	904
rRNA25S:61	175	61	4	11	1.50524	-1.26303	0	0	905
rRNA25S:2991	87	30	40	4	1.50524	3.03562	0	0	906
rRNA18S:1068	155	54	10	5	1.50404	0.874469	0	0	907
rRNA18S:490	16	5	4	1	1.5025	1.32193	0	0	908
rRNA18S:1500	16	5	7	8	1.5025	-0.169925	0	0	909
rRNA25S:1859	16	5	1	1	1.5025	0	0	0	910
rRNA25S:2470	152	53	3	2	1.5025	0.415037	0	0	911
rRNA25S:2501	50	17	6	1	1.5025	1.80735	0	0	912
rRNA25S:2582	16	5	6	3	1.5025	0.807355	0	0	913
rRNA25S:2569	265	93	3	2	1.50069	0.415037	0	0	914
rRNA25S:383	81	28	1	2	1.49957	-0.584963	0	0	915
rRNA18S:396	64	22	3	1	1.49881	1	0	0	916
rRNA25S:357	47	16	1	4	1.4975	-1.32193	0	0	917
rRNA18S:812	92	32	11	3	1.49476	1.58496	0	0	918
rRNA25S:199	30	10	4	3	1.49476	0.321928	0	0	919
rRNA25S:1864	278	98	5	1	1.49476	1.58496	0	0	920
rRNA25S:315	58	20	8	1	1.49033	2.16993	0	0	921
rRNA25S:1898	58	20	1	1	1.49033	0	0	0	922
rRNA18S:1061	336	119	34	13	1.48971	1.32193	0	0	923
rRNA25S:2654	72	25	3	4	1.48938	-0.321928	0	0	924
rRNA25S:478	170	60	8	1	1.48712	2.16993	0	0	925
rRNA18S:487	13	4	1	1	1.48543	0	0	0	926
rRNA18S:1124	27	9	1	2	1.48543	-0.584963	0	0	927
rRNA25S:38	27	9	2	1	1.48543	0.584963	0	0	928
rRNA25S:295	83	29	4	3	1.48543	0.321928	0	0	929
rRNA25S:314	27	9	1	2	1.48543	-0.584963	0	0	930
rRNA25S:389	13	4	1	1	1.48543	0	0	0	931
rRNA25S:1664	41	14	1	1	1.48543	0	0	0	932
rRNA25S:1995	27	9	1	1	1.48543	0	0	0	933
rRNA25S:2213	41	14	1	1	1.48543	0	0	0	934
rRNA25S:1625	262	93	3	2	1.48433	0.415037	0	0	935
rRNA25S:2147	192	68	5	1	1.48393	1.58496	0	0	936
rRNA25S:2642	150	53	18	2	1.48352	2.66297	0	0	937
rRNA25S:2409	136	48	1	1	1.48332	0	0	0	938
rRNA25S:1237	80	28	2	1	1.48187	0.584963	0	0	939
rRNA25S:1212	52	18	1	1	1.47999	0	0	0	940
rRNA25S:412	275	98	2	5	1.47917	-1	0	0	941
rRNA25S:1839	275	98	1	1	1.47917	0	0	0	942
rRNA25S:1949	484	173	4	2	1.4789	0.736966	0	0	943
rRNA25S:1914	261	93	4	3	1.47883	0.321928	0	0	944
rRNA25S:2536	169	60	3	1	1.47865	1	0	0	945
rRNA18S:1221	38	13	3	5	1.47805	-0.584963	0	0	946
rRNA25S:943	38	13	1	1	1.47805	0	0	0	947
rRNA25S:2888	38	13	25	5	1.47805	2.11548	0	0	948
rRNA25S:789	336	120	2	1	1.47774	0.584963	0	0	949
rRNA25S:1190	539	193	6	3	1.4769	0.807355	0	0	950
rRNA25S:2887	127	45	40	4	1.47644	3.03562	0	0	951
rRNA25S:1990	88	31	2	1	1.47573	0.584963	0	0	952
rRNA25S:57	24	8	4	1	1.47393	1.32193	0	0	953
rRNA25S:340	24	8	6	1	1.47393	1.80735	0	0	954
rRNA25S:462	24	8	1	1	1.47393	0	0	0	955
rRNA25S:65	146	52	1	1	1.47175	0	0	0	956
rRNA25S:1099	35	12	1	1	1.46949	0	0	0	957
rRNA18S:247	176	63	20	7	1.46761	1.39232	0	0	958
rRNA18S:225	231	83	23	9	1.46566	1.26303	0	0	959
rRNA18S:158	184	66	16	2	1.46529	2.5025	0	0	960
rRNA25S:2153	90	32	4	4	1.4634	0	0	0	961
rRNA25S:2739	200	72	13	5	1.46123	1.22239	0	0	962
rRNA18S:345	21	7	1	4	1.45943	-1.32193	0	0	963
rRNA18S:448	10	3	1	2	1.45943	-0.584963	0	0	964
rRNA18S:485	10	3	1	1	1.45943	0	0	0	965
rRNA18S:538	21	7	1	1	1.45943	0	0	0	966
rRNA25S:1068	10	3	1	3	1.45943	-1	0	0	967
rRNA25S:1114	10	3	1	1	1.45943	0	0	0	968
rRNA25S:2811	10	3	13	1	1.45943	2.80735	0	0	969
rRNA25S:527	430	156	3	2	1.45692	0.415037	0	0	970
rRNA25S:3254	106	38	1	2	1.45606	-0.584963	0	0	971
rRNA25S:2980	180	65	64	10	1.45545	2.56294	0	0	972
rRNA25S:415	158	57	1	1	1.4549	0	0	0	973
rRNA18S:1088	232	84	19	11	1.4548	0.736966	0	0	974
rRNA25S:3322	232	84	7	8	1.4548	-0.169925	0	0	975
rRNA25S:153	136	49	4	2	1.45418	0.736966	0	0	976
rRNA25S:320	62	22	4	3	1.45372	0.321928	0	0	977
rRNA25S:1244	62	22	1	1	1.45372	0	0	0	978
rRNA25S:2152	292	106	18	2	1.45329	2.66297	0	0	979
rRNA18S:405	40	14	6	1	1.45066	1.80735	0	0	980
rRNA18S:512	40	14	5	2	1.45066	1	0	0	981
rRNA25S:70	212	77	1	1	1.44931	0	0	0	982
rRNA25S:846	141	51	1	1	1.44931	0	0	0	983
rRNA25S:1511	59	21	1	1	1.44746	0	0	0	984
rRNA18S:491	108	39	9	2	1.44626	1.73697	0	0	985
rRNA25S:292	48	17	1	2	1.44478	-0.584963	0	0	986
rRNA25S:888	244	89	1	3	1.44478	-1	0	0	987
rRNA18S:1143	94	34	5	6	1.44057	-0.222392	0	0	988
rRNA25S:1979	18	6	1	1	1.44057	0	0	0	989
rRNA25S:2265	265	97	2	1	1.44057	0.584963	0	0	990
rRNA25S:3292	83	30	4	4	1.43812	0	0	0	991
rRNA18S:1253	64	23	12	7	1.43741	0.70044	0	0	992
rRNA25S:310	64	23	5	1	1.43741	1.58496	0	0	993
rRNA25S:2994	175	64	8	1	1.43706	2.16993	0	0	994
rRNA18S:1305	45	16	12	1	1.4361	2.70044	0	0	995
rRNA25S:1639	45	16	1	1	1.4361	0	0	0	996
rRNA18S:117	329	121	70	5	1.43558	3.56478	0	0	997
rRNA25S:2979	310	114	6	1	1.43528	1.80735	0	0	998
rRNA18S:1010	26	9	3	1	1.43296	1	0	0	999
rRNA25S:1662	26	9	1	1	1.43296	0	0	0	1000
rRNA25S:1739	458	169	9	5	1.43296	0.736966	0	0	1001
rRNA25S:2000	115	42	4	1	1.43172	1.32193	0	0	1002
rRNA18S:662	320	118	18	6	1.43161	1.44057	0	0	1003
rRNA25S:1490	34	12	1	1	1.42884	0	0	0	1004
rRNA25S:1920	69	25	1	1	1.42884	0	0	0	1005
rRNA18S:65	155	57	42	6	1.42742	2.61891	0	0	1006
rRNA18S:437	77	28	1	2	1.42742	-0.584963	0	0	1007
rRNA25S:533	155	57	8	1	1.42742	2.16993	0	0	1008
rRNA25S:187	85	31	1	2	1.42626	-0.584963	0	0	1009
rRNA25S:482	42	15	1	1	1.42626	0	0	0	1010
rRNA25S:1195	42	15	1	1	1.42626	0	0	0	1011
rRNA25S:1474	42	15	3	1	1.42626	1	0	0	1012
rRNA25S:1724	85	31	3	2	1.42626	0.415037	0	0	1013
rRNA25S:2456	42	15	2	1	1.42626	0.584963	0	0	1014
rRNA25S:152	402	149	5	1	1.42582	1.58496	0	0	1015
rRNA25S:3178	187	69	42	18	1.42531	1.17834	0	0	1016
rRNA25S:541	66	24	2	1	1.42223	0.584963	0	0	1017
rRNA18S:1042	382	142	18	14	1.42133	0.341037	0	0	1018
rRNA25S:1158	548	204	5	8	1.42118	-0.584963	0	0	1019
rRNA25S:291	82	30	2	3	1.42084	-0.415037	0	0	1020
rRNA18S:833	90	33	5	6	1.42033	-0.222392	0	0	1021
rRNA25S:3358	2879	1077	27	13	1.41771	1	0	0	1022
rRNA25S:88	544	203	14	3	1.41769	1.90689	0	0	1023
rRNA18S:346	31	11	5	5	1.41504	0	0	0	1024
rRNA18S:770	31	11	3	1	1.41504	1	0	0	1025
rRNA18S:1076	39	14	1	2	1.41504	-0.584963	0	0	1026
rRNA18S:1110	23	8	3	1	1.41504	1	0	0	1027
rRNA25S:141	23	8	8	3	1.41504	1.16993	0	0	1028
rRNA25S:306	87	32	7	2	1.41504	1.41504	0	0	1029
rRNA25S:329	23	8	5	1	1.41504	1.58496	0	0	1030
rRNA25S:849	143	53	8	1	1.41504	2.16993	0	0	1031
rRNA25S:1108	167	62	2	1	1.41504	0.584963	0	0	1032
rRNA25S:1196	151	56	3	1	1.41504	1	0	0	1033
rRNA25S:1699	55	20	1	1	1.41504	0	0	0	1034
rRNA25S:1904	15	5	1	1	1.41504	0	0	0	1035
rRNA25S:1926	7	2	1	1	1.41504	0	0	0	1036
rRNA25S:1970	15	5	1	2	1.41504	-0.584963	0	0	1037
rRNA25S:2341	175	65	1	1	1.41504	0	0	0	1038
rRNA25S:2547	23	8	1	1	1.41504	0	0	0	1039
rRNA25S:2829	7	2	8	1	1.41504	2.16993	0	0	1040
rRNA25S:3326	15	5	35	14	1.41504	1.26303	0	0	1041
rRNA25S:284	292	109	2	1	1.4134	0.584963	0	0	1042
rRNA25S:1461	100	37	1	1	1.41028	0	0	0	1043
rRNA25S:1628	100	37	1	1	1.41028	0	0	0	1044
rRNA25S:1057	185	69	3	1	1.40988	1	0	0	1045
rRNA25S:2581	52	19	1	3	1.40599	-1	0	0	1046
rRNA25S:3301	52	19	5	1	1.40599	1.58496	0	0	1047
rRNA18S:828	285	107	22	7	1.40498	1.52356	0	0	1048
rRNA25S:838	73	27	1	1	1.4021	0	0	0	1049
rRNA18S:260	390	147	62	10	1.40157	2.51785	0	0	1050
rRNA18S:521	57	21	3	2	1.39855	0.415037	0	0	1051
rRNA18S:650	28	10	1	4	1.39855	-1.32193	0	0	1052
rRNA25S:1197	78	29	2	1	1.39689	0.584963	0	0	1053
rRNA25S:3104	157	59	8	2	1.39689	1.58496	0	0	1054
rRNA25S:2552	120	45	3	4	1.3953	-0.321928	0	0	1055
rRNA25S:2891	233	88	11	3	1.39463	1.58496	0	0	1056
rRNA18S:167	167	63	28	9	1.39232	1.53605	0	0	1057
rRNA18S:1456	20	7	5	4	1.39232	0.263034	0	0	1058
rRNA18S:1742	104	39	54	5	1.39232	3.1964	0	0	1059
rRNA25S:656	125	47	3	1	1.39232	1	0	0	1060
rRNA25S:1169	75	28	1	3	1.38995	-1	0	0	1061
rRNA25S:209	261	99	3	3	1.38957	0	0	0	1062
rRNA25S:1741	161	61	1	1	1.38565	0	0	0	1063
rRNA18S:522	46	17	5	4	1.38466	0.263034	0	0	1064
rRNA25S:1942	46	17	1	1	1.38466	0	0	0	1065
rRNA18S:528	213	81	23	2	1.38391	3	0	0	1066
rRNA25S:3050	132	50	32	7	1.38286	2.04439	0	0	1067
rRNA18S:182	171	65	21	6	1.38187	1.65208	0	0	1068
rRNA25S:242	12	4	6	1	1.37851	1.80735	0	0	1069
rRNA25S:355	38	14	7	1	1.37851	2	0	0	1070
rRNA25S:628	168	64	1	1	1.37851	0	0	0	1071
rRNA25S:1236	64	24	1	1	1.37851	0	0	0	1072
rRNA25S:1967	12	4	1	3	1.37851	-1	0	0	1073
rRNA25S:2193	121	46	5	6	1.37615	-0.222392	0	0	1074
rRNA25S:1040	69	26	1	1	1.3744	0	0	0	1075
rRNA25S:201	30	11	4	1	1.36923	1.32193	0	0	1076
rRNA25S:1861	92	35	1	1	1.36923	0	0	0	1077
rRNA25S:3037	296	114	8	7	1.36883	0.169925	0	0	1078
rRNA25S:1973	314	121	1	4	1.36847	-1.32193	0	0	1079
rRNA18S:1449	466	180	79	17	1.36743	2.152	0	0	1080
rRNA25S:723	226	87	1	2	1.36712	-0.584963	0	0	1081
rRNA18S:1023	164	63	9	1	1.36632	2.32193	0	0	1082
rRNA25S:1814	231	89	1	1	1.36613	0	0	0	1083
rRNA25S:670	187	72	1	1	1.36476	0	0	0	1084
rRNA18S:59	143	55	39	7	1.36257	2.32193	0	0	1085
rRNA18S:277	107	41	16	3	1.36257	2.08746	0	0	1086
rRNA18S:530	17	6	1	1	1.36257	0	0	0	1087
rRNA18S:769	89	34	2	1	1.36257	0.584963	0	0	1088
rRNA18S:1009	17	6	1	1	1.36257	0	0	0	1089
rRNA25S:698	567	220	9	4	1.36184	1	0	0	1090
rRNA18S:966	117	45	13	4	1.35908	1.48543	0	0	1091
rRNA18S:1203	99	38	8	7	1.35845	0.169925	0	0	1092
rRNA18S:1609	99	38	10	3	1.35845	1.45943	0	0	1093
rRNA25S:1576	40	15	1	1	1.35755	0	0	0	1094
rRNA25S:1984	40	15	1	1	1.35755	0	0	0	1095
rRNA25S:1324	452	176	11	1	1.35576	2.58496	0	0	1096
rRNA18S:173	68	26	5	6	1.35364	-0.222392	0	0	1097
rRNA25S:108	91	35	1	4	1.35364	-1.32193	0	0	1098
rRNA25S:2439	22	8	3	1	1.35364	1	0	0	1099
rRNA25S:2660	22	8	29	8	1.35364	1.73697	0	0	1100
rRNA25S:2710	119	46	38	3	1.3523	3.2854	0	0	1101
rRNA25S:3344	170	66	4	2	1.35176	0.736966	0	0	1102
rRNA18S:51	50	19	15	2	1.3505	2.41504	0	0	1103
rRNA18S:827	111	43	7	4	1.34792	0.678072	0	0	1104
rRNA25S:1368	83	32	1	1	1.34792	0	0	0	1105
rRNA25S:150	261	102	5	2	1.34692	1	0	0	1106
rRNA18S:129	60	23	10	1	1.34577	2.45943	0	0	1107
rRNA25S:68	32	12	1	2	1.34395	-0.584963	0	0	1108
rRNA25S:300	65	25	3	3	1.34395	0	0	0	1109
rRNA25S:1341	65	25	1	1	1.34395	0	0	0	1110
rRNA25S:1426	141	55	1	1	1.34239	0	0	0	1111
rRNA25S:189	217	85	1	2	1.34192	-0.584963	0	0	1112
rRNA18S:446	37	14	15	5	1.34104	1.41504	0	0	1113
rRNA18S:1556	113	44	29	11	1.34104	1.32193	0	0	1114
rRNA18S:1741	189	74	48	26	1.34104	0.859822	0	0	1115
rRNA25S:95	75	29	1	1	1.34104	0	0	0	1116
rRNA25S:3040	313	123	10	4	1.34042	1.1375	0	0	1117
rRNA25S:2500	118	46	1	1	1.34023	0	0	0	1118
rRNA18S:846	242	95	15	10	1.33985	0.540568	0	0	1119
rRNA18S:73	204	80	69	6	1.33963	3.32193	0	0	1120
rRNA18S:326	171	67	21	6	1.3388	1.65208	0	0	1121
rRNA25S:178	85	33	1	2	1.3388	-0.584963	0	0	1122
rRNA25S:1627	42	16	1	1	1.3388	0	0	0	1123
rRNA25S:2208	42	16	3	7	1.3388	-1	0	0	1124
rRNA18S:93	47	18	7	1	1.33703	2	0	0	1125
rRNA25S:3063	47	18	14	3	1.33703	1.90689	0	0	1126
rRNA25S:3210	47	18	5	1	1.33703	1.58496	0	0	1127
rRNA18S:919	201	79	9	2	1.33628	1.73697	0	0	1128
rRNA25S:1070	62	24	1	3	1.33342	-1	0	0	1129
rRNA25S:3267	188	74	9	3	1.33342	1.32193	0	0	1130
rRNA25S:358	67	26	1	4	1.33258	-1.32193	0	0	1131
rRNA25S:2067	271	107	3	1	1.33258	1	0	0	1132
rRNA25S:312	208	82	22	5	1.33232	1.9386	0	0	1133
rRNA25S:337	326	129	2	5	1.33078	-1	0	0	1134
rRNA25S:84	87	34	4	1	1.33015	1.32193	0	0	1135
rRNA25S:2553	102	40	1	1	1.32895	0	0	0	1136
rRNA25S:2978	235	93	6	9	1.32805	-0.514573	0	0	1137
rRNA25S:1683	127	50	4	1	1.32757	1.32193	0	0	1138
rRNA25S:1935	197	78	4	1	1.32558	1.32193	0	0	1139
rRNA18S:197	29	11	4	1	1.32193	1.32193	0	0	1140
rRNA18S:865	4	1	1	1	1.32193	0	0	0	1141
rRNA18S:985	14	5	1	1	1.32193	0	0	0	1142
rRNA18S:1186	4	1	2	2	1.32193	0	0	0	1143
rRNA18S:1573	34	13	7	11	1.32193	-0.584963	0	0	1144
rRNA18S:1750	4	1	8	2	1.32193	1.58496	0	0	1145
rRNA25S:41	9	3	1	1	1.32193	0	0	0	1146
rRNA25S:212	139	55	1	5	1.32193	-1.58496	0	0	1147
rRNA25S:359	39	15	1	1	1.32193	0	0	0	1148
rRNA25S:366	39	15	1	1	1.32193	0	0	0	1149
rRNA25S:706	59	23	3	1	1.32193	1	0	0	1150
rRNA25S:850	44	17	1	1	1.32193	0	0	0	1151
rRNA25S:895	189	75	4	1	1.32193	1.32193	0	0	1152
rRNA25S:1146	14	5	1	1	1.32193	0	0	0	1153
rRNA25S:1247	39	15	1	1	1.32193	0	0	0	1154
rRNA25S:1800	184	73	3	1	1.32193	1	0	0	1155
rRNA25S:1952	34	13	1	1	1.32193	0	0	0	1156
rRNA25S:1961	14	5	1	1	1.32193	0	0	0	1157
rRNA25S:2107	9	3	4	1	1.32193	1.32193	0	0	1158
rRNA25S:2361	19	7	9	1	1.32193	2.32193	0	0	1159
rRNA25S:2626	4	1	1	1	1.32193	0	0	0	1160
rRNA25S:2638	4	1	14	2	1.32193	2.32193	0	0	1161
rRNA25S:2664	324	129	2	7	1.32193	-1.41504	0	0	1162
rRNA25S:2838	4	1	4	1	1.32193	1.32193	0	0	1163
rRNA25S:2967	9	3	1	2	1.32193	-0.584963	0	0	1164
rRNA25S:2987	24	9	13	2	1.32193	2.22239	0	0	1165
rRNA25S:3016	109	43	5	1	1.32193	1.58496	0	0	1166
rRNA25S:3193	9	3	1	4	1.32193	-1.32193	0	0	1167
rRNA25S:1593	186	74	4	1	1.31808	1.32193	0	0	1168
rRNA25S:692	166	66	2	2	1.31762	0	0	0	1169
rRNA25S:1121	136	54	1	1	1.31667	0	0	0	1170
rRNA25S:1503	243	97	5	2	1.31603	1	0	0	1171
rRNA25S:1858	96	38	1	1	1.31451	0	0	0	1172
rRNA18S:156	188	75	9	3	1.31431	1.32193	0	0	1173
rRNA25S:1308	91	36	1	1	1.31411	0	0	0	1174
rRNA18S:1510	240	96	58	8	1.31298	2.71272	0	0	1175
rRNA25S:709	158	63	1	1	1.31288	0	0	0	1176
rRNA25S:121	215	86	2	1	1.31194	0.584963	0	0	1177
rRNA18S:438	66	26	9	1	1.3112	2.32193	0	0	1178
rRNA25S:394	66	26	1	1	1.3112	0	0	0	1179
rRNA25S:847	242	97	5	2	1.3101	1	0	0	1180
rRNA25S:413	56	22	1	1	1.30933	0	0	0	1181
rRNA25S:1207	93	37	4	1	1.30666	1.32193	0	0	1182
rRNA25S:1882	46	18	1	2	1.30666	-0.584963	0	0	1183
rRNA25S:2417	187	75	2	4	1.30666	-0.736966	0	0	1184
rRNA25S:845	214	86	6	4	1.30525	0.485427	0	0	1185
rRNA25S:563	194	78	3	2	1.30355	0.415037	0	0	1186
rRNA25S:1500	226	91	2	2	1.30299	0	0	0	1187
rRNA18S:207	184	74	17	2	1.30256	2.58496	0	0	1188
rRNA25S:855	36	14	1	1	1.30256	0	0	0	1189
rRNA25S:1384	147	59	1	1	1.30256	0	0	0	1190
rRNA25S:2557	248	100	8	7	1.30179	0.169925	0	0	1191
rRNA25S:183	484	196	11	7	1.29979	0.584963	0	0	1192
rRNA18S:1138	31	12	1	1	1.29956	0	0	0	1193
rRNA25S:74	31	12	1	2	1.29956	-0.584963	0	0	1194
rRNA25S:1452	63	25	1	1	1.29956	0	0	0	1195
rRNA25S:1998	63	25	1	3	1.29956	-1	0	0	1196
rRNA25S:1259	58	23	4	1	1.29768	1.32193	0	0	1197
rRNA25S:3125	58	23	5	2	1.29768	1	0	0	1198
rRNA25S:3305	58	23	32	7	1.29768	2.04439	0	0	1199
rRNA25S:2691	203	82	6	1	1.29739	1.80735	0	0	1200
rRNA18S:1223	144	58	15	2	1.29727	2.41504	0	0	1201
rRNA25S:2510	328	133	1	5	1.29585	-1.58496	0	0	1202
rRNA18S:582	53	21	15	1	1.29546	3	0	0	1203
rRNA25S:1347	107	43	1	1	1.29546	0	0	0	1204
rRNA25S:1659	26	10	1	1	1.29546	0	0	0	1205
rRNA25S:2005	26	10	1	2	1.29546	-0.584963	0	0	1206
rRNA25S:2682	26	10	1	1	1.29546	0	0	0	1207
rRNA25S:3284	26	10	7	1	1.29546	2	0	0	1208
rRNA18S:366	156	63	3	3	1.29462	0	0	0	1209
rRNA25S:1943	97	39	2	2	1.29278	0	0	0	1210
rRNA18S:451	70	28	6	1	1.29177	1.80735	0	0	1211
rRNA25S:317	70	28	1	1	1.29177	0	0	0	1212
rRNA18S:1301	207	84	27	17	1.29105	0.63743	0	0	1213
rRNA25S:180	158	64	1	3	1.29052	-1	0	0	1214
rRNA18S:592	87	35	8	3	1.28951	1.16993	0	0	1215
rRNA18S:847	21	8	1	4	1.28951	-1.32193	0	0	1216
rRNA25S:2156	43	17	1	1	1.28951	0	0	0	1217
rRNA25S:2183	43	17	15	3	1.28951	2	0	0	1218
rRNA25S:245	822	336	9	8	1.28814	0.152003	0	0	1219
rRNA25S:1005	1739	712	13	4	1.28711	1.48543	0	0	1220
rRNA25S:1538	416	170	2	3	1.28605	-0.415037	0	0	1221
rRNA25S:1194	1007	414	5	6	1.28031	-0.222392	0	0	1222
rRNA18S:961	16	6	4	1	1.28011	1.32193	0	0	1223
rRNA18S:1099	16	6	1	1	1.28011	0	0	0	1224
rRNA25S:382	33	13	1	1	1.28011	0	0	0	1225
rRNA25S:2533	16	6	1	1	1.28011	0	0	0	1226
rRNA25S:2819	33	13	16	3	1.28011	2.08746	0	0	1227
rRNA25S:3311	50	20	12	2	1.28011	2.11548	0	0	1228
rRNA25S:1568	380	156	1	2	1.27903	-0.584963	0	0	1229
rRNA25S:66	217	89	3	1	1.27633	1	0	0	1230
rRNA25S:1448	74	30	4	3	1.27462	0.321928	0	0	1231
rRNA25S:316	178	73	6	3	1.27436	0.807355	0	0	1232
rRNA25S:828	294	121	1	1	1.27383	0	0	0	1233
rRNA25S:854	250	103	4	4	1.2711	0	0	0	1234
rRNA18S:492	110	45	10	4	1.27085	1.1375	0	0	1235
rRNA18S:395	40	16	1	2	1.27009	-0.584963	0	0	1236
rRNA25S:1606	269	111	3	1	1.26946	1	0	0	1237
rRNA25S:766	406	168	9	1	1.26801	2.32193	0	0	1238
rRNA18S:1309	76	31	16	2	1.26679	2.5025	0	0	1239
rRNA18S:1315	88	36	6	2	1.26628	1.22239	0	0	1240
rRNA18S:1069	35	14	5	1	1.26303	1.58496	0	0	1241
rRNA25S:346	23	9	3	6	1.26303	-0.807355	0	0	1242
rRNA25S:427	179	74	7	2	1.26303	1.41504	0	0	1243
rRNA25S:434	47	19	4	1	1.26303	1.32193	0	0	1244
rRNA25S:666	35	14	1	1	1.26303	0	0	0	1245
rRNA25S:694	11	4	1	1	1.26303	0	0	0	1246
rRNA25S:2224	23	9	8	12	1.26303	-0.530515	0	0	1247
rRNA25S:2652	23	9	23	17	1.26303	0.415037	0	0	1248
rRNA25S:3042	23	9	5	4	1.26303	0.263034	0	0	1249
rRNA25S:3198	23	9	3	1	1.26303	1	0	0	1250
rRNA25S:3259	35	14	11	4	1.26303	1.26303	0	0	1251
rRNA25S:147	126	52	2	1	1.26076	0.584963	0	0	1252
rRNA25S:817	114	47	1	1	1.26053	0	0	0	1253
rRNA25S:3183	332	138	2	2	1.26044	0	0	0	1254
rRNA25S:853	102	42	2	3	1.26024	-0.415037	0	0	1255
rRNA25S:2540	169	70	5	2	1.25964	1	0	0	1256
rRNA25S:2688	54	22	2	1	1.2578	0.584963	0	0	1257
rRNA18S:928	147	61	5	1	1.25526	1.58496	0	0	1258
rRNA25S:3131	80	33	9	3	1.25239	1.32193	0	0	1259
rRNA18S:119	411	172	58	23	1.25187	1.29768	0	0	1260
rRNA18S:1434	49	20	5	1	1.25154	1.58496	0	0	1261
rRNA25S:673	87	36	5	1	1.24998	1.58496	0	0	1262
rRNA25S:98	327	137	2	2	1.24903	0	0	0	1263
rRNA18S:67	37	15	15	6	1.24793	1.19265	0	0	1264
rRNA25S:140	18	7	1	1	1.24793	0	0	0	1265
rRNA25S:350	189	79	7	6	1.24793	0.192645	0	0	1266
rRNA25S:1363	37	15	1	1	1.24793	0	0	0	1267
rRNA25S:1442	18	7	1	1	1.24793	0	0	0	1268
rRNA25S:1732	18	7	1	1	1.24793	0	0	0	1269
rRNA25S:2131	18	7	1	1	1.24793	0	0	0	1270
rRNA25S:2166	113	47	5	3	1.24793	0.584963	0	0	1271
rRNA25S:2781	607	255	35	4	1.24793	2.848	0	0	1272
rRNA25S:3248	18	7	5	2	1.24793	1	0	0	1273
rRNA25S:2974	158	66	35	4	1.24679	2.848	0	0	1274
rRNA18S:244	82	34	9	2	1.24576	1.73697	0	0	1275
rRNA25S:2635	134	56	5	1	1.24393	1.58496	0	0	1276
rRNA18S:379	212	89	20	8	1.24286	1.22239	0	0	1277
rRNA25S:1853	70	29	1	1	1.24286	0	0	0	1278
rRNA18S:1704	148	62	17	6	1.24189	1.36257	0	0	1279
rRNA25S:197	148	62	1	1	1.24189	0	0	0	1280
rRNA25S:3306	252	106	2	5	1.24153	-1	0	0	1281
rRNA18S:269	25	10	4	1	1.24101	1.32193	0	0	1282
rRNA25S:395	51	21	2	3	1.24101	-0.415037	0	0	1283
rRNA25S:2747	77	32	5	2	1.24101	1	0	0	1284
rRNA25S:3180	25	10	9	6	1.24101	0.514573	0	0	1285
rRNA25S:2418	672	284	1	2	1.23964	-0.584963	0	0	1286
rRNA25S:464	131	55	1	1	1.23704	0	0	0	1287
rRNA25S:2563	65	27	10	21	1.23704	-1	0	0	1288
rRNA25S:3351	816	346	43	8	1.2354	2.28951	0	0	1289
rRNA25S:3213	312	132	9	5	1.23474	0.736966	0	0	1290
rRNA18S:43	133	56	16	6	1.2332	1.28011	0	0	1291
rRNA25S:2576	46	19	1	1	1.23266	0	0	0	1292
rRNA18S:1037	194	82	11	5	1.23229	1	0	0	1293
rRNA25S:3302	53	22	2	1	1.23133	0.584963	0	0	1294
rRNA25S:2774	175	74	6	5	1.23061	0.222392	0	0	1295
rRNA25S:3006	128	54	16	4	1.22987	1.76553	0	0	1296
rRNA25S:2154	67	28	1	1	1.22948	0	0	0	1297
rRNA25S:2364	67	28	2	3	1.22948	-0.415037	0	0	1298
rRNA18S:1300	184	78	18	4	1.2276	1.926	0	0	1299
rRNA25S:1907	212	90	1	2	1.22691	-0.584963	0	0	1300
rRNA25S:3231	109	46	44	12	1.22677	1.79141	0	0	1301
rRNA18S:251	151	64	28	4	1.22556	2.53605	0	0	1302
rRNA25S:1553	310	132	1	1	1.22549	0	0	0	1303
rRNA18S:352	249	106	20	9	1.22432	1.07039	0	0	1304
rRNA18S:360	13	5	1	1	1.22239	0	0	0	1305
rRNA18S:389	27	11	1	2	1.22239	-0.584963	0	0	1306
rRNA18S:934	48	20	2	1	1.22239	0.584963	0	0	1307
rRNA18S:936	34	14	1	1	1.22239	0	0	0	1308
rRNA18S:1147	6	2	3	1	1.22239	1	0	0	1309
rRNA18S:1471	83	35	5	5	1.22239	0	0	0	1310
rRNA25S:319	62	26	7	1	1.22239	2	0	0	1311
rRNA25S:1545	55	23	1	1	1.22239	0	0	0	1312
rRNA25S:1972	13	5	1	1	1.22239	0	0	0	1313
rRNA25S:2555	41	17	2	2	1.22239	0	0	0	1314
rRNA25S:2658	6	2	4	1	1.22239	1.32193	0	0	1315
rRNA25S:2971	6	2	34	3	1.22239	3.12928	0	0	1316
rRNA18S:482	463	198	42	18	1.22136	1.17834	0	0	1317
rRNA25S:2765	190	81	32	6	1.21988	2.23704	0	0	1318
rRNA25S:755	243	104	1	1	1.21649	0	0	0	1319
rRNA25S:904	157	67	4	1	1.21632	1.32193	0	0	1320
rRNA25S:1350	157	67	2	1	1.21632	0.584963	0	0	1321
rRNA25S:368	194	83	6	2	1.21501	1.22239	0	0	1322
rRNA25S:2502	64	27	5	2	1.21501	1	0	0	1323
rRNA25S:1241	57	24	1	1	1.21412	0	0	0	1324
rRNA25S:2410	57	24	8	1	1.21412	2.16993	0	0	1325
rRNA25S:715	606	261	6	3	1.21213	0.807355	0	0	1326
rRNA25S:2206	87	37	3	1	1.2115	1	0	0	1327
rRNA25S:1763	619	267	16	1	1.21004	3.08746	0	0	1328
rRNA18S:788	184	79	12	7	1.20945	0.70044	0	0	1329
rRNA25S:398	36	15	1	1	1.20945	0	0	0	1330
rRNA25S:3209	214	92	27	6	1.20903	2	0	0	1331
rRNA18S:259	318	137	58	9	1.20889	2.56071	0	0	1332
rRNA18S:477	364	157	36	10	1.20797	1.75002	0	0	1333
rRNA18S:1307	59	25	3	7	1.20645	-1	0	0	1334
rRNA25S:1533	209	90	1	1	1.20645	0	0	0	1335
rRNA25S:690	112	48	1	1	1.20547	0	0	0	1336
rRNA18S:1414	135	58	35	10	1.20482	1.71049	0	0	1337
rRNA25S:483	52	22	5	2	1.20436	1	0	0	1338
rRNA25S:1690	105	45	2	2	1.20436	0	0	0	1339
rRNA25S:1969	386	167	4	2	1.20387	0.736966	0	0	1340
rRNA25S:494	98	42	4	2	1.20309	0.736966	0	0	1341
rRNA25S:1696	586	254	6	5	1.20286	0.222392	0	0	1342
rRNA25S:1522	167	72	1	5	1.20249	-1.58496	0	0	1343
rRNA18S:232	22	9	6	5	1.20163	0.222392	0	0	1344
rRNA25S:1419	22	9	4	1	1.20163	1.32193	0	0	1345
rRNA25S:2599	22	9	19	4	1.20163	2	0	0	1346
rRNA18S:1019	130	56	31	10	1.20053	1.54057	0	0	1347
rRNA25S:216	146	63	6	10	1.19967	-0.652077	0	0	1348
rRNA18S:74	123	53	26	8	1.19931	1.58496	0	0	1349
rRNA25S:3319	380	165	16	12	1.19861	0.387023	0	0	1350
rRNA25S:2868	279	121	11	5	1.19855	1	0	0	1351
rRNA25S:1304	116	50	3	1	1.19794	1	0	0	1352
rRNA25S:3148	38	16	17	3	1.19794	2.16993	0	0	1353
rRNA25S:3269	38	16	8	5	1.19794	0.584963	0	0	1354
rRNA18S:621	93	40	7	1	1.19704	2	0	0	1355
rRNA25S:2733	164	71	9	4	1.1964	1	0	0	1356
rRNA25S:3174	70	30	21	5	1.19555	1.87447	0	0	1357
rRNA18S:445	47	20	5	2	1.19265	1	0	0	1358
rRNA18S:463	47	20	7	1	1.19265	2	0	0	1359
rRNA18S:1065	31	13	4	2	1.19265	0.736966	0	0	1360
rRNA25S:1660	15	6	1	2	1.19265	-0.584963	0	0	1361
rRNA25S:1745	88	38	3	3	1.19033	0	0	0	1362
rRNA25S:285	72	31	1	1	1.18982	0	0	0	1363
rRNA25S:1842	56	24	2	1	1.18903	0.584963	0	0	1364
rRNA25S:1813	391	171	3	3	1.18845	0	0	0	1365
rRNA25S:2140	97	42	1	1	1.18845	0	0	0	1366
rRNA25S:2499	368	161	6	3	1.18763	0.807355	0	0	1367
rRNA25S:3057	81	35	5	2	1.18763	1	0	0	1368
rRNA25S:1630	65	28	1	1	1.18641	0	0	0	1369
rRNA18S:1012	99	43	5	1	1.18442	1.58496	0	0	1370
rRNA18S:1215	24	10	3	6	1.18442	-0.807355	0	0	1371
rRNA25S:107	174	76	1	4	1.18442	-1.32193	0	0	1372
rRNA25S:1656	24	10	1	2	1.18442	-0.584963	0	0	1373
rRNA25S:3271	49	21	12	4	1.18442	1.37851	0	0	1374
rRNA25S:1777	108	47	2	3	1.18322	-0.415037	0	0	1375
rRNA25S:2651	142	62	1	8	1.18259	-2.16993	0	0	1376
rRNA25S:1509	58	25	1	2	1.1822	-0.584963	0	0	1377
rRNA25S:1555	67	29	1	1	1.18057	0	0	0	1378
rRNA25S:1667	33	14	1	1	1.18057	0	0	0	1379
rRNA25S:796	153	67	1	1	1.17932	0	0	0	1380
rRNA25S:1968	85	37	3	1	1.17834	1	0	0	1381
rRNA25S:79	51	22	2	1	1.17688	0.584963	0	0	1382
rRNA25S:3156	87	38	101	22	1.17403	2.14886	0	0	1383
rRNA25S:1649	114	50	1	1	1.17306	0	0	0	1384
rRNA25S:2520	114	50	1	1	1.17306	0	0	0	1385
rRNA25S:2782	362	160	16	5	1.17291	1.5025	0	0	1386
rRNA25S:221	256	113	3	9	1.17273	-1.32193	0	0	1387
rRNA25S:166	141	62	2	11	1.17247	-2	0	0	1388
rRNA18S:286	26	11	12	1	1.16993	2.70044	0	0	1389
rRNA18S:518	35	15	1	2	1.16993	-0.584963	0	0	1390
rRNA18S:658	8	3	1	1	1.16993	0	0	0	1391
rRNA18S:1682	80	35	16	5	1.16993	1.5025	0	0	1392
rRNA25S:2375	26	11	3	7	1.16993	-1	0	0	1393
rRNA25S:2405	8	3	1	1	1.16993	0	0	0	1394
rRNA25S:2915	26	11	1	2	1.16993	-0.584963	0	0	1395
rRNA25S:3273	107	47	1	1	1.16993	0	0	0	1396
rRNA18S:1687	363	161	41	7	1.16794	2.39232	0	0	1397
rRNA25S:1301	246	109	2	2	1.16701	0	0	0	1398
rRNA25S:2570	349	155	1	5	1.16581	-1.58496	0	0	1399
rRNA25S:3011	304	135	29	7	1.1652	1.90689	0	0	1400
rRNA25S:335	64	28	1	1	1.16439	0	0	0	1401
rRNA25S:2535	140	62	3	2	1.16227	0.415037	0	0	1402
rRNA18S:879	28	12	5	1	1.15754	1.58496	0	0	1403
rRNA25S:363	28	12	1	1	1.15754	0	0	0	1404
rRNA25S:2715	86	38	6	1	1.15754	1.80735	0	0	1405
rRNA25S:2869	28	12	1	3	1.15754	-1	0	0	1406
rRNA25S:1303	616	276	8	1	1.15538	2.16993	0	0	1407
rRNA25S:1841	313	140	4	6	1.15507	-0.485427	0	0	1408
rRNA25S:1567	235	105	3	5	1.15472	-0.584963	0	0	1409
rRNA25S:353	206	92	7	2	1.15433	1.41504	0	0	1410
rRNA25S:246	108	48	1	2	1.15347	-0.584963	0	0	1411
rRNA18S:315	148	66	22	3	1.15308	2.52356	0	0	1412
rRNA25S:193	148	66	6	1	1.15308	1.80735	0	0	1413
rRNA18S:478	19	8	1	1	1.152	0	0	0	1414
rRNA25S:1191	79	35	3	1	1.152	1	0	0	1415
rRNA25S:3065	372	167	6	5	1.15071	0.222392	0	0	1416
rRNA25S:1053	141	63	1	1	1.14975	0	0	0	1417
rRNA18S:813	50	22	1	1	1.14886	0	0	0	1418
rRNA18S:1597	573	258	141	31	1.1481	2.14975	0	0	1419
rRNA18S:1361	482	217	34	13	1.1477	1.32193	0	0	1420
rRNA18S:375	30	13	7	2	1.14684	1.41504	0	0	1421
rRNA25S:1602	94	42	1	1	1.14359	0	0	0	1422
rRNA18S:64	359	162	76	17	1.14312	2.09686	0	0	1423
rRNA25S:404	52	23	1	1	1.14296	0	0	0	1424
rRNA25S:481	52	23	1	1	1.14296	0	0	0	1425
rRNA25S:1873	74	33	1	1	1.14136	0	0	0	1426
rRNA25S:2564	257	116	6	3	1.14086	0.807355	0	0	1427
rRNA18S:711	21	9	4	1	1.1375	1.32193	0	0	1428
rRNA18S:1151	10	4	1	1	1.1375	0	0	0	1429
rRNA18S:1262	21	9	3	2	1.1375	0.415037	0	0	1430
rRNA18S:1600	43	19	12	2	1.1375	2.11548	0	0	1431
rRNA25S:420	32	14	3	1	1.1375	1	0	0	1432
rRNA25S:1834	417	189	7	2	1.1375	1.41504	0	0	1433
rRNA25S:2411	21	9	1	1	1.1375	0	0	0	1434
rRNA25S:2858	208	94	3	1	1.1375	1	0	0	1435
rRNA25S:2910	10	4	13	7	1.1375	0.807355	0	0	1436
rRNA25S:539	166	75	1	1	1.13578	0	0	0	1437
rRNA18S:868	361	164	26	23	1.13352	0.169925	0	0	1438
rRNA18S:1013	56	25	2	3	1.13245	-0.415037	0	0	1439
rRNA25S:2998	159	72	5	1	1.1321	1.58496	0	0	1440
rRNA25S:2139	91	41	8	2	1.13124	1.58496	0	0	1441
rRNA18S:601	126	57	17	4	1.1307	1.848	0	0	1442
rRNA25S:2953	196	89	11	19	1.1302	-0.736966	0	0	1443
rRNA18S:1362	150	68	8	4	1.12988	0.847997	0	0	1444
rRNA25S:302	34	15	7	6	1.12928	0.192645	0	0	1445
rRNA25S:2358	34	15	1	3	1.12928	-1	0	0	1446
rRNA25S:2492	69	31	2	1	1.12928	0.584963	0	0	1447
rRNA18S:1313	246	112	25	4	1.12819	2.37851	0	0	1448
rRNA25S:323	58	26	4	26	1.12776	-2.43296	0	0	1449
rRNA25S:1892	353	161	8	1	1.12776	2.16993	0	0	1450
rRNA18S:110	154	70	20	5	1.12638	1.80735	0	0	1451
rRNA25S:426	23	10	1	1	1.12553	0	0	0	1452
rRNA25S:1709	23	10	3	1	1.12553	1	0	0	1453
rRNA18S:1047	60	27	2	2	1.12338	0	0	0	1454
rRNA25S:56	73	33	7	1	1.12199	2	0	0	1455
rRNA18S:810	123	56	13	2	1.12131	2.22239	0	0	1456
rRNA25S:2873	49	22	5	1	1.12029	1.58496	0	0	1457
rRNA25S:3186	112	51	5	4	1.11974	0.263034	0	0	1458
rRNA18S:166	62	28	21	1	1.1193	3.45943	0	0	1459
rRNA18S:1578	355	163	99	22	1.11818	2.12029	0	0	1460
rRNA18S:665	435	200	54	7	1.11713	2.78136	0	0	1461
rRNA25S:3041	528	243	12	2	1.11639	2.11548	0	0	1462
rRNA18S:857	25	11	3	1	1.11548	1	0	0	1463
rRNA18S:1702	38	17	21	8	1.11548	1.28951	0	0	1464
rRNA25S:1468	12	5	1	1	1.11548	0	0	0	1465
rRNA25S:1546	25	11	1	1	1.11548	0	0	0	1466
rRNA25S:1597	12	5	1	1	1.11548	0	0	0	1467
rRNA25S:1971	246	113	2	2	1.11548	0	0	0	1468
rRNA25S:2138	103	47	1	1	1.11548	0	0	0	1469
rRNA25S:2277	25	11	2	1	1.11548	0.584963	0	0	1470
rRNA25S:3190	38	17	10	2	1.11548	1.87447	0	0	1471
rRNA18S:578	170	78	5	6	1.11407	-0.222392	0	0	1472
rRNA25S:528	118	54	2	3	1.11346	-0.415037	0	0	1473
rRNA25S:642	92	42	1	1	1.11289	0	0	0	1474
rRNA25S:1845	79	36	1	1	1.11247	0	0	0	1475
rRNA18S:858	226	104	9	2	1.1123	1.73697	0	0	1476
rRNA18S:1734	66	30	15	4	1.11189	1.67807	0	0	1477
rRNA25S:490	66	30	1	1	1.11189	0	0	0	1478
rRNA18S:1028	53	24	1	3	1.11103	-1	0	0	1479
rRNA18S:1202	53	24	16	7	1.11103	1.08746	0	0	1480
rRNA25S:390	40	18	1	2	1.10962	-0.584963	0	0	1481
rRNA25S:2506	40	18	4	1	1.10962	1.32193	0	0	1482
rRNA25S:3059	40	18	47	6	1.10962	2.77761	0	0	1483
rRNA18S:780	68	31	7	1	1.10852	2	0	0	1484
rRNA25S:1574	42	19	1	1	1.10434	0	0	0	1485
rRNA25S:2757	616	286	5	10	1.10422	-0.874469	0	0	1486
rRNA25S:2756	145	67	6	5	1.10236	0.222392	0	0	1487
rRNA18S:805	162	75	9	4	1.1008	1	0	0	1488
rRNA25S:2250	14	6	4	1	1.09954	1.32193	0	0	1489
rRNA25S:2534	59	27	6	1	1.09954	1.80735	0	0	1490
rRNA25S:2995	44	20	1	2	1.09954	-0.584963	0	0	1491
rRNA25S:3078	134	62	54	14	1.09954	1.87447	0	0	1492
rRNA18S:219	106	49	13	1	1.09761	2.80735	0	0	1493
rRNA25S:3337	106	49	3	1	1.09761	1	0	0	1494
rRNA18S:340	108	50	11	1	1.09576	2.58496	0	0	1495
rRNA25S:1705	46	21	4	1	1.09516	1.32193	0	0	1496
rRNA25S:3279	140	65	6	4	1.09516	0.485427	0	0	1497
rRNA25S:223	63	29	4	2	1.09311	0.736966	0	0	1498
rRNA25S:1993	31	14	1	2	1.09311	-0.584963	0	0	1499
rRNA25S:1453	176	82	1	1	1.09257	0	0	0	1500
rRNA25S:1330	321	150	1	2	1.09251	-0.584963	0	0	1501
rRNA25S:301	80	37	1	1	1.09192	0	0	0	1502
rRNA18S:906	97	45	10	1	1.09115	2.45943	0	0	1503
rRNA18S:1250	146	68	24	8	1.09115	1.47393	0	0	1504
rRNA25S:3354	391	183	2	2	1.09115	0	0	0	1505
rRNA18S:542	50	23	9	1	1.08746	2.32193	0	0	1506
rRNA25S:677	33	15	2	1	1.08746	0.584963	0	0	1507
rRNA25S:1486	16	7	1	1	1.08746	0	0	0	1508
rRNA25S:1532	152	71	4	4	1.08746	0	0	0	1509
rRNA25S:1867	16	7	1	1	1.08746	0	0	0	1510
rRNA25S:2016	67	31	2	1	1.08746	0.584963	0	0	1511
rRNA25S:2548	33	15	1	1	1.08746	0	0	0	1512
rRNA25S:3114	16	7	53	8	1.08746	2.58496	0	0	1513
rRNA25S:3134	103	48	12	3	1.08573	1.70044	0	0	1514
rRNA25S:835	226	106	2	1	1.08508	0.584963	0	0	1515
rRNA18S:1714	52	24	11	6	1.08406	0.777608	0	0	1516
rRNA18S:1455	35	16	8	3	1.08246	1.16993	0	0	1517
rRNA25S:1482	71	33	2	1	1.08246	0.584963	0	0	1518
rRNA25S:106	234	110	3	1	1.0821	1	0	0	1519
rRNA18S:1208	54	25	8	1	1.08092	2.16993	0	0	1520
rRNA18S:76	73	34	28	6	1.08017	2.05063	0	0	1521
rRNA25S:2090	111	52	1	1	1.07943	0	0	0	1522
rRNA25S:801	56	26	1	1	1.078	0	0	0	1523
rRNA25S:2006	18	8	1	1	1.078	0	0	0	1524
rRNA25S:2575	18	8	1	3	1.078	-1	0	0	1525
rRNA25S:2669	18	8	7	2	1.078	1.41504	0	0	1526
rRNA25S:3000	56	26	1	2	1.078	-0.584963	0	0	1527
rRNA25S:586	96	45	6	3	1.07635	0.807355	0	0	1528
rRNA25S:1233	117	55	3	2	1.07529	0.415037	0	0	1529
rRNA18S:147	119	56	7	4	1.074	0.678072	0	0	1530
rRNA25S:1309	39	18	1	1	1.074	0	0	0	1531
rRNA25S:2390	39	18	9	1	1.074	2.32193	0	0	1532
rRNA25S:1700	60	28	2	1	1.07276	0.584963	0	0	1533
rRNA25S:1437	264	125	3	3	1.07257	0	0	0	1534
rRNA18S:1422	186	88	43	7	1.07116	2.45943	0	0	1535
rRNA25S:3336	186	88	13	10	1.07116	0.347923	0	0	1536
rRNA25S:1175	20	9	1	1	1.07039	0	0	0	1537
rRNA25S:1349	629	299	7	1	1.07039	2	0	0	1538
rRNA25S:2214	20	9	4	1	1.07039	1.32193	0	0	1539
rRNA25S:2343	41	19	1	1	1.07039	0	0	0	1540
rRNA18S:843	85	40	5	2	1.06871	1	0	0	1541
rRNA25S:592	64	30	4	1	1.06817	1.32193	0	0	1542
rRNA25S:3129	238	113	11	3	1.06798	1.58496	0	0	1543
rRNA18S:1692	196	93	60	20	1.06746	1.53842	0	0	1544
rRNA25S:2143	240	114	7	1	1.0674	2	0	0	1545
rRNA25S:3316	43	20	14	22	1.06711	-0.616671	0	0	1546
rRNA25S:1713	66	31	6	2	1.06609	1.22239	0	0	1547
rRNA18S:330	604	288	63	24	1.06587	1.35614	0	0	1548
rRNA25S:96	202	96	3	3	1.06542	0	0	0	1549
rRNA18S:1380	271	129	51	13	1.0651	1.89308	0	0	1550
rRNA25S:1940	22	10	2	1	1.06413	0.584963	0	0	1551
rRNA25S:2367	45	21	1	3	1.06413	-1	0	0	1552
rRNA25S:524	93	44	1	1	1.06274	0	0	0	1553
rRNA25S:2032	118	56	1	3	1.06193	-1	0	0	1554
rRNA25S:2458	264	126	4	1	1.06116	1.32193	0	0	1555
rRNA25S:2412	24	11	5	1	1.05889	1.58496	0	0	1556
rRNA18S:239	157	75	12	7	1.05585	0.70044	0	0	1557
rRNA25S:2496	78	37	2	1	1.05585	0.584963	0	0	1558
rRNA18S:1067	26	12	3	1	1.05445	1	0	0	1559
rRNA25S:2810	107	51	31	12	1.05445	1.29956	0	0	1560
rRNA18S:995	82	39	21	2	1.05311	2.87447	0	0	1561
rRNA25S:360	337	162	3	2	1.05215	0.415037	0	0	1562
rRNA25S:2561	144	69	2	8	1.05063	-1.58496	0	0	1563
rRNA25S:896	175	84	1	1	1.05004	0	0	0	1564
rRNA18S:1087	119	57	9	4	1.04891	1	0	0	1565
rRNA25S:1848	59	28	1	1	1.04891	0	0	0	1566
rRNA18S:1038	183	88	10	5	1.04783	0.874469	0	0	1567
rRNA18S:507	30	14	19	1	1.04731	3.32193	0	0	1568
rRNA25S:1566	191	92	1	1	1.0458	0	0	0	1569
rRNA25S:1455	160	77	1	1	1.04551	0	0	0	1570
rRNA18S:1282	162	78	34	8	1.04495	1.95936	0	0	1571
rRNA25S:1290	294	142	3	1	1.0447	1	0	0	1572
rRNA18S:815	32	15	1	2	1.04439	-0.584963	0	0	1573
rRNA25S:1956	65	31	2	3	1.04439	-0.415037	0	0	1574
rRNA25S:2137	102	49	3	1	1.04264	1	0	0	1575
rRNA18S:930	34	16	8	3	1.04182	1.16993	0	0	1576
rRNA18S:1122	34	16	1	5	1.04182	-1.58496	0	0	1577
rRNA25S:1475	34	16	1	1	1.04182	0	0	0	1578
rRNA25S:1208	106	51	3	1	1.04103	1	0	0	1579
rRNA25S:555	515	250	7	5	1.03968	0.415037	0	0	1580
rRNA25S:1835	36	17	1	1	1.03953	0	0	0	1581
rRNA25S:2070	221	107	2	1	1.03953	0.584963	0	0	1582
rRNA25S:1663	38	18	1	3	1.03747	-1	0	0	1583
rRNA25S:2014	77	37	2	2	1.03747	0	0	0	1584
rRNA18S:1257	202	98	37	11	1.03598	1.66297	0	0	1585
rRNA25S:2648	124	60	4	7	1.03505	-0.678072	0	0	1586
rRNA25S:2468	42	20	9	1	1.03395	2.32193	0	0	1587
rRNA18S:811	261	127	43	11	1.03342	1.87447	0	0	1588
rRNA18S:45	134	65	13	12	1.03242	0.106915	0	0	1589
rRNA25S:2055	185	90	1	5	1.03136	-1.58496	0	0	1590
rRNA25S:1617	46	22	1	2	1.03103	-0.584963	0	0	1591
rRNA18S:128	238	116	58	10	1.0305	2.42321	0	0	1592
rRNA25S:2711	242	118	9	3	1.02999	1.32193	0	0	1593
rRNA25S:2136	48	23	3	2	1.02975	0.415037	0	0	1594
rRNA25S:253	101	49	3	2	1.02857	0.415037	0	0	1595
rRNA25S:2806	50	24	151	176	1.02857	-0.219678	0	0	1596
rRNA25S:2986	309	151	8	8	1.0282	0	0	0	1597
rRNA18S:1207	207	101	27	8	1.02801	1.63743	0	0	1598
rRNA18S:1349	156	76	17	7	1.02783	1.16993	0	0	1599
rRNA25S:920	156	76	1	1	1.02783	0	0	0	1600
rRNA25S:545	52	25	1	1	1.02748	0	0	0	1601
rRNA25S:1462	52	25	1	1	1.02748	0	0	0	1602
rRNA25S:3334	423	207	19	12	1.02748	0.621488	0	0	1603
rRNA25S:1249	56	27	1	1	1.02554	0	0	0	1604
rRNA25S:3347	113	55	1	1	1.02554	0	0	0	1605
rRNA18S:1608	292	143	53	6	1.02483	2.94753	0	0	1606
rRNA25S:2293	60	29	3	3	1.02385	0	0	0	1607
rRNA25S:914	68	33	1	1	1.02106	0	0	0	1608
rRNA25S:3235	153	75	6	3	1.01886	0.807355	0	0	1609
rRNA25S:1493	78	38	2	7	1.01838	-1.41504	0	0	1610
rRNA18S:540	240	118	31	14	1.01807	1.09311	0	0	1611
rRNA25S:3046	161	79	3	1	1.01792	1	0	0	1612
rRNA25S:621	438	216	1	3	1.01653	-1	0	0	1613
rRNA25S:2056	88	43	2	1	1.0163	0.584963	0	0	1614
rRNA18S:1008	652	322	40	14	1.01555	1.45066	0	0	1615
rRNA25S:1647	191	94	1	1	1.01511	0	0	0	1616
rRNA25S:880	100	49	1	1	1.01436	0	0	0	1617
rRNA18S:75	231	114	85	21	1.01249	1.96683	0	0	1618
rRNA18S:666	709	351	142	22	1.01224	2.63631	0	0	1619
rRNA18S:1566	275	136	120	14	1.01049	3.01197	0	0	1620
rRNA25S:1340	837	415	5	5	1.01037	0	0	0	1621
rRNA25S:2780	426	211	4	5	1.01017	-0.263034	0	0	1622
rRNA25S:76	436	216	10	5	1.00994	0.874469	0	0	1623
rRNA18S:1062	154	76	13	2	1.00934	2.22239	0	0	1624
rRNA18S:215	170	84	40	4	1.00846	3.03562	0	0	1625
rRNA18S:44	83	41	27	5	1	2.22239	0	0	1626
rRNA18S:146	71	35	10	4	1	1.1375	0	0	1627
rRNA18S:186	3	1	5	2	1	1	0	0	1628
rRNA18S:344	37	18	6	1	1	1.80735	0	0	1629
rRNA18S:355	11	5	4	1	1	1.32193	0	0	1630
rRNA18S:387	9	4	3	1	1	1	0	0	1631
rRNA18S:392	27	13	4	3	1	0.321928	0	0	1632
rRNA18S:417	23	11	2	1	1	0.584963	0	0	1633
rRNA18S:421	23	11	6	1	1	1.80735	0	0	1634
rRNA18S:441	9	4	1	2	1	-0.584963	0	0	1635
rRNA18S:497	21	10	4	2	1	0.736966	0	0	1636
rRNA18S:572	3	1	1	1	1	0	0	0	1637
rRNA18S:584	65	32	1	1	1	0	0	0	1638
rRNA18S:774	29	14	1	1	1	0	0	0	1639
rRNA18S:1039	11	5	1	1	1	0	0	0	1640
rRNA18S:1118	61	30	1	4	1	-1.32193	0	0	1641
rRNA18S:1175	5	2	8	6	1	0.36257	0	0	1642
rRNA18S:1182	7	3	2	2	1	0	0	0	1643
rRNA18S:1185	3	1	20	6	1	1.58496	0	0	1644
rRNA18S:1350	23	11	2	1	1	0.584963	0	0	1645
rRNA18S:1747	9	4	5	1	1	1.58496	0	0	1646
rRNA25S:17	13	6	1	1	1	0	0	0	1647
rRNA25S:35	13	6	2	1	1	0.584963	0	0	1648
rRNA25S:200	41	20	1	2	1	-0.584963	0	0	1649
rRNA25S:273	83	41	5	1	1	1.58496	0	0	1650
rRNA25S:419	17	8	1	1	1	0	0	0	1651
rRNA25S:640	35	17	1	1	1	0	0	0	1652
rRNA25S:768	3	1	1	1	1	0	0	0	1653
rRNA25S:811	29	14	2	1	1	0.584963	0	0	1654
rRNA25S:857	165	82	4	2	1	0.736966	0	0	1655
rRNA25S:1265	97	48	1	1	1	0	0	0	1656
rRNA25S:1364	39	19	1	1	1	0	0	0	1657
rRNA25S:1477	11	5	1	1	1	0	0	0	1658
rRNA25S:1479	67	33	1	1	1	0	0	0	1659
rRNA25S:1575	9	4	1	1	1	0	0	0	1660
rRNA25S:1633	7	3	1	1	1	0	0	0	1661
rRNA25S:1890	83	41	1	1	1	0	0	0	1662
rRNA25S:1986	43	21	1	1	1	0	0	0	1663
rRNA25S:2003	147	73	1	6	1	-1.80735	0	0	1664
rRNA25S:2114	3	1	1	1	1	0	0	0	1665
rRNA25S:2292	25	12	3	1	1	1	0	0	1666
rRNA25S:2443	23	11	1	1	1	0	0	0	1667
rRNA25S:2488	57	28	1	4	1	-1.32193	0	0	1668
rRNA25S:2512	161	80	4	3	1	0.321928	0	0	1669
rRNA25S:2609	5	2	1	1	1	0	0	0	1670
rRNA25S:2653	9	4	6	1	1	1.80735	0	0	1671
rRNA25S:2665	47	23	11	2	1	2	0	0	1672
rRNA25S:2670	23	11	3	1	1	1	0	0	1673
rRNA25S:2809	5	2	8	1	1	2.16993	0	0	1674
rRNA25S:2822	3	1	1	1	1	0	0	0	1675
rRNA25S:2840	7	3	1	2	1	-0.584963	0	0	1676
rRNA25S:2883	29	14	16	5	1	1.5025	0	0	1677
rRNA25S:2904	101	50	16	2	1	2.5025	0	0	1678
rRNA25S:3095	93	46	49	7	1	2.64386	0	0	1679
rRNA25S:3189	23	11	5	2	1	1	0	0	1680
rRNA25S:3005	246	123	30	5	0.994171	2.36923	0	0	1681
rRNA25S:1637	411	206	5	7	0.993014	-0.415037	0	0	1682
rRNA25S:206	700	352	14	9	0.989746	0.584963	0	0	1683
rRNA25S:564	275	138	1	2	0.989583	-0.584963	0	0	1684
rRNA25S:1693	130	65	2	1	0.989029	0.584963	0	0	1685
rRNA25S:1548	122	61	2	1	0.988318	0.584963	0	0	1686
rRNA25S:3332	106	53	5	4	0.986579	0.263034	0	0	1687
rRNA18S:1112	100	50	2	2	0.985786	0	0	0	1688
rRNA25S:1219	98	49	1	2	0.9855	-0.584963	0	0	1689
rRNA25S:1287	98	49	3	1	0.9855	1	0	0	1690
rRNA25S:198	373	188	6	6	0.984652	0	0	0	1691
rRNA18S:1319	264	133	25	11	0.983759	1.11548	0	0	1692
rRNA18S:248	386	195	133	10	0.98148	3.60666	0	0	1693
rRNA18S:806	222	112	19	3	0.980721	2.32193	0	0	1694
rRNA18S:946	72	36	5	4	0.980371	0.263034	0	0	1695
rRNA25S:1425	72	36	1	1	0.980371	0	0	0	1696
rRNA25S:1111	180	91	2	1	0.976284	0.584963	0	0	1697
rRNA25S:356	117	59	4	2	0.975752	0.736966	0	0	1698
rRNA18S:1134	56	28	1	2	0.974909	-0.584963	0	0	1699
rRNA25S:573	56	28	1	1	0.974909	0	0	0	1700
rRNA25S:808	56	28	1	5	0.974909	-1.58496	0	0	1701
rRNA25S:985	113	57	3	1	0.974909	1	0	0	1702
rRNA18S:317	109	55	19	5	0.974005	1.73697	0	0	1703
rRNA25S:2485	217	110	11	5	0.973768	1	0	0	1704
rRNA25S:1823	107	54	4	4	0.973528	0	0	0	1705
rRNA18S:861	52	26	1	1	0.973033	0	0	0	1706
rRNA25S:1809	52	26	1	1	0.973033	0	0	0	1707
rRNA25S:716	50	25	7	1	0.971986	2	0	0	1708
rRNA25S:2746	152	77	3	1	0.971986	1	0	0	1709
rRNA18S:779	236	120	11	7	0.96988	0.584963	0	0	1710
rRNA25S:2018	181	92	3	10	0.968636	-1.45943	0	0	1711
rRNA18S:772	44	22	1	2	0.968291	-0.584963	0	0	1712
rRNA25S:1415	44	22	1	1	0.968291	0	0	0	1713
rRNA25S:2199	87	44	1	1	0.967579	0	0	0	1714
rRNA18S:1131	42	21	1	2	0.966833	-0.584963	0	0	1715
rRNA18S:1644	42	21	1	3	0.966833	-1	0	0	1716
rRNA25S:138	42	21	3	1	0.966833	1	0	0	1717
rRNA25S:498	85	43	1	4	0.966833	-1.32193	0	0	1718
rRNA25S:2678	40	20	3	1	0.965235	1	0	0	1719
rRNA25S:3067	81	41	17	10	0.965235	0.710493	0	0	1720
rRNA25S:646	2267	1161	21	6	0.964811	1.65208	0	0	1721
rRNA25S:204	38	19	3	2	0.963474	0.415037	0	0	1722
rRNA18S:517	601	308	73	23	0.962157	1.62449	0	0	1723
rRNA18S:1543	36	18	35	5	0.961526	2.58496	0	0	1724
rRNA25S:347	145	74	1	2	0.961006	-0.584963	0	0	1725
rRNA25S:1206	69	35	1	3	0.959358	-1	0	0	1726
rRNA25S:3294	34	17	3	4	0.959358	-0.321928	0	0	1727
rRNA18S:803	172	88	21	7	0.958895	1.45943	0	0	1728
rRNA25S:1257	172	88	1	1	0.958895	0	0	0	1729
rRNA25S:1954	481	247	1	2	0.958693	-0.584963	0	0	1730
rRNA18S:150	102	52	9	2	0.95858	1.73697	0	0	1731
rRNA18S:398	135	69	9	6	0.95818	0.514573	0	0	1732
rRNA25S:1836	67	34	1	1	0.95818	0	0	0	1733
rRNA25S:2861	67	34	5	3	0.95818	0.584963	0	0	1734
rRNA25S:1791	32	16	1	1	0.956931	0	0	0	1735
rRNA25S:1488	226	116	3	6	0.956184	-0.807355	0	0	1736
rRNA25S:63	63	32	2	1	0.955606	0.584963	0	0	1737
rRNA25S:748	30	15	1	1	0.954196	0	0	0	1738
rRNA25S:2523	59	30	2	1	0.952694	0.584963	0	0	1739
rRNA18S:1121	28	14	4	1	0.95109	1.32193	0	0	1740
rRNA25S:452	57	29	1	1	0.95109	0	0	0	1741
rRNA25S:529	28	14	1	1	0.95109	0	0	0	1742
rRNA25S:3142	28	14	12	1	0.95109	2.70044	0	0	1743
rRNA18S:1074	55	28	11	1	0.949374	2.58496	0	0	1744
rRNA18S:573	82	42	5	1	0.948775	1.58496	0	0	1745
rRNA18S:465	53	27	4	7	0.947533	-0.678072	0	0	1746
rRNA25S:94	161	83	3	1	0.947533	1	0	0	1747
rRNA25S:1159	26	13	1	1	0.947533	0	0	0	1748
rRNA25S:2640	107	55	2	1	0.947533	0.584963	0	0	1749
rRNA25S:630	51	26	1	1	0.945552	0	0	0	1750
rRNA18S:918	378	196	39	6	0.944002	2.51457	0	0	1751
rRNA18S:1234	24	12	1	1	0.943416	0	0	0	1752
rRNA18S:1475	24	12	13	10	0.943416	0.347923	0	0	1753
rRNA25S:2661	49	25	96	87	0.943416	0.140481	0	0	1754
rRNA25S:2992	24	12	2	4	0.943416	-0.736966	0	0	1755
rRNA25S:3314	24	12	2	1	0.943416	0.584963	0	0	1756
rRNA25S:3119	72	37	1	3	0.941897	-1	0	0	1757
rRNA25S:1348	47	24	10	2	0.941106	1.87447	0	0	1758
rRNA25S:1854	95	49	4	2	0.941106	0.736966	0	0	1759
rRNA25S:2434	47	24	1	1	0.941106	0	0	0	1760
rRNA25S:1128	166	86	1	1	0.940761	0	0	0	1761
rRNA18S:579	116	60	11	2	0.939627	2	0	0	1762
rRNA18S:327	45	23	7	3	0.938599	1	0	0	1763
rRNA18S:1649	137	71	25	12	0.938599	1	0	0	1764
rRNA25S:1742	45	23	1	1	0.938599	0	0	0	1765
rRNA25S:2531	22	11	1	1	0.938599	0	0	0	1766
rRNA25S:2687	114	59	6	1	0.938599	1.80735	0	0	1767
rRNA25S:2760	45	23	1	3	0.938599	-1	0	0	1768
rRNA25S:3168	181	94	2	6	0.937939	-1.22239	0	0	1769
rRNA18S:1116	43	22	2	1	0.93587	0.584963	0	0	1770
rRNA25S:202	43	22	1	1	0.93587	0	0	0	1771
rRNA25S:870	460	240	3	1	0.935734	1	0	0	1772
rRNA25S:3032	240	125	6	1	0.935609	1.80735	0	0	1773
rRNA25S:1150	64	33	1	1	0.934905	0	0	0	1774
rRNA18S:1018	106	55	5	4	0.934112	0.263034	0	0	1775
rRNA25S:679	127	66	8	2	0.933911	1.58496	0	0	1776
rRNA18S:202	41	21	4	3	0.932886	0.321928	0	0	1777
rRNA18S:558	41	21	7	1	0.932886	2	0	0	1778
rRNA18S:1614	20	10	16	7	0.932886	1.08746	0	0	1779
rRNA25S:371	104	54	1	1	0.932886	0	0	0	1780
rRNA25S:1003	41	21	1	2	0.932886	-0.584963	0	0	1781
rRNA25S:1792	20	10	1	1	0.932886	0	0	0	1782
rRNA25S:2159	20	10	7	1	0.932886	2	0	0	1783
rRNA25S:3066	41	21	15	2	0.932886	2.41504	0	0	1784
rRNA25S:833	140	73	1	1	0.930098	0	0	0	1785
rRNA25S:3204	79	41	7	2	0.929611	1.41504	0	0	1786
rRNA25S:262	58	30	4	4	0.928447	0	0	0	1787
rRNA18S:299	115	60	17	7	0.927244	1.16993	0	0	1788
rRNA18S:536	37	19	1	2	0.925999	-0.584963	0	0	1789
rRNA18S:1731	94	49	21	2	0.925999	2.87447	0	0	1790
rRNA25S:188	37	19	1	1	0.925999	0	0	0	1791
rRNA25S:2577	94	49	6	7	0.925999	-0.192645	0	0	1792
rRNA25S:665	658	346	5	7	0.925343	-0.415037	0	0	1793
rRNA18S:265	187	98	22	5	0.925232	1.9386	0	0	1794
rRNA18S:1441	299	157	44	14	0.925038	1.58496	0	0	1795
rRNA18S:467	800	421	78	34	0.924559	1.1745	0	0	1796
rRNA25S:1959	73	38	1	3	0.924051	-1	0	0	1797
rRNA25S:2586	147	77	1	4	0.924051	-1.32193	0	0	1798
rRNA25S:1798	90	47	6	1	0.922832	1.80735	0	0	1799
rRNA25S:1844	90	47	1	1	0.922832	0	0	0	1800
rRNA25S:1985	90	47	2	1	0.922832	0.584963	0	0	1801
rRNA25S:1701	107	56	3	2	0.921997	0.415037	0	0	1802
rRNA18S:266	213	112	38	11	0.921288	1.70044	0	0	1803
rRNA25S:821	52	27	2	1	0.920566	0.584963	0	0	1804
rRNA25S:1996	52	27	7	1	0.920566	2	0	0	1805
rRNA25S:913	122	64	1	1	0.920147	0	0	0	1806
rRNA25S:2015	86	45	4	1	0.919382	1.32193	0	0	1807
rRNA18S:1681	413	218	40	8	0.9187	2.18763	0	0	1808
rRNA18S:648	343	181	18	13	0.91847	0.440573	0	0	1809
rRNA18S:1591	101	53	8	2	0.917538	1.58496	0	0	1810
rRNA25S:657	16	8	1	1	0.917538	0	0	0	1811
rRNA25S:704	186	98	5	1	0.917538	1.58496	0	0	1812
rRNA25S:926	50	26	1	1	0.917538	0	0	0	1813
rRNA25S:1541	16	8	1	2	0.917538	-0.584963	0	0	1814
rRNA25S:1590	16	8	1	1	0.917538	0	0	0	1815
rRNA25S:1622	33	17	3	1	0.917538	1	0	0	1816
rRNA25S:2438	33	17	1	1	0.917538	0	0	0	1817
rRNA25S:466	116	61	2	1	0.916168	0.584963	0	0	1818
rRNA18S:1369	163	86	59	2	0.914609	4.32193	0	0	1819
rRNA18S:1659	261	138	39	8	0.914482	2.152	0	0	1820
rRNA18S:300	161	85	32	6	0.913585	2.23704	0	0	1821
rRNA25S:2655	80	42	17	4	0.913585	1.848	0	0	1822
rRNA18S:834	255	135	19	5	0.912537	1.73697	0	0	1823
rRNA18S:973	127	67	30	9	0.912537	1.63227	0	0	1824
rRNA25S:3223	93	49	23	40	0.910733	-0.77259	0	0	1825
rRNA25S:130	61	32	1	1	0.909802	0	0	0	1826
rRNA18S:272	14	7	1	1	0.906891	0	0	0	1827
rRNA25S:772	14	7	1	1	0.906891	0	0	0	1828
rRNA25S:1508	44	23	1	1	0.906891	0	0	0	1829
rRNA25S:1897	14	7	1	1	0.906891	0	0	0	1830
rRNA25S:1913	14	7	1	1	0.906891	0	0	0	1831
rRNA25S:1937	29	15	1	1	0.906891	0	0	0	1832
rRNA25S:2033	29	15	1	3	0.906891	-1	0	0	1833
rRNA25S:2719	29	15	2	2	0.906891	0	0	0	1834
rRNA25S:2833	14	7	7	5	0.906891	0.415037	0	0	1835
rRNA25S:3200	29	15	5	4	0.906891	0.263034	0	0	1836
rRNA25S:3261	14	7	16	9	0.906891	0.765535	0	0	1837
rRNA25S:1192	505	269	2	3	0.906178	-0.415037	0	0	1838
rRNA25S:228	132	70	1	2	0.905535	-0.584963	0	0	1839
rRNA18S:1014	233	124	17	6	0.90458	1.36257	0	0	1840
rRNA18S:663	369	197	52	14	0.902025	1.82103	0	0	1841
rRNA18S:135	27	14	5	3	0.900464	0.584963	0	0	1842
rRNA25S:91	122	65	1	6	0.89812	-1.80735	0	0	1843
rRNA25S:1531	40	21	1	2	0.89812	-0.584963	0	0	1844
rRNA18S:311	284	152	53	31	0.89743	0.754888	0	0	1845
rRNA25S:2634	2692	1445	21	3	0.897147	2.45943	0	0	1846
rRNA18S:343	107	57	14	4	0.896907	1.58496	0	0	1847
rRNA25S:432	388	208	3	6	0.896267	-0.807355	0	0	1848
rRNA25S:593	66	35	7	1	0.896164	2	0	0	1849
rRNA25S:1007	133	71	3	1	0.896164	1	0	0	1850
rRNA25S:1830	782	420	14	1	0.895192	2.90689	0	0	1851
rRNA25S:3103	196	105	14	5	0.894131	1.32193	0	0	1852
rRNA18S:1033	12	6	1	1	0.893085	0	0	0	1853
rRNA18S:1589	38	20	7	1	0.893085	2	0	0	1854
rRNA25S:2816	51	27	5	11	0.893085	-1	0	0	1855
rRNA25S:1905	75	40	1	1	0.890376	0	0	0	1856
rRNA25S:1171	125	67	1	2	0.889817	-0.584963	0	0	1857
rRNA25S:1352	99	53	3	5	0.888969	-0.584963	0	0	1858
rRNA25S:3283	49	26	23	16	0.888969	0.4975	0	0	1859
rRNA25S:3285	49	26	5	1	0.888969	1.58496	0	0	1860
rRNA25S:2860	123	66	72	4	0.888107	3.8679	0	0	1861
rRNA25S:55	36	19	1	1	0.887525	0	0	0	1862
rRNA25S:144	73	39	1	1	0.887525	0	0	0	1863
rRNA25S:330	73	39	3	4	0.887525	-0.321928	0	0	1864
rRNA25S:549	258	139	1	3	0.887525	-1	0	0	1865
rRNA25S:1516	36	19	1	1	0.887525	0	0	0	1866
rRNA25S:266	23	12	4	4	0.884523	0	0	0	1867
rRNA25S:758	47	25	1	1	0.884523	0	0	0	1868
rRNA25S:2628	23	12	1	1	0.884523	0	0	0	1869
rRNA25S:2721	93	50	3	2	0.882164	0.415037	0	0	1870
rRNA18S:519	351	190	25	13	0.882003	0.893085	0	0	1871
rRNA18S:1401	34	18	4	8	0.881356	-0.847997	0	0	1872
rRNA25S:1750	34	18	1	1	0.881356	0	0	0	1873
rRNA25S:1999	174	94	3	1	0.881356	1	0	0	1874
rRNA25S:2493	286	155	6	1	0.879505	1.80735	0	0	1875
rRNA25S:669	67	36	1	1	0.878009	0	0	0	1876
rRNA25S:2886	190	103	2	5	0.876989	-1	0	0	1877
rRNA25S:894	144	78	1	1	0.876128	0	0	0	1878
rRNA18S:194	10	5	1	1	0.874469	0	0	0	1879
rRNA18S:1077	10	5	4	1	0.874469	1.32193	0	0	1880
rRNA18S:1217	21	11	6	1	0.874469	1.80735	0	0	1881
rRNA18S:1240	32	17	14	6	0.874469	1.09954	0	0	1882
rRNA25S:873	76	41	1	1	0.874469	0	0	0	1883
rRNA25S:1837	65	35	2	1	0.874469	0.584963	0	0	1884
rRNA25S:2230	10	5	9	1	0.874469	2.32193	0	0	1885
rRNA25S:2831	10	5	1	2	0.874469	-0.584963	0	0	1886
rRNA25S:2916	10	5	1	1	0.874469	0	0	0	1887
rRNA25S:1833	414	226	15	1	0.870419	3	0	0	1888
rRNA25S:1362	350	191	2	1	0.870365	0.584963	0	0	1889
rRNA25S:2525	52	28	2	1	0.869939	0.584963	0	0	1890
rRNA25S:1286	357	195	4	9	0.869106	-1	0	0	1891
rRNA25S:2692	41	22	3	1	0.868755	1	0	0	1892
rRNA18S:963	92	50	11	4	0.866733	1.26303	0	0	1893
rRNA25S:771	61	33	1	1	0.866733	0	0	0	1894
rRNA25S:671	615	337	9	9	0.865907	0	0	0	1895
rRNA25S:3243	194	106	4	3	0.865863	0.321928	0	0	1896
rRNA18S:872	254	139	34	6	0.86507	2.32193	0	0	1897
rRNA25S:3100	50	27	4	1	0.86507	1.32193	0	0	1898
rRNA25S:3291	203	111	5	5	0.86507	0	0	0	1899
rRNA18S:1302	70	38	7	3	0.864345	1	0	0	1900
rRNA25S:3253	70	38	6	5	0.864345	0.222392	0	0	1901
rRNA18S:1032	90	49	10	2	0.863938	1.87447	0	0	1902
rRNA18S:710	139	76	24	1	0.862496	3.64386	0	0	1903
rRNA25S:1616	19	10	2	1	0.862496	0.584963	0	0	1904
rRNA25S:2415	19	10	2	1	0.862496	0.584963	0	0	1905
rRNA25S:2597	19	10	27	8	0.862496	1.63743	0	0	1906
rRNA25S:1050	188	103	2	1	0.861803	0.584963	0	0	1907
rRNA25S:3077	277	152	155	19	0.861553	2.96347	0	0	1908
rRNA18S:661	206	113	19	7	0.860597	1.32193	0	0	1909
rRNA25S:3236	97	53	4	2	0.859822	0.736966	0	0	1910
rRNA25S:1367	224	123	3	1	0.859585	1	0	0	1911
rRNA25S:1199	311	171	3	11	0.859137	-1.58496	0	0	1912
rRNA25S:1874	28	15	2	3	0.857981	-0.415037	0	0	1913
rRNA25S:1586	229	126	5	4	0.856805	0.263034	0	0	1914
rRNA25S:1506	66	36	1	1	0.856636	0	0	0	1915
rRNA25S:2440	37	20	1	1	0.85561	0	0	0	1916
rRNA25S:2672	37	20	1	1	0.85561	0	0	0	1917
rRNA25S:237	122	67	5	8	0.855052	-0.584963	0	0	1918
rRNA18S:325	84	46	20	5	0.854802	1.80735	0	0	1919
rRNA18S:358	93	51	6	1	0.854149	1.80735	0	0	1920
rRNA25S:2666	590	326	30	12	0.853867	1.25376	0	0	1921
rRNA18S:223	55	30	6	4	0.853159	0.485427	0	0	1922
rRNA25S:2679	55	30	13	2	0.853159	2.22239	0	0	1923
rRNA25S:554	474	262	7	2	0.852865	1.41504	0	0	1924
rRNA18S:1721	185	102	19	7	0.852658	1.32193	0	0	1925
rRNA18S:1472	82	45	42	6	0.851477	2.61891	0	0	1926
rRNA18S:113	26	14	3	2	0.847997	0.415037	0	0	1927
rRNA18S:189	8	4	2	1	0.847997	0.584963	0	0	1928
rRNA18S:376	26	14	1	1	0.847997	0	0	0	1929
rRNA18S:447	8	4	2	1	0.847997	0.584963	0	0	1930
rRNA18S:782	35	19	5	2	0.847997	1	0	0	1931
rRNA18S:1204	8	4	2	10	0.847997	-1.87447	0	0	1932
rRNA18S:1211	8	4	2	2	0.847997	0	0	0	1933
rRNA18S:1539	17	9	8	1	0.847997	2.16993	0	0	1934
rRNA25S:473	44	24	1	5	0.847997	-1.58496	0	0	1935
rRNA25S:1147	35	19	1	1	0.847997	0	0	0	1936
rRNA25S:1480	143	79	1	1	0.847997	0	0	0	1937
rRNA25S:2167	35	19	5	2	0.847997	1	0	0	1938
rRNA25S:2388	26	14	3	1	0.847997	1	0	0	1939
rRNA25S:2394	8	4	18	10	0.847997	0.788496	0	0	1940
rRNA25S:2590	17	9	2	3	0.847997	-0.415037	0	0	1941
rRNA25S:2828	17	9	33	3	0.847997	3.08746	0	0	1942
rRNA18S:664	348	193	34	13	0.84717	1.32193	0	0	1943
rRNA25S:47	132	73	1	5	0.845829	-1.58496	0	0	1944
rRNA18S:1137	96	53	7	3	0.845025	1	0	0	1945
rRNA18S:1002	633	352	50	27	0.844815	0.86507	0	0	1946
rRNA18S:1723	263	146	32	5	0.844722	2.45943	0	0	1947
rRNA18S:1334	631	351	122	21	0.844349	2.48308	0	0	1948
rRNA25S:1360	69	38	1	1	0.843881	0	0	0	1949
rRNA25S:1571	69	38	1	1	0.843881	0	0	0	1950
rRNA25S:2073	60	33	1	1	0.843274	0	0	0	1951
rRNA25S:840	103	57	22	3	0.842459	2.52356	0	0	1952
rRNA25S:3345	886	494	5	6	0.841506	-0.222392	0	0	1953
rRNA18S:271	42	23	11	7	0.841302	0.584963	0	0	1954
rRNA25S:51	42	23	1	2	0.841302	-0.584963	0	0	1955
rRNA25S:52	85	47	6	1	0.841302	1.80735	0	0	1956
rRNA25S:2802	42	23	7	4	0.841302	0.678072	0	0	1957
rRNA25S:3290	42	23	1	1	0.841302	0	0	0	1958
rRNA25S:3274	33	18	55	20	0.839535	1.41504	0	0	1959
rRNA18S:1431	160	89	12	2	0.839064	2.11548	0	0	1960
rRNA25S:2554	58	32	10	3	0.838249	1.45943	0	0	1961
rRNA25S:1912	83	46	1	2	0.837729	-0.584963	0	0	1962
rRNA18S:890	108	60	9	6	0.837447	0.514573	0	0	1963
rRNA18S:912	24	13	3	1	0.836501	1	0	0	1964
rRNA18S:926	24	13	1	1	0.836501	0	0	0	1965
rRNA25S:1091	24	13	1	1	0.836501	0	0	0	1966
rRNA25S:1881	49	27	1	1	0.836501	0	0	0	1967
rRNA25S:3018	65	36	17	1	0.834941	3.16993	0	0	1968
rRNA18S:336	40	22	4	1	0.83399	1.32193	0	0	1969
rRNA18S:1095	40	22	1	3	0.83399	-1	0	0	1970
rRNA18S:1080	523	293	71	32	0.833751	1.12553	0	0	1971
rRNA25S:3058	88	49	4	1	0.831877	1.32193	0	0	1972
rRNA25S:3338	193	108	5	8	0.831729	-0.584963	0	0	1973
rRNA25S:3257	104	58	6	2	0.831602	1.22239	0	0	1974
rRNA25S:1570	479	269	4	3	0.830075	0.321928	0	0	1975
rRNA25S:2338	15	8	1	1	0.830075	0	0	0	1976
rRNA25S:2369	15	8	1	1	0.830075	0	0	0	1977
rRNA25S:2930	15	8	3	2	0.830075	0.415037	0	0	1978
rRNA25S:3091	63	35	2	2	0.830075	0	0	0	1979
rRNA25S:3090	262	147	13	12	0.829466	0.106915	0	0	1980
rRNA25S:3315	150	84	10	4	0.829014	1.1375	0	0	1981
rRNA18S:1352	118	66	38	17	0.828729	1.11548	0	0	1982
rRNA18S:894	86	48	6	1	0.828234	1.80735	0	0	1983
rRNA25S:3170	70	39	8	1	0.827819	2.16993	0	0	1984
rRNA18S:1544	38	21	11	7	0.825971	0.584963	0	0	1985
rRNA25S:1238	38	21	1	1	0.825971	0	0	0	1986
rRNA25S:2019	162	91	1	3	0.825166	-1	0	0	1987
rRNA18S:419	146	82	5	3	0.824633	0.584963	0	0	1988
rRNA18S:1467	84	47	18	4	0.824428	1.926	0	0	1989
rRNA18S:151	114	64	12	3	0.823122	1.70044	0	0	1990
rRNA18S:316	22	12	1	5	0.823122	-1.58496	0	0	1991
rRNA18S:404	22	12	4	2	0.823122	0.736966	0	0	1992
rRNA18S:1446	22	12	6	1	0.823122	1.80735	0	0	1993
rRNA25S:474	22	12	1	1	0.823122	0	0	0	1994
rRNA25S:1585	45	25	1	1	0.823122	0	0	0	1995
rRNA25S:2086	22	12	1	1	0.823122	0	0	0	1996
rRNA25S:2738	91	51	3	7	0.823122	-1	0	0	1997
rRNA25S:3075	45	25	6	1	0.823122	1.80735	0	0	1998
rRNA18S:1191	2509	1421	23	6	0.819766	1.77761	0	1	1999
[truncated: 3,197 more rows]

## Sheet: hs
Site	Nat_+CMCT	Nat_-CMCT	IVT_+CMCT	IVT_-CMCT	Nat LR	IVT LR	SS	Psi	Rank
rRNA18S:120	27812	518	112	43	5.74388	1.36075	0	1	1
rRNA18S:766	12035	253	52	14	5.56638	1.82103	0	1	2
rRNA18S:211	12952	340	41	24	5.24737	0.748461	0	1	3
rRNA25S:776	12975	349	40	25	5.21235	0.657112	0	1	4
rRNA18S:999	3872	123	19	5	4.96504	1.73697	0	1	5
rRNA18S:1181	122	3	10	1	4.94251	2.45943	0	1	6
rRNA25S:2191	2530	82	13	8	4.93045	0.63743	0	1	7
rRNA18S:632	12714	494	43	24	4.68296	0.815575	0	1	8
rRNA18S:302	8492	338	30	15	4.64692	0.954196	0	1	9
rRNA25S:2880	1231	53	129	35	4.5119	1.85244	0	1	10
rRNA25S:2735	7654	361	66	28	4.40234	1.20811	0	1	11
rRNA25S:2266	2190	104	11	3	4.38313	1.58496	0	1	12
rRNA25S:2923	3303	166	41	13	4.30629	1.58496	0	1	13
rRNA25S:2133	2725	140	9	7	4.27302	0.321928	0	1	14
rRNA25S:1124	2272	121	11	6	4.21964	0.777608	0	1	15
rRNA25S:2826	1786	100	50	16	4.14511	1.58496	0	1	16
rRNA25S:2349	1195	67	7	3	4.13654	1	0	1	17
rRNA25S:2865	3473	203	59	8	4.08996	2.73697	0	1	18
rRNA25S:2975	3530	225	54	10	3.96568	2.32193	0	1	19
rRNA25S:986	4207	285	9	5	3.87905	0.736966	0	1	20
rRNA25S:1110	2329	162	4	5	3.83739	-0.263034	0	1	21
rRNA18S:466	1254	92	13	5	3.75431	1.22239	0	1	22
rRNA25S:1056	12560	938	37	19	3.74168	0.925999	0	1	23
rRNA25S:2264	1329	105	17	3	3.64929	2.16993	0	1	24
rRNA18S:106	4612	369	27	10	3.64011	1.34792	0	1	25
rRNA25S:2129	1116	92	4	1	3.58625	1.32193	0	1	26
rRNA25S:2340	2423	217	15	7	3.47499	1	0	1	27
rRNA25S:2416	1513	137	3	5	3.45563	-0.584963	0	1	28
rRNA25S:2351	1821	176	18	8	3.3637	1.078	0	1	29
rRNA18S:1415	6717	658	53	23	3.34968	1.16993	0	1	30
rRNA18S:1290	2995	309	29	8	3.2727	1.73697	0	1	31
rRNA18S:759	5117	579	41	13	3.14146	1.58496	0	1	32
rRNA25S:1042	1689	212	12	6	2.9881	0.893085	0	1	33
rRNA25S:2192	125	15	4	2	2.97728	0.736966	1	0	34
rRNA25S:1052	6842	884	23	14	2.95088	0.678072	0	1	35
rRNA25S:2944	1336	172	21	11	2.95016	0.874469	0	1	36
rRNA25S:1004	1966	262	11	2	2.90286	2	0	1	37
rRNA25S:37	110	14	3	1	2.88753	1	0	0	38
rRNA18S:210	1128	155	25	2	2.85543	3.11548	1	0	39
rRNA25S:662	148	20	3	4	2.82685	-0.321928	0	0	40
rRNA25S:897	342	48	6	3	2.80735	0.807355	0	0	41
rRNA18S:119	1301	188	18	9	2.78427	0.925999	1	0	42
rRNA18S:1664	165	24	24	8	2.73118	1.47393	0	0	43
rRNA18S:1665	476	74	44	5	2.66903	2.90689	0	0	44
rRNA18S:1187	42	6	3	2	2.61891	0.415037	0	1	45
rRNA25S:960	952	156	3	1	2.60171	1	0	1	46
rRNA25S:1694	268	44	3	3	2.57961	0	0	0	47
rRNA25S:2260	864	151	15	2	2.50863	2.41504	0	1	48
rRNA25S:775	420	75	3	2	2.46975	0.415037	1	0	49
rRNA25S:43	109	19	3	2	2.45943	0.415037	0	0	50
rRNA25S:2258	2830	519	25	10	2.44473	1.24101	0	1	51
rRNA18S:1626	651	119	42	4	2.44184	3.10434	0	0	52
rRNA25S:990	1231	229	4	2	2.4213	0.736966	0	1	53
rRNA18S:121	1386	259	40	10	2.41538	1.89812	1	0	54
rRNA18S:1056	1691	321	42	9	2.3936	2.10434	0	0	55
rRNA25S:2882	214	40	21	5	2.39064	1.87447	0	0	56
rRNA25S:2314	623	119	6	4	2.37851	0.485427	0	1	57
rRNA25S:2190	335	64	22	5	2.36995	1.9386	1	0	58
rRNA25S:49	133	25	2	1	2.36565	0.584963	0	0	59
rRNA25S:966	1730	335	11	5	2.36507	1	0	1	60
rRNA18S:1625	506	100	53	11	2.32763	2.16993	0	0	61
rRNA25S:82	206	41	2	1	2.30117	0.584963	0	0	62
rRNA18S:917	324	66	7	3	2.27821	1	0	0	63
rRNA25S:506	709	151	3	2	2.22375	0.415037	0	0	64
rRNA18S:507	64	13	5	1	2.21501	1.58496	0	0	65
rRNA18S:303	439	94	14	5	2.2115	1.32193	0	0	66
rRNA25S:2766	369	79	43	6	2.20945	2.65208	0	0	67
rRNA25S:3056	936	202	59	15	2.20657	1.90689	0	0	68
rRNA18S:1734	279	60	34	8	2.19855	1.95936	0	0	69
rRNA25S:1688	232	50	1	2	2.19176	-0.584963	0	0	70
rRNA25S:487	391	85	2	3	2.18845	-0.415037	0	0	71
rRNA25S:116	327	71	2	3	2.18763	-0.415037	0	0	72
rRNA25S:2265	254	56	4	2	2.16146	0.736966	0	0	73
rRNA25S:327	74	16	2	2	2.14136	0	0	0	74
rRNA25S:2979	284	64	20	5	2.13245	1.80735	0	0	75
rRNA18S:1054	842	193	24	5	2.11948	2.05889	0	0	76
rRNA18S:1612	229	52	32	4	2.11757	2.72247	0	0	77
rRNA25S:1686	519	119	5	1	2.11548	1.58496	0	0	78
rRNA25S:117	345	79	2	2	2.1127	0	0	0	79
rRNA18S:916	335	77	22	3	2.10692	2.52356	0	0	80
rRNA18S:1058	860	200	29	10	2.09882	1.44746	0	0	81
rRNA18S:1676	332	77	17	3	2.09398	2.16993	0	0	82
rRNA25S:2879	88	20	34	6	2.08342	2.32193	0	0	83
rRNA18S:1057	951	224	41	3	2.08104	3.39232	0	0	84
rRNA25S:1532	96	22	3	4	2.07635	-0.321928	0	0	85
rRNA25S:3054	768	182	48	15	2.07114	1.61471	0	0	86
rRNA25S:1335	125	29	1	2	2.07039	-0.584963	0	0	87
rRNA25S:2347	295	70	18	8	2.05971	1.078	0	0	88
rRNA25S:1884	61	14	4	1	2.04731	1.32193	0	0	89
rRNA25S:1924	61	14	2	2	2.04731	0	0	0	90
rRNA18S:1751	32	7	26	7	2.04439	1.75489	0	0	91
rRNA25S:2611	32	7	4	1	2.04439	1.32193	0	0	92
rRNA18S:767	339	82	6	5	2.03435	0.222392	0	0	93
rRNA25S:1436	105	25	1	2	2.02748	-0.584963	0	0	94
rRNA25S:1893	56	13	2	1	2.02554	0.584963	0	0	95
rRNA18S:998	290	71	4	2	2.01495	0.736966	0	0	96
rRNA18S:911	368	91	12	3	2.00392	1.70044	0	0	97
rRNA25S:1123	217	54	5	1	1.98682	1.58496	0	0	98
rRNA18S:959	294	74	13	1	1.97575	2.80735	0	0	99
rRNA25S:45	101	25	3	2	1.97199	0.415037	0	0	100
rRNA18S:44	250	63	20	2	1.97154	2.80735	0	0	101
rRNA18S:1055	841	214	37	3	1.96948	3.24793	0	0	102
rRNA25S:132	269	68	1	2	1.96829	-0.584963	0	0	103
rRNA25S:190	210	53	5	2	1.96621	1	0	0	104
rRNA18S:317	124	31	3	5	1.96578	-0.584963	0	0	105
rRNA25S:619	294	75	2	1	1.95664	0.584963	0	0	106
rRNA25S:77	347	90	5	4	1.93515	0.263034	0	0	107
rRNA18S:318	215	56	16	3	1.922	2.08746	0	0	108
rRNA18S:945	290	76	11	2	1.91809	2	0	0	109
rRNA25S:985	414	109	5	3	1.91561	0.584963	0	0	110
rRNA25S:1702	168	44	3	2	1.90903	0.415037	0	0	111
rRNA18S:765	1024	275	12	3	1.89288	1.70044	0	0	112
rRNA18S:1675	224	60	27	13	1.88304	1	0	0	113
rRNA25S:485	286	77	3	2	1.8795	0.415037	0	0	114
rRNA25S:1820	355	96	2	2	1.87582	0	0	0	115
rRNA18S:1603	378	103	48	11	1.86561	2.02975	0	0	116
rRNA18S:944	413	113	23	3	1.8606	2.58496	0	0	117
rRNA25S:3055	855	236	73	18	1.85272	1.96153	0	0	118
rRNA18S:919	124	34	9	2	1.8365	1.73697	0	0	119
rRNA18S:1752	81	22	31	5	1.83399	2.41504	0	0	120
rRNA25S:1687	284	79	3	4	1.83289	-0.321928	0	0	121
rRNA25S:3151	412	115	54	5	1.83202	3.1964	0	0	122
rRNA25S:1930	31	8	1	1	1.83007	0	0	0	123
rRNA18S:1098	226	63	9	5	1.82655	0.736966	0	0	124
rRNA18S:840	123	34	3	1	1.82491	1	0	0	125
rRNA18S:1097	454	128	11	5	1.8185	1	0	0	126
rRNA25S:2350	69	19	15	2	1.80735	2.41504	0	0	127
rRNA25S:501	320	91	1	2	1.80287	-0.584963	0	0	128
rRNA25S:2723	128	36	94	29	1.80177	1.66297	0	0	129
rRNA18S:259	696	200	46	8	1.79396	2.38466	0	0	130
rRNA25S:626	224	64	2	1	1.79141	0.584963	0	0	131
rRNA25S:507	608	175	5	2	1.79087	1	0	0	132
rRNA18S:1627	376	108	35	4	1.79024	2.848	0	0	133
rRNA25S:1454	82	23	1	1	1.79008	0	0	0	134
rRNA25S:2985	161	46	17	7	1.78526	1.16993	0	0	135
rRNA25S:2541	529	153	7	5	1.78306	0.415037	0	0	136
rRNA18S:665	1405	409	44	16	1.7779	1.40439	0	0	137
rRNA25S:1330	290	84	2	1	1.77548	0.584963	0	0	138
rRNA18S:1578	368	107	52	11	1.77259	2.14296	0	0	139
rRNA18S:349	159	46	4	3	1.76734	0.321928	0	0	140
rRNA18S:546	33	9	8	1	1.76553	2.16993	0	0	141
rRNA18S:1682	281	82	26	2	1.76451	3.16993	0	0	142
rRNA18S:1017	257	75	5	5	1.7633	0	0	0	143
rRNA25S:47	189	55	6	2	1.7625	1.22239	0	0	144
rRNA18S:960	168	49	9	3	1.75702	1.32193	0	0	145
rRNA25S:2509	671	198	6	3	1.75569	0.807355	0	0	146
rRNA18S:1762	36	10	15	7	1.75002	1	0	0	147
rRNA18S:908	247	73	7	3	1.74474	1	0	0	148
rRNA18S:909	133	39	4	1	1.74416	1.32193	0	0	149
rRNA25S:2346	39	11	5	2	1.73697	1	0	0	150
rRNA18S:1442	465	139	38	6	1.7349	2.47805	0	0	151
rRNA18S:1608	458	137	41	6	1.73383	2.58496	0	0	152
rRNA18S:500	265	79	5	3	1.73335	0.584963	0	0	153
rRNA18S:920	102	30	6	4	1.7323	0.485427	0	0	154
rRNA18S:698	1159	350	56	18	1.72458	1.58496	0	0	155
rRNA18S:1059	673	203	30	3	1.72418	2.9542	0	0	156
rRNA25S:3155	387	117	22	5	1.71727	1.9386	0	0	157
rRNA25S:1690	68	20	1	2	1.71621	-0.584963	0	0	158
rRNA25S:3299	146	44	21	5	1.70782	1.87447	0	0	159
rRNA18S:367	74	22	5	2	1.70526	1	0	0	160
rRNA25S:2188	165	50	19	3	1.70261	2.32193	0	0	161
rRNA25S:3152	461	141	20	5	1.702	1.80735	0	0	162
rRNA25S:146	291	89	3	1	1.69797	1	0	0	163
rRNA18S:1741	187	57	35	6	1.69661	2.36257	0	0	164
rRNA25S:1701	54	16	1	4	1.6939	-1.32193	0	0	165
rRNA25S:2654	28	8	14	4	1.68806	1.58496	0	0	166
rRNA25S:3312	144	44	16	5	1.68806	1.5025	0	0	167
rRNA18S:1449	295	91	29	9	1.68589	1.58496	0	0	168
rRNA18S:1739	893	277	92	21	1.68519	2.07973	0	0	169
rRNA18S:1646	44	13	20	6	1.6845	1.58496	0	0	170
rRNA25S:380	44	13	6	1	1.6845	1.80735	0	0	171
rRNA18S:132	555	172	28	5	1.68431	2.27302	0	0	172
rRNA25S:1217	256	79	3	3	1.6837	0	0	0	173
rRNA25S:777	611	190	6	1	1.67996	1.80735	0	0	174
rRNA25S:486	242	75	4	1	1.67688	1.32193	0	0	175
rRNA25S:3280	277	86	16	4	1.676	1.76553	0	0	176
rRNA25S:2268	417	131	7	2	1.66297	1.41504	0	0	177
rRNA18S:964	214	67	13	2	1.66073	2.22239	0	0	178
rRNA25S:2497	718	227	4	4	1.65696	0	0	0	179
rRNA18S:1079	483	153	26	5	1.65208	2.16993	0	0	180
rRNA18S:1602	237	75	19	3	1.64689	2.32193	0	0	181
rRNA25S:2202	71	22	4	1	1.64636	1.32193	0	0	182
rRNA18S:128	380	121	19	3	1.64291	2.32193	0	0	183
rRNA18S:1740	264	84	57	9	1.64046	2.53605	0	0	184
rRNA25S:3281	239	76	24	12	1.6401	0.943416	0	0	185
rRNA18S:1683	267	85	23	3	1.63982	2.58496	0	0	186
rRNA18S:1742	151	48	42	3	1.63322	3.42626	0	0	187
rRNA18S:1103	178	57	12	3	1.62583	1.70044	0	0	188
rRNA25S:3077	693	225	80	19	1.61861	2.01792	0	0	189
rRNA18S:666	1015	330	45	6	1.618	2.71621	0	0	190
rRNA18S:958	287	93	10	3	1.61534	1.45943	0	0	191
rRNA25S:2508	858	280	5	4	1.61209	0.263034	0	0	192
rRNA18S:319	182	59	6	2	1.60881	1.22239	0	0	193
rRNA18S:1023	203	66	9	2	1.60634	1.73697	0	0	194
rRNA25S:1324	346	113	3	2	1.6059	0.415037	0	0	195
rRNA25S:1214	288	94	3	1	1.60507	1	0	0	196
rRNA25S:3057	427	140	34	5	1.60192	2.54432	0	0	197
rRNA25S:133	335	110	11	6	1.5979	0.777608	0	0	198
rRNA25S:275	126	41	3	2	1.59637	0.415037	0	0	199
rRNA25S:78	171	56	3	3	1.59337	0	0	0	200
rRNA18S:882	50	16	2	5	1.58496	-1	0	0	201
rRNA25S:1448	140	46	6	3	1.58496	0.807355	0	0	202
rRNA25S:1708	17	5	1	1	1.58496	0	0	0	203
rRNA25S:2734	170	56	5	2	1.58496	1	0	0	204
rRNA25S:50	163	54	3	1	1.57619	1	0	0	205
rRNA25S:2542	416	139	5	6	1.57462	-0.222392	0	0	206
rRNA18S:374	124	41	9	3	1.57347	1.32193	0	0	207
rRNA18S:1334	1501	507	48	15	1.56398	1.61471	0	0	208
rRNA25S:2765	185	62	95	14	1.56188	2.67807	0	0	209
rRNA18S:310	120	40	4	2	1.56131	0.736966	0	0	210
rRNA18S:1656	179	60	19	6	1.56112	1.51457	0	0	211
rRNA25S:2788	52	17	27	14	1.558	0.900464	0	0	212
rRNA25S:44	102	34	2	2	1.55722	0	0	0	213
rRNA18S:1686	193	65	14	5	1.55552	1.32193	0	0	214
rRNA25S:1328	234	79	2	3	1.55459	-0.415037	0	0	215
rRNA25S:313	87	29	2	3	1.55254	-0.415037	0	0	216
rRNA18S:117	726	247	47	15	1.55162	1.58496	0	0	217
rRNA25S:83	279	95	5	1	1.54432	1.58496	0	0	218
rRNA25S:167	267	91	11	2	1.54253	2	0	0	219
rRNA25S:1600	293	100	8	2	1.54146	1.58496	0	0	220
rRNA18S:532	118	40	9	2	1.53727	1.73697	0	0	221
rRNA18S:1597	437	150	46	10	1.53638	2.09516	0	0	222
rRNA25S:123	259	89	9	1	1.53051	2.32193	0	0	223
rRNA25S:293	129	44	3	2	1.53051	0.415037	0	0	224
rRNA25S:2505	510	176	9	1	1.52957	2.32193	0	0	225
rRNA25S:248	328	113	4	3	1.52905	0.321928	0	0	226
rRNA18S:1681	581	201	39	7	1.52666	2.32193	0	0	227
rRNA25S:40	22	7	2	1	1.52356	0.584963	0	0	228
rRNA25S:1691	165	57	6	1	1.51706	1.80735	0	0	229
rRNA18S:339	19	6	5	2	1.51457	1	0	0	230
rRNA25S:3040	493	172	45	10	1.51374	2.06413	0	0	231
rRNA18S:1655	110	38	4	1	1.50901	1.32193	0	0	232
rRNA25S:2550	494	173	1	3	1.50834	-1	0	0	233
rRNA25S:2543	303	106	9	3	1.50646	1.32193	0	0	234
rRNA18S:1611	311	109	30	5	1.50404	2.36923	0	0	235
rRNA25S:177	328	115	4	3	1.50396	0.321928	0	0	236
rRNA18S:11	16	5	2	1	1.5025	0.584963	0	0	237
rRNA25S:34	16	5	3	1	1.5025	1	0	0	238
rRNA25S:408	33	11	2	1	1.5025	0.584963	0	0	239
rRNA25S:681	197	69	2	1	1.50007	0.584963	0	0	240
rRNA25S:2722	225	79	16	6	1.49825	1.28011	0	0	241
rRNA25S:3094	416	147	110	11	1.49445	3.20945	0	0	242
rRNA18S:1666	390	138	55	11	1.49208	2.22239	0	0	243
rRNA25S:888	128	45	1	3	1.48767	-1	0	0	244
rRNA18S:471	97	34	5	2	1.48543	1	0	0	245
rRNA25S:25	13	4	1	1	1.48543	0	0	0	246
rRNA25S:315	55	19	3	1	1.48543	1	0	0	247
rRNA18S:1613	584	208	34	14	1.48493	1.22239	0	0	248
rRNA18S:1620	119	42	21	4	1.48063	2.1375	0	0	249
rRNA25S:356	105	37	10	6	1.47999	0.652077	0	0	250
rRNA25S:152	208	74	3	2	1.47854	0.415037	0	0	251
rRNA25S:1887	49	17	1	2	1.47393	-0.584963	0	0	252
rRNA25S:1437	185	66	2	1	1.47307	0.584963	0	0	253
rRNA25S:185	132	47	8	1	1.47032	2.16993	0	0	254
rRNA18S:475	168	60	12	2	1.47014	2.11548	0	0	255
rRNA25S:3150	442	159	122	20	1.46923	2.5502	0	0	256
rRNA25S:3104	411	148	42	14	1.46733	1.51937	0	0	257
rRNA25S:1333	115	41	2	1	1.46566	0.584963	0	0	258
rRNA18S:1687	598	216	38	10	1.46486	1.82597	0	0	259
rRNA25S:2348	90	32	7	2	1.4634	1.41504	0	0	260
rRNA18S:368	211	76	4	3	1.46113	0.321928	0	0	261
rRNA25S:1167	263	95	2	6	1.45943	-1.22239	0	0	262
rRNA25S:1458	21	7	1	1	1.45943	0	0	0	263
rRNA18S:664	1664	606	51	12	1.45575	2	0	0	264
rRNA25S:778	229	83	4	3	1.45317	0.321928	0	0	265
rRNA18S:237	412	150	28	3	1.45159	2.85798	0	0	266
rRNA25S:1626	337	123	2	2	1.44668	0	0	0	267
rRNA18S:968	138	50	9	1	1.44652	2.32193	0	0	268
rRNA18S:1037	195	71	6	3	1.44478	0.807355	0	0	269
rRNA25S:1109	184	67	6	1	1.44392	1.80735	0	0	270
rRNA25S:1689	67	24	1	3	1.44361	-1	0	0	271
rRNA18S:1566	230	84	32	4	1.44236	2.72247	0	0	272
rRNA25S:8	18	6	1	3	1.44057	-1	0	0	273
rRNA25S:245	364	134	8	1	1.43494	2.16993	0	0	274
rRNA25S:2757	437	161	12	5	1.43494	1.11548	0	0	275
rRNA18S:915	199	73	7	5	1.4344	0.415037	0	0	276
rRNA25S:317	53	19	1	1	1.43296	0	0	0	277
rRNA25S:796	134	49	2	2	1.43296	0	0	0	278
rRNA25S:1872	26	9	1	1	1.43296	0	0	0	279
rRNA25S:3046	403	149	5	5	1.42939	0	0	0	280
rRNA25S:118	187	69	1	3	1.42531	-1	0	0	281
rRNA25S:697	203	75	3	3	1.4245	0	0	0	282
rRNA18S:988	98	36	6	3	1.4199	0.807355	0	0	283
rRNA18S:638	787	296	26	4	1.40773	2.43296	0	0	284
rRNA25S:526	1224	461	11	7	1.40682	0.584963	0	0	285
rRNA25S:642	227	85	4	2	1.40663	0.736966	0	0	286
rRNA25S:2767	158	59	126	10	1.40599	3.52925	0	0	287
rRNA25S:2881	94	35	22	6	1.39993	1.71621	0	0	288
rRNA25S:2516	542	205	7	3	1.39831	1	0	0	289
rRNA25S:1314	70	26	2	1	1.39486	0.584963	0	0	290
rRNA25S:1839	309	117	6	1	1.39348	1.80735	0	0	291
rRNA25S:2068	793	302	6	2	1.38982	1.22239	0	0	292
rRNA25S:180	206	78	6	1	1.38971	1.80735	0	0	293
rRNA18S:694	926	353	44	11	1.38882	1.90689	0	0	294
rRNA18S:1677	1898	728	87	19	1.38125	2.1375	0	0	295
rRNA18S:1634	932	358	69	16	1.37789	2.04182	0	0	296
rRNA25S:1703	282	108	3	2	1.37647	0.415037	0	0	297
rRNA25S:447	157	60	5	1	1.37304	1.58496	0	0	298
rRNA18S:1631	87	33	24	2	1.37197	3.05889	0	0	299
rRNA18S:1565	193	74	17	4	1.37109	1.848	0	0	300
rRNA18S:1763	30	11	18	2	1.36923	2.66297	0	0	301
rRNA25S:1495	48	18	1	1	1.36678	0	0	0	302
rRNA18S:2	35	13	9	1	1.36257	2.32193	0	0	303
rRNA18S:14	17	6	5	1	1.36257	1.58496	0	0	304
rRNA25S:2513	593	230	4	2	1.36257	0.736966	0	0	305
rRNA25S:325	109	42	6	2	1.35509	1.22239	0	0	306
rRNA18S:1764	735	287	190	58	1.35364	1.69479	0	0	307
rRNA25S:670	142	55	2	1	1.35252	0.584963	0	0	308
rRNA25S:508	290	113	1	1	1.35199	0	0	0	309
rRNA25S:166	101	39	2	1	1.3505	0.584963	0	0	310
rRNA25S:2558	366	143	11	4	1.34971	1.26303	0	0	311
rRNA18S:260	444	174	32	3	1.34645	3.04439	0	0	312
rRNA18S:1564	177	69	16	5	1.34645	1.5025	0	0	313
rRNA18S:1632	1160	456	63	16	1.3451	1.91254	0	0	314
rRNA25S:2132	65	25	1	1	1.34395	0	0	0	315
rRNA18S:240	463	182	20	9	1.34228	1.07039	0	0	316
rRNA18S:907	133	52	14	2	1.33817	2.32193	0	0	317
rRNA18S:379	52	20	3	1	1.3356	1	0	0	318
rRNA25S:2762	188	74	12	11	1.33342	0.115477	0	0	319
rRNA25S:181	359	142	5	1	1.33198	1.58496	0	0	320
rRNA25S:2980	145	57	44	13	1.33184	1.6845	0	0	321
rRNA18S:830	155	61	6	2	1.33121	1.22239	0	0	322
rRNA18S:378	92	36	6	3	1.32971	0.807355	0	0	323
rRNA25S:1334	117	46	1	1	1.32805	0	0	0	324
rRNA18S:663	1487	592	62	9	1.32727	2.65535	0	0	325
rRNA25S:261	277	110	2	1	1.32453	0.584963	0	0	326
rRNA18S:3	4	1	4	1	1.32193	1.32193	0	0	327
rRNA25S:1880	39	15	1	4	1.32193	-1.32193	0	0	328
rRNA25S:1329	533	213	4	2	1.31923	0.736966	0	0	329
rRNA18S:981	200	80	8	1	1.3112	2.16993	0	0	330
rRNA25S:124	88	35	2	1	1.30581	0.584963	0	0	331
rRNA25S:1739	562	227	2	2	1.3041	0	0	0	332
rRNA25S:3225	579	234	28	9	1.30339	1.53605	0	0	333
rRNA18S:693	1334	541	70	7	1.30047	3.14975	0	0	334
rRNA18S:662	846	343	22	6	1.29995	1.71621	0	0	335
rRNA25S:42	85	34	4	2	1.29698	0.736966	0	0	336
rRNA18S:37	70	28	8	3	1.29177	1.16993	0	0	337
rRNA25S:51	70	28	3	2	1.29177	0.415037	0	0	338
rRNA25S:207	268	109	4	1	1.2901	1.32193	0	0	339
rRNA25S:2263	87	35	3	2	1.28951	0.415037	0	0	340
rRNA25S:1782	182	74	11	1	1.28688	2.58496	0	0	341
rRNA18S:208	482	197	28	9	1.28652	1.53605	0	0	342
rRNA18S:1310	501	205	36	5	1.28504	2.62449	0	0	343
rRNA25S:2139	94	38	1	1	1.28445	0	0	0	344
rRNA25S:321	50	20	3	1	1.28011	1	0	0	345
rRNA25S:1989	302	124	3	1	1.27739	1	0	0	346
rRNA18S:131	408	168	15	6	1.27508	1.19265	0	0	347
rRNA25S:527	633	261	4	2	1.27492	0.736966	0	0	348
rRNA18S:1733	161	66	19	6	1.27376	1.51457	0	0	349
rRNA18S:350	57	23	6	1	1.27302	1.80735	0	0	350
rRNA25S:1606	173	71	4	1	1.27302	1.32193	0	0	351
rRNA25S:789	293	121	6	3	1.26894	0.807355	0	0	352
rRNA25S:2758	235	97	10	6	1.26793	0.652077	0	0	353
rRNA25S:628	124	51	4	1	1.26534	1.32193	0	0	354
rRNA25S:3160	124	51	193	55	1.26534	1.79256	0	0	355
rRNA18S:231	347	144	13	6	1.26303	1	0	0	356
rRNA25S:1883	59	24	1	2	1.26303	-0.584963	0	0	357
rRNA25S:1916	11	4	1	1	1.26303	0	0	0	358
rRNA25S:2498	515	214	4	2	1.26303	0.736966	0	0	359
rRNA25S:2504	481	200	5	6	1.26184	-0.222392	0	0	360
rRNA25S:2868	157	65	22	13	1.25939	0.716207	0	0	361
rRNA25S:2978	212	88	38	17	1.25898	1.11548	0	0	362
rRNA25S:1583	200	83	3	3	1.25873	0	0	0	363
rRNA25S:129	219	91	5	3	1.2578	0.584963	0	0	364
rRNA18S:963	147	61	11	1	1.25526	2.58496	0	0	365
rRNA18S:1659	240	100	16	6	1.25468	1.28011	0	0	366
rRNA25S:1876	30	12	3	1	1.25376	1	0	0	367
rRNA18S:1650	304	127	22	10	1.25267	1.06413	0	0	368
rRNA18S:1640	37	15	31	5	1.24793	2.41504	0	0	369
rRNA25S:112	227	95	2	2	1.24793	0	0	0	370
rRNA25S:314	18	7	1	1	1.24793	0	0	0	371
rRNA25S:2140	113	47	2	4	1.24793	-0.736966	0	0	372
rRNA18S:897	234	98	22	6	1.24716	1.71621	0	0	373
rRNA25S:125	63	26	2	3	1.24511	-0.415037	0	0	374
rRNA25S:1858	44	18	1	1	1.24393	0	0	0	375
rRNA18S:889	51	21	2	2	1.24101	0	0	0	376
rRNA25S:1554	110	46	1	2	1.23983	-0.584963	0	0	377
rRNA18S:116	587	248	48	12	1.23967	1.91427	0	0	378
rRNA18S:1333	490	207	27	7	1.23914	1.80735	0	0	379
rRNA25S:2756	261	110	27	4	1.23901	2.48543	0	0	380
rRNA25S:2128	58	24	2	3	1.23879	-0.415037	0	0	381
rRNA25S:278	124	52	11	1	1.23786	2.58496	0	0	382
rRNA25S:351	32	13	4	2	1.23704	0.736966	0	0	383
rRNA25S:66	138	58	1	2	1.2363	-0.584963	0	0	384
rRNA18S:375	39	16	8	1	1.23447	2.16993	0	0	385
rRNA18S:331	126	53	6	2	1.2338	1.22239	0	0	386
rRNA25S:3250	222	94	11	4	1.23104	1.26303	0	0	387
rRNA25S:1257	168	71	3	1	1.23095	1	0	0	388
rRNA25S:288	175	74	6	3	1.23061	0.807355	0	0	389
rRNA25S:2924	60	25	6	3	1.2303	0.807355	0	0	390
rRNA18S:380	67	28	12	2	1.22948	2.11548	0	0	391
rRNA25S:1818	411	175	7	4	1.22707	0.678072	0	0	392
rRNA25S:1594	172	73	3	2	1.22517	0.415037	0	0	393
rRNA25S:2716	242	103	38	20	1.22437	0.893085	0	0	394
rRNA18S:710	632	270	50	4	1.22391	3.3505	0	0	395
rRNA18S:212	674	288	21	10	1.22382	1	0	0	396
rRNA18S:36	27	11	5	4	1.22239	0.263034	0	0	397
rRNA18S:413	62	26	3	1	1.22239	1	0	0	398
rRNA18S:1104	83	35	5	1	1.22239	1.58496	0	0	399
rRNA18S:1168	6	2	3	2	1.22239	0.415037	0	0	400
rRNA25S:68	62	26	1	1	1.22239	0	0	0	401
rRNA25S:461	62	26	1	2	1.22239	-0.584963	0	0	402
rRNA25S:2135	41	17	1	2	1.22239	-0.584963	0	0	403
rRNA18S:133	400	171	23	8	1.22119	1.41504	0	0	404
rRNA25S:151	232	99	3	2	1.22033	0.415037	0	0	405
rRNA25S:2537	383	164	4	5	1.21864	-0.263034	0	0	406
rRNA25S:2627	164	70	3	5	1.21658	-0.584963	0	0	407
rRNA18S:1761	71	30	31	9	1.21573	1.67807	0	0	408
rRNA18S:1088	208	89	7	5	1.21551	0.415037	0	0	409
rRNA25S:113	1037	446	24	5	1.21546	2.05889	0	0	410
rRNA18S:527	87	37	12	2	1.2115	2.11548	0	0	411
rRNA18S:1707	946	408	45	12	1.21126	1.82312	0	0	412
rRNA18S:1096	265	114	7	3	1.20979	1	0	0	413
rRNA18S:918	378	163	16	9	1.2085	0.765535	0	0	414
rRNA18S:1043	274	118	9	3	1.20847	1.32193	0	0	415
rRNA18S:323	59	25	4	2	1.20645	0.736966	0	0	416
rRNA25S:1055	668	289	7	3	1.20595	1	0	0	417
rRNA25S:555	970	420	9	2	1.20565	1.73697	0	0	418
rRNA18S:1581	105	45	28	10	1.20436	1.39855	0	0	419
rRNA18S:312	93	40	17	3	1.19704	2.16993	0	0	420
rRNA25S:3249	242	105	17	6	1.19689	1.36257	0	0	421
rRNA18S:1724	306	133	16	2	1.19601	2.5025	0	0	422
rRNA18S:1660	150	65	11	1	1.19401	2.58496	0	0	423
rRNA18S:949	230	100	2	7	1.19354	-1.41504	0	0	424
rRNA25S:1041	255	111	1	2	1.19265	-0.584963	0	0	425
rRNA25S:1870	47	20	2	1	1.19265	0.584963	0	0	426
rRNA25S:3213	257	112	13	5	1.19105	1.22239	0	0	427
rRNA18S:1472	282	123	46	10	1.19046	2.09516	0	0	428
rRNA18S:881	172	75	6	3	1.1867	0.807355	0	0	429
rRNA25S:629	165	72	1	1	1.18521	0	0	0	430
rRNA18S:105	356	156	28	2	1.18516	3.27302	0	0	431
rRNA18S:1630	487	214	45	11	1.18254	1.9386	0	0	432
rRNA25S:627	228	100	5	2	1.18099	1	0	0	433
rRNA25S:309	85	37	3	1	1.17834	1	0	0	434
rRNA25S:67	51	22	1	1	1.17688	0	0	0	435
rRNA25S:2512	344	152	2	4	1.17306	-0.736966	0	0	436
rRNA18S:1319	468	207	29	4	1.173	2.58496	0	0	437
rRNA18S:1062	371	164	11	4	1.17284	1.26303	0	0	438
rRNA18S:447	17	7	3	2	1.16993	0.415037	0	0	439
rRNA18S:946	188	83	14	2	1.16993	2.32193	0	0	440
rRNA25S:31	26	11	5	2	1.16993	1	0	0	441
rRNA25S:570	539	239	3	2	1.16993	0.415037	0	0	442
rRNA25S:699	44	19	1	1	1.16993	0	0	0	443
rRNA18S:1135	109	48	8	2	1.16665	1.58496	0	0	444
rRNA25S:2136	73	32	2	1	1.16506	0.584963	0	0	445
rRNA18S:1369	638	284	32	8	1.16485	1.87447	0	0	446
rRNA25S:292	64	28	1	1	1.16439	0	0	0	447
rRNA25S:3212	1454	649	57	21	1.16251	1.39855	0	0	448
rRNA25S:291	46	20	1	2	1.16227	-0.584963	0	0	449
rRNA25S:1529	46	20	1	2	1.16227	-0.584963	0	0	450
rRNA25S:446	218	97	2	3	1.16008	-0.415037	0	0	451
rRNA25S:1781	104	46	4	2	1.15966	0.736966	0	0	452
rRNA25S:194	124	55	1	1	1.15843	0	0	0	453
rRNA18S:1115	474	212	37	7	1.15707	2.24793	0	0	454
rRNA25S:1857	322	144	6	3	1.15548	0.807355	0	0	455
rRNA25S:488	68	30	4	1	1.15433	1.32193	0	0	456
rRNA25S:682	108	48	2	1	1.15347	0.584963	0	0	457
rRNA25S:322	128	57	2	2	1.15325	0	0	0	458
rRNA25S:1819	270	121	4	1	1.15141	1.32193	0	0	459
rRNA18S:1738	81	36	7	6	1.1481	0.192645	0	0	460
rRNA18S:679	657	296	43	4	1.14762	3.1375	0	0	461
rRNA25S:1720	318	143	1	4	1.14749	-1.32193	0	0	462
rRNA18S:791	174	78	5	2	1.14743	1	0	0	463
rRNA18S:517	393	177	11	5	1.14632	1	0	0	464
rRNA25S:84	191	86	3	2	1.14202	0.415037	0	0	465
rRNA25S:987	213	96	4	1	1.14155	1.32193	0	0	466
rRNA25S:788	2163	980	18	7	1.14138	1.24793	0	0	467
rRNA18S:348	109	49	8	2	1.1375	1.58496	0	0	468
rRNA25S:374	21	9	2	1	1.1375	0.584963	0	0	469
rRNA25S:1922	10	4	1	1	1.1375	0	0	0	470
rRNA25S:3042	65	29	27	14	1.1375	0.900464	0	0	471
rRNA25S:1315	278	126	2	4	1.13544	-0.736966	0	0	472
rRNA25S:1553	122	55	3	4	1.13516	-0.321928	0	0	473
rRNA25S:2471	368	167	10	2	1.13516	1.87447	0	0	474
rRNA18S:43	168	76	15	1	1.13409	3	0	0	475
rRNA25S:1582	664	302	8	4	1.13404	0.847997	0	0	476
rRNA18S:206	541	246	29	12	1.13378	1.20645	0	0	477
rRNA18S:301	225	102	28	3	1.13368	2.85798	0	0	478
rRNA25S:464	271	123	4	1	1.13327	1.32193	0	0	479
rRNA18S:449	45	20	10	3	1.13124	1.45943	0	0	480
rRNA18S:1441	253	115	16	3	1.1307	2.08746	0	0	481
rRNA18S:1124	58	26	3	1	1.12776	1	0	0	482
rRNA18S:1078	337	154	15	5	1.12476	1.41504	0	0	483
rRNA18S:1642	461	211	37	10	1.12383	1.7885	0	0	484
rRNA25S:3041	319	146	38	9	1.12226	1.96347	0	0	485
rRNA25S:2090	186	85	1	2	1.12063	-0.584963	0	0	486
rRNA18S:896	49	22	2	3	1.12029	-0.415037	0	0	487
rRNA25S:2102	99	45	1	2	1.12029	-0.584963	0	0	488
rRNA25S:2595	49	22	6	3	1.12029	0.807355	0	0	489
rRNA25S:2625	75	34	2	3	1.11864	-0.415037	0	0	490
rRNA25S:1988	88	40	1	1	1.11818	0	0	0	491
rRNA25S:2780	209	96	14	4	1.11433	1.58496	0	0	492
rRNA18S:680	661	305	36	6	1.1133	2.4021	0	0	493
rRNA25S:2559	213	98	2	4	1.11211	-0.736966	0	0	494
rRNA25S:698	269	124	3	3	1.11103	0	0	0	495
rRNA25S:2193	165	76	27	13	1.10825	1	0	0	496
rRNA18S:1134	42	19	4	1	1.10434	1.32193	0	0	497
rRNA18S:238	332	154	19	6	1.10325	1.51457	0	0	498
rRNA25S:1629	276	128	2	2	1.10251	0	0	0	499
rRNA25S:3038	117	54	7	1	1.10128	2	0	0	500
rRNA18S:145	372	173	15	3	1.10009	2	0	0	501
rRNA18S:408	14	6	1	1	1.09954	0	0	0	502
rRNA25S:354	74	34	10	2	1.09954	1.87447	0	0	503
rRNA18S:1496	641	299	57	15	1.09761	1.85798	0	0	504
rRNA25S:1210	215	100	1	2	1.09668	-0.584963	0	0	505
rRNA18S:1617	78	36	12	3	1.09433	1.70044	0	0	506
rRNA25S:1459	142	66	5	3	1.09378	0.584963	0	0	507
rRNA25S:672	165	77	6	2	1.08964	1.22239	0	0	508
rRNA25S:3164	533	250	57	17	1.08915	1.68806	0	0	509
rRNA25S:153	116	54	2	1	1.08901	0.584963	0	0	510
rRNA25S:1336	335	157	6	2	1.08854	1.22239	0	0	511
rRNA25S:15	33	15	2	1	1.08746	0.584963	0	0	512
rRNA18S:1495	324	152	16	4	1.08691	1.76553	0	0	513
rRNA18S:59	239	112	29	5	1.08671	2.32193	0	0	514
rRNA25S:72	54	25	2	3	1.08092	-0.415037	0	0	515
rRNA25S:3095	164	77	135	37	1.08092	1.83954	0	0	516
rRNA18S:1743	293	138	47	21	1.08073	1.12553	0	0	517
rRNA18S:1579	147	69	13	1	1.08017	2.80735	0	0	518
rRNA25S:489	563	266	4	6	1.07886	-0.485427	0	0	519
rRNA18S:1027	37	17	5	1	1.078	1.58496	0	0	520
rRNA25S:209	233	110	4	2	1.07595	0.736966	0	0	521
rRNA25S:2888	77	36	53	21	1.07595	1.29546	0	0	522
rRNA25S:573	136	64	1	1	1.07566	0	0	0	523
rRNA25S:1855	58	27	1	1	1.07529	0	0	0	524
rRNA25S:1569	218	103	13	3	1.07435	1.80735	0	0	525
rRNA25S:2496	245	116	1	2	1.07215	-0.584963	0	0	526
rRNA25S:2085	205	97	3	3	1.07179	0	0	0	527
rRNA18S:1674	41	19	19	9	1.07039	1	0	0	528
rRNA25S:310	41	19	2	1	1.07039	0.584963	0	0	529
rRNA25S:1692	62	29	4	1	1.07039	1.32193	0	0	530
rRNA25S:2507	385	183	5	1	1.0689	1.58496	0	0	531
rRNA18S:1723	303	144	26	7	1.06802	1.75489	0	0	532
rRNA25S:1276	173	82	4	2	1.0679	0.736966	0	0	533
rRNA25S:1471	43	20	11	4	1.06711	1.26303	0	0	534
rRNA25S:2081	267	127	5	2	1.06609	1	0	0	535
rRNA18S:678	826	394	29	6	1.06603	2.09954	0	0	536
rRNA18S:1003	112	53	3	2	1.06529	0.415037	0	0	537
rRNA25S:3049	390	186	37	5	1.06413	2.66297	0	0	538
rRNA25S:3194	185	88	8	8	1.06343	0	0	0	539
rRNA18S:829	141	67	11	7	1.06228	0.584963	0	0	540
rRNA25S:620	243	116	1	3	1.06037	-1	0	0	541
rRNA18S:1289	149	71	8	5	1.05889	0.584963	0	0	542
rRNA25S:3195	403	193	60	31	1.0583	0.930737	0	0	543
rRNA18S:743	378	181	31	5	1.05826	2.41504	0	0	544
rRNA25S:2557	407	195	18	4	1.05772	1.926	0	0	545
rRNA18S:1339	463	222	29	10	1.05708	1.44746	0	0	546
rRNA18S:831	130	62	8	2	1.05614	1.58496	0	0	547
rRNA25S:1331	529	254	7	3	1.0555	1	0	0	548
rRNA18S:887	132	63	9	2	1.05528	1.73697	0	0	549
rRNA25S:428	80	38	5	1	1.05445	1.58496	0	0	550
rRNA25S:1704	109	52	4	1	1.05344	1.32193	0	0	551
rRNA18S:742	391	188	30	6	1.05247	2.14684	0	0	552
rRNA18S:177	592	285	42	3	1.05202	3.42626	0	0	553
rRNA18S:1468	604	291	60	9	1.05097	2.60881	0	0	554
rRNA25S:2811	30	14	11	5	1.04731	1	0	0	555
rRNA18S:892	94	45	3	2	1.04629	0.415037	0	0	556
rRNA18S:1527	94	45	8	3	1.04629	1.16993	0	0	557
rRNA18S:649	356	172	18	2	1.04515	2.66297	0	0	558
rRNA18S:558	69	33	8	1	1.04182	2.16993	0	0	559
rRNA25S:1943	34	16	2	1	1.04182	0.584963	0	0	560
rRNA25S:1631	659	320	9	1	1.03989	2.32193	0	0	561
rRNA18S:1729	338	164	42	11	1.03882	1.8413	0	0	562
rRNA18S:493	114	55	6	1	1.03814	1.80735	0	0	563
rRNA18S:248	313	152	18	2	1.03723	2.66297	0	0	564
rRNA25S:3192	81	39	33	11	1.03562	1.5025	0	0	565
rRNA25S:2147	210	102	4	2	1.0346	0.736966	0	0	566
rRNA25S:2182	87	42	3	3	1.03317	0	0	0	567
rRNA25S:1894	132	64	3	3	1.03291	0	0	0	568
rRNA25S:2717	195	95	3	1	1.02975	1	0	0	569
rRNA25S:871	211	103	4	2	1.02748	0.736966	0	0	570
rRNA18S:222	433	212	21	8	1.02684	1.28951	0	0	571
rRNA18S:1619	54	26	10	5	1.02647	0.874469	0	0	572
rRNA25S:1456	54	26	1	1	1.02647	0	0	0	573
rRNA18S:503	235	115	17	2	1.02466	2.58496	0	0	574
rRNA18S:1585	603	296	50	7	1.02409	2.67243	0	0	575
rRNA25S:3184	245	120	30	8	1.02365	1.78427	0	0	576
rRNA25S:2027	383	188	10	3	1.02272	1.45943	0	0	577
rRNA25S:3037	261	128	23	3	1.0222	2.58496	0	0	578
rRNA25S:3118	380	187	65	16	1.01906	1.95693	0	0	579
rRNA25S:1885	82	40	1	2	1.01749	-0.584963	0	0	580
rRNA18S:637	278	137	6	3	1.0156	0.807355	0	0	581
rRNA25S:519	601	297	9	4	1.01445	1	0	0	582
rRNA25S:88	215	106	2	1	1.01342	0.584963	0	0	583
rRNA25S:557	735	364	8	4	1.01181	0.847997	0	0	584
rRNA18S:888	138	68	7	3	1.01042	1	0	0	585
rRNA18S:1704	305	151	30	2	1.00946	3.36923	0	0	586
rRNA25S:2782	180	89	25	8	1.00799	1.53051	0	0	587
rRNA25S:1190	184	91	3	1	1.00782	1	0	0	588
rRNA18S:172	1730	860	89	41	1.00752	1.09954	0	0	589
rRNA25S:247	198	98	5	3	1.00727	0.584963	0	0	590
rRNA25S:2137	206	102	2	2	1.00699	0	0	0	591
rRNA25S:1721	286	142	2	2	1.00504	0	0	0	592
rRNA18S:699	326	162	20	1	1.00442	3.39232	0	0	593
rRNA18S:1470	3518	1758	168	48	1.00041	1.78617	0	0	594
rRNA18S:366	65	32	6	2	1	1.22239	0	0	595
rRNA18S:405	29	14	4	1	1	1.32193	0	0	596
rRNA18S:961	63	31	3	2	1	0.415037	0	0	597
rRNA18S:1015	37	18	4	1	1	1.32193	0	0	598
rRNA18S:1180	5	2	4	1	1	1.32193	0	0	599
rRNA18S:1314	287	143	26	7	1	1.75489	0	0	600
rRNA25S:26	11	5	3	3	1	0	0	0	601
rRNA25S:29	13	6	2	1	1	0.584963	0	0	602
rRNA25S:30	13	6	3	1	1	1	0	0	603
rRNA25S:369	17	8	2	1	1	0.584963	0	0	604
rRNA25S:641	91	45	3	1	1	1	0	0	605
rRNA25S:818	73	36	3	1	1	1	0	0	606
rRNA25S:1337	31	15	2	1	1	0.584963	0	0	607
rRNA25S:1470	41	20	2	1	1	0.584963	0	0	608
rRNA25S:1478	29	14	1	1	1	0	0	0	609
rRNA25S:1595	81	40	5	2	1	1	0	0	610
rRNA25S:2433	39	19	4	1	1	1.32193	0	0	611
rRNA25S:3050	267	133	84	12	1	2.70895	0	0	612
rRNA25S:3167	175	87	71	33	1	1.08246	0	0	613
rRNA18S:1519	476	238	60	10	0.996979	2.47131	0	0	614
rRNA18S:1377	799	400	60	7	0.996398	2.93074	0	0	615
rRNA25S:1568	214	107	2	2	0.993305	0	0	0	616
rRNA18S:137	425	213	21	7	0.993243	1.45943	0	0	617
rRNA18S:631	407	204	18	6	0.992945	1.44057	0	0	618
rRNA18S:1342	387	194	34	9	0.992583	1.80735	0	0	619
rRNA25S:3168	182	91	24	6	0.992138	1.8365	0	0	620
rRNA25S:1605	170	85	2	1	0.991588	0.584963	0	0	621
rRNA25S:1223	166	83	2	1	0.991387	0.584963	0	0	622
rRNA25S:1907	146	73	5	1	0.990219	1.58496	0	0	623
rRNA18S:261	267	134	20	4	0.989274	2.07039	0	0	624
rRNA25S:1438	132	66	4	1	0.989193	1.32193	0	0	625
rRNA18S:1550	261	131	35	3	0.989029	3.16993	0	0	626
rRNA18S:543	709	357	28	10	0.987859	1.39855	0	0	627
rRNA25S:500	451	227	4	3	0.987289	0.321928	0	0	628
rRNA18S:1644	108	54	3	6	0.986825	-0.807355	0	0	629
rRNA25S:1350	100	50	3	1	0.985786	1	0	0	630
rRNA18S:827	90	45	9	1	0.984233	2.32193	0	0	631
rRNA18S:482	165	83	6	3	0.982722	0.807355	0	0	632
rRNA18S:1647	147	74	13	8	0.980635	0.63743	0	0	633
rRNA18S:1667	216	109	11	7	0.980192	0.584963	0	0	634
rRNA25S:896	137	69	2	3	0.979241	-0.415037	0	0	635
rRNA25S:2517	413	209	8	4	0.979241	0.847997	0	0	636
rRNA18S:1635	66	33	10	5	0.978626	0.874469	0	0	637
rRNA18S:1451	131	66	26	2	0.978305	3.16993	0	0	638
rRNA25S:193	60	30	2	2	0.976541	0	0	0	639
rRNA25S:192	52	26	2	2	0.973033	0	0	0	640
rRNA18S:501	152	77	8	2	0.971986	1.58496	0	0	641
rRNA25S:2920	50	25	15	1	0.971986	3	0	0	642
rRNA18S:1224	134	68	17	7	0.968291	1.16993	0	0	643
rRNA18S:893	124	63	4	3	0.965784	0.321928	0	0	644
rRNA25S:3292	75	38	9	1	0.962525	2.32193	0	0	645
rRNA18S:209	581	298	25	12	0.960874	1	0	0	646
rRNA25S:48	71	36	3	1	0.960472	1	0	0	647
rRNA18S:1669	174	89	25	9	0.959358	1.37851	0	0	648
rRNA25S:365	34	17	1	1	0.959358	0	0	0	649
rRNA25S:1834	228	117	3	4	0.956561	-0.321928	0	0	650
rRNA25S:1625	292	150	3	1	0.956352	1	0	0	651
rRNA25S:1627	94	48	8	2	0.955146	1.58496	0	0	652
rRNA25S:52	61	31	2	1	0.954196	0.584963	0	0	653
rRNA25S:2986	181	93	7	7	0.953206	0	0	0	654
rRNA18S:320	59	30	4	1	0.952694	1.32193	0	0	655
rRNA18S:358	117	60	11	1	0.951906	2.58496	0	0	656
rRNA25S:350	117	60	7	2	0.951906	1.41504	0	0	657
rRNA25S:1368	175	90	3	1	0.951637	1	0	0	658
rRNA18S:531	28	14	1	1	0.95109	0	0	0	659
rRNA25S:2781	144	74	52	8	0.95109	2.558	0	0	660
rRNA18S:254	225	116	12	3	0.949814	1.70044	0	0	661
rRNA25S:285	55	28	1	1	0.949374	0	0	0	662
rRNA18S:1633	82	42	25	4	0.948775	2.37851	0	0	663
rRNA25S:1738	165	85	7	6	0.948775	0.192645	0	0	664
rRNA25S:3058	385	199	11	5	0.948601	1	0	0	665
rRNA25S:1325	568	294	4	2	0.947714	0.736966	0	0	666
rRNA18S:1	53	27	17	2	0.947533	2.58496	0	0	667
rRNA18S:171	159	82	14	6	0.946889	1.09954	0	0	668
rRNA18S:1607	799	414	88	18	0.946889	2.22781	0	0	669
rRNA25S:3013	132	68	44	5	0.946758	2.90689	0	0	670
rRNA18S:122	527	273	13	7	0.946362	0.807355	0	0	671
rRNA25S:790	209	108	1	2	0.946061	-0.584963	0	0	672
rRNA18S:1467	99	51	11	2	0.943416	2	0	0	673
rRNA25S:2665	49	25	38	12	0.943416	1.58496	0	0	674
rRNA25S:3105	541	281	152	15	0.942598	3.25739	0	0	675
rRNA18S:1459	787	409	60	6	0.942572	3.12338	0	0	676
rRNA25S:524	243	126	3	2	0.942053	0.415037	0	0	677
rRNA18S:1346	728	379	20	8	0.939919	1.22239	0	0	678
rRNA25S:903	367	191	9	2	0.938599	1.73697	0	0	679
rRNA25S:1619	252	131	3	2	0.938599	0.415037	0	0	680
rRNA25S:1879	22	11	1	1	0.938599	0	0	0	681
rRNA25S:2759	68	35	36	19	0.938599	0.887525	0	0	682
rRNA25S:252	437	228	8	2	0.935583	1.58496	0	0	683
rRNA25S:621	129	67	3	2	0.934905	0.415037	0	0	684
rRNA25S:2422	20	10	4	1	0.932886	1.32193	0	0	685
rRNA18S:521	102	53	5	2	0.931613	1	0	0	686
rRNA25S:3089	102	53	110	34	0.931613	1.66513	0	0	687
rRNA18S:65	388	203	22	7	0.931201	1.52356	0	0	688
rRNA25S:2084	60	31	1	1	0.930737	0	0	0	689
rRNA25S:60	100	52	1	2	0.930291	-0.584963	0	0	690
rRNA25S:1292	100	52	2	3	0.930291	-0.415037	0	0	691
rRNA18S:1604	199	104	25	7	0.929611	1.70044	0	0	692
rRNA25S:556	1349	708	12	4	0.929102	1.37851	0	0	693
rRNA18S:295	336	176	22	4	0.928999	2.20163	0	0	694
rRNA25S:1695	254	133	6	3	0.928264	0.807355	0	0	695
rRNA18S:804	96	50	9	3	0.927488	1.32193	0	0	696
rRNA18S:1188	18	9	13	4	0.925999	1.48543	0	0	697
rRNA25S:2774	18	9	13	5	0.925999	1.22239	0	0	698
rRNA25S:2152	206	108	2	3	0.925303	-0.415037	0	0	699
rRNA25S:3078	367	193	118	24	0.923649	2.25096	0	0	700
rRNA25S:2540	421	222	12	3	0.920199	1.70044	0	0	701
rRNA18S:158	250	132	29	4	0.916261	2.58496	0	0	702
rRNA25S:1275	116	61	2	1	0.916168	0.584963	0	0	703
rRNA25S:2552	231	122	3	1	0.915466	1	0	0	704
rRNA25S:2040	1172	621	11	2	0.915217	2	0	0	705
rRNA25S:544	542	287	7	3	0.914883	1	0	0	706
rRNA25S:2055	391	207	5	1	0.91427	1.58496	0	0	707
rRNA25S:562	178	94	4	2	0.91396	0.736966	0	0	708
rRNA25S:1630	178	94	2	1	0.91396	0.584963	0	0	709
rRNA25S:187	110	58	3	2	0.911773	0.415037	0	0	710
rRNA25S:2087	268	142	2	2	0.911591	0	0	0	711
rRNA25S:106	219	116	5	1	0.910995	1.58496	0	0	712
rRNA18S:241	360	191	14	4	0.910893	1.58496	0	0	713
rRNA18S:1033	46	24	2	1	0.910733	0.584963	0	0	714
rRNA18S:27	61	32	7	5	0.909802	0.415037	0	0	715
rRNA25S:2570	241	128	1	1	0.907636	0	0	0	716
rRNA25S:134	44	23	1	2	0.906891	-0.584963	0	0	717
rRNA25S:342	44	23	3	2	0.906891	0.415037	0	0	718
rRNA25S:379	14	7	1	1	0.906891	0	0	0	719
rRNA25S:630	59	31	1	1	0.906891	0	0	0	720
rRNA25S:3329	1436	766	31	21	0.905762	0.540568	0	0	721
rRNA18S:927	102	54	4	1	0.905141	1.32193	0	0	722
rRNA18S:1649	246	131	20	8	0.903973	1.22239	0	0	723
rRNA25S:1705	57	30	2	2	0.903785	0	0	0	724
rRNA25S:1522	113	60	2	1	0.902153	0.584963	0	0	725
rRNA18S:1567	141	75	20	6	0.90182	1.58496	0	0	726
rRNA25S:3153	167	89	40	13	0.900464	1.5502	0	0	727
rRNA25S:648	1412	756	18	11	0.900396	0.662965	0	0	728
rRNA25S:671	381	204	14	2	0.897949	2.32193	0	0	729
rRNA25S:448	135	72	2	1	0.897638	0.584963	0	0	730
rRNA25S:3233	364	195	34	15	0.897043	1.12928	0	0	731
rRNA25S:70	157	84	5	2	0.89439	1	0	0	732
rRNA18S:139	835	449	35	16	0.893578	1.08246	0	0	733
rRNA18S:1257	233	125	14	3	0.893085	1.90689	0	0	734
rRNA25S:18	12	6	4	1	0.893085	1.32193	0	0	735
rRNA18S:1450	127	68	17	5	0.891476	1.58496	0	0	736
rRNA18S:674	101	54	3	1	0.891066	1	0	0	737
rRNA18S:223	214	115	10	1	0.890212	2.45943	0	0	738
rRNA25S:2737	613	331	22	9	0.887055	1.20163	0	0	739
rRNA25S:2515	317	171	9	7	0.886618	0.321928	0	0	740
rRNA25S:904	84	45	3	1	0.885829	1	0	0	741
rRNA25S:1567	178	96	5	4	0.883903	0.263034	0	0	742
rRNA18S:32	58	31	7	5	0.882643	0.415037	0	0	743
rRNA25S:149	596	323	9	2	0.881737	1.73697	0	0	744
rRNA25S:640	69	37	3	1	0.881356	1	0	0	745
rRNA25S:2153	104	56	3	4	0.881356	-0.321928	0	0	746
rRNA25S:2666	174	94	28	4	0.881356	2.53605	0	0	747
rRNA25S:2059	702	381	2	1	0.879952	0.584963	0	0	748
rRNA18S:700	319	173	6	7	0.878985	-0.192645	0	0	749
rRNA18S:1737	306	166	70	17	0.878391	1.97982	0	0	750
rRNA25S:61	124	67	4	2	0.878321	0.736966	0	0	751
rRNA25S:3039	453	246	56	14	0.878181	1.926	0	0	752
rRNA25S:1570	256	139	6	3	0.876342	0.807355	0	0	753
rRNA18S:1250	188	102	12	2	0.875742	2.11548	0	0	754
rRNA18S:1190	21	11	1	2	0.874469	-0.584963	0	0	755
rRNA25S:19	10	5	4	2	0.874469	0.736966	0	0	756
rRNA25S:24	10	5	1	1	0.874469	0	0	0	757
rRNA25S:343	43	23	7	2	0.874469	1.41504	0	0	758
rRNA25S:1900	32	17	1	1	0.874469	0	0	0	759
rRNA25S:704	382	208	5	1	0.873841	1.58496	0	0	760
rRNA18S:1300	409	223	18	3	0.872125	2.24793	0	0	761
rRNA18S:839	85	46	6	3	0.871676	0.807355	0	0	762
rRNA18S:54	725	396	50	14	0.870831	1.76553	0	0	763
rRNA18S:547	52	28	4	1	0.869939	1.32193	0	0	764
rRNA25S:2189	105	57	13	6	0.869939	1	0	0	765
rRNA25S:3304	105	57	3	5	0.869939	-0.584963	0	0	766
rRNA25S:348	41	22	3	2	0.868755	0.415037	0	0	767
rRNA25S:1121	125	68	4	2	0.868755	0.736966	0	0	768
rRNA25S:1338	41	22	1	1	0.868755	0	0	0	769
rRNA25S:1435	125	68	4	1	0.868755	1.32193	0	0	770
rRNA18S:1396	418	229	37	5	0.865316	2.66297	0	0	771
rRNA18S:832	141	77	4	3	0.864345	0.321928	0	0	772
rRNA25S:2631	19	10	9	2	0.862496	1.73697	0	0	773
rRNA18S:695	268	147	9	4	0.862009	1	0	0	774
rRNA18S:554	333	183	19	6	0.860142	1.51457	0	0	775
rRNA25S:1191	126	69	2	2	0.859402	0	0	0	776
rRNA25S:3178	184	101	61	19	0.858956	1.63227	0	0	777
rRNA25S:1457	28	15	3	1	0.857981	1	0	0	778
rRNA25S:1821	86	47	3	1	0.857981	1	0	0	779
rRNA25S:3196	347	191	43	15	0.857981	1.45943	0	0	780
rRNA25S:2858	191	105	10	4	0.857042	1.1375	0	0	781
rRNA25S:2885	66	36	85	12	0.856636	2.72583	0	0	782
rRNA25S:747	209	115	3	1	0.856265	1	0	0	783
rRNA25S:38	37	20	2	1	0.85561	0.584963	0	0	784
rRNA25S:2344	169	93	29	13	0.854802	1.09954	0	0	785
rRNA25S:2267	216	119	9	3	0.854661	1.32193	0	0	786
rRNA25S:305	214	118	5	1	0.853375	1.58496	0	0	787
rRNA18S:1343	1387	768	55	18	0.851952	1.55943	0	0	788
rRNA18S:602	219	121	12	2	0.850622	2.11548	0	0	789
rRNA18S:24	17	9	6	2	0.847997	1.22239	0	0	790
rRNA25S:13	17	9	1	2	0.847997	-0.584963	0	0	791
rRNA25S:312	116	64	6	1	0.847997	1.80735	0	0	792
rRNA25S:1941	8	4	4	1	0.847997	1.32193	0	0	793
rRNA25S:3162	350	194	140	40	0.847997	1.782	0	0	794
rRNA25S:147	312	173	2	1	0.847075	0.584963	0	0	795
rRNA18S:928	249	138	12	2	0.846843	2.11548	0	0	796
rRNA25S:3179	337	187	36	8	0.846291	2.03953	0	0	797
rRNA25S:1426	114	63	2	2	0.84549	0	0	0	798
rRNA18S:160	216	120	33	8	0.842688	1.91754	0	0	799
rRNA25S:1908	51	28	4	2	0.842459	0.736966	0	0	800
rRNA18S:468	42	23	2	1	0.841302	0.584963	0	0	801
rRNA18S:1654	393	219	38	15	0.840692	1.2854	0	0	802
rRNA25S:3258	110	61	16	3	0.84022	2.08746	0	0	803
rRNA25S:3163	67	37	15	4	0.839535	1.67807	0	0	804
rRNA18S:794	151	84	7	1	0.838537	2	0	0	805
rRNA25S:3110	108	60	10	3	0.837447	1.45943	0	0	806
rRNA18S:1528	206	115	13	10	0.835506	0.347923	0	0	807
rRNA25S:87	338	189	7	4	0.835286	0.678072	0	0	808
rRNA25S:2360	213	119	5	1	0.834576	1.58496	0	0	809
rRNA18S:657	122	68	4	2	0.83399	0.736966	0	0	810
rRNA18S:1249	204	114	19	3	0.83399	2.32193	0	0	811
rRNA25S:520	1407	789	7	4	0.833723	0.678072	0	0	812
rRNA18S:793	184	103	7	4	0.830942	0.678072	0	0	813
rRNA18S:215	479	269	21	5	0.830075	1.87447	0	0	814
rRNA25S:693	15	8	2	2	0.830075	0	0	0	815
rRNA25S:1763	463	260	8	4	0.830075	0.847997	0	0	816
rRNA25S:2196	15	8	4	4	0.830075	0	0	0	817
rRNA18S:639	356	200	13	5	0.828729	1.22239	0	0	818
rRNA25S:2998	118	66	35	16	0.828729	1.08246	0	0	819
rRNA25S:178	86	48	1	1	0.828234	0	0	0	820
rRNA25S:2510	595	335	10	6	0.826851	0.652077	0	0	821
rRNA25S:1451	171	96	5	1	0.826352	1.58496	0	0	822
rRNA25S:465	208	117	2	2	0.824716	0	0	0	823
rRNA25S:803	22	12	1	1	0.823122	0	0	0	824
rRNA25S:168	181	102	8	1	0.821294	2.16993	0	0	825
rRNA18S:118	857	485	66	14	0.820021	2.1592	0	0	826
rRNA18S:1661	89	50	5	4	0.819428	0.263034	0	0	827
rRNA25S:892	29	16	2	1	0.819428	0.584963	0	0	828
rRNA25S:2459	191	108	17	5	0.816778	1.58496	0	0	829
rRNA25S:1555	87	49	1	2	0.815575	-0.584963	0	0	830
rRNA25S:2134	254	144	4	2	0.814444	0.736966	0	0	831
rRNA18S:167	419	238	30	7	0.813379	1.9542	0	0	832
rRNA25S:1681	148	84	2	2	0.809778	0	0	0	833
rRNA18S:1431	169	96	17	4	0.809478	1.848	0	0	834
rRNA25S:3166	628	358	20	5	0.809076	1.80735	0	0	835
rRNA18S:1080	386	220	9	5	0.808287	0.736966	0	0	836
rRNA18S:910	62	35	5	2	0.807355	1	0	0	837
rRNA18S:1095	118	67	7	2	0.807355	1.41504	0	0	838
rRNA25S:346	27	15	3	2	0.807355	0.415037	0	0	839
rRNA25S:1950	13	7	1	2	0.807355	-0.584963	0	0	840
rRNA25S:1108	123	70	3	3	0.804449	0	0	0	841
rRNA18S:1559	212	121	50	6	0.803972	2.86507	0	0	842
rRNA18S:1653	74	42	11	7	0.802554	0.584963	0	0	843
rRNA25S:208	2484	1425	32	8	0.801272	1.87447	0	0	844
rRNA25S:2544	168	96	8	4	0.800967	0.847997	0	0	845
rRNA25S:249	166	95	1	2	0.798742	-0.584963	0	0	846
rRNA25S:1693	79	45	3	1	0.798366	1	0	0	847
rRNA18S:1735	105	60	31	10	0.797183	1.54057	0	0	848
rRNA25S:2010	546	315	3	1	0.791616	1	0	0	849
rRNA25S:1706	385	222	10	3	0.791557	1.45943	0	0	850
rRNA25S:1740	1199	693	11	7	0.790027	0.584963	0	0	851
rRNA18S:110	336	194	10	1	0.789274	2.45943	0	0	852
rRNA18S:370	18	10	3	2	0.788496	0.415037	0	0	853
rRNA18S:1722	379	219	40	18	0.788496	1.10962	0	0	854
rRNA25S:1477	18	10	3	1	0.788496	1	0	0	855
rRNA25S:1614	37	21	1	1	0.788496	0	0	0	856
rRNA25S:2097	37	21	2	2	0.788496	0	0	0	857
rRNA25S:2361	37	21	6	2	0.788496	1.22239	0	0	858
rRNA18S:1628	320	185	26	10	0.787271	1.29546	0	0	859
rRNA18S:1549	299	173	56	14	0.785875	1.926	0	0	860
rRNA25S:279	99	57	6	2	0.785875	1.22239	0	0	861
rRNA18S:1657	180	104	32	8	0.7856	1.87447	0	0	862
rRNA25S:905	211	122	3	1	0.785406	1	0	0	863
rRNA18S:891	111	64	8	1	0.784987	2.16993	0	0	864
rRNA25S:552	1022	593	9	5	0.784271	0.736966	0	0	865
rRNA25S:2426	73	42	9	1	0.783189	2.32193	0	0	866
rRNA18S:1361	931	541	56	18	0.782037	1.58496	0	0	867
rRNA18S:311	138	80	9	4	0.779091	1	0	0	868
rRNA18S:967	83	48	3	2	0.777608	0.415037	0	0	869
rRNA25S:463	119	69	2	1	0.777608	0.584963	0	0	870
rRNA25S:1326	71	41	3	1	0.777608	1	0	0	871
rRNA25S:3137	131	76	22	8	0.777608	1.35364	0	0	872
rRNA18S:207	280	163	22	3	0.776874	2.52356	0	0	873
rRNA18S:129	148	86	10	2	0.776225	1.87447	0	0	874
rRNA25S:460	100	58	1	1	0.775568	0	0	0	875
rRNA18S:1029	420	245	20	11	0.775162	0.807355	0	0	876
rRNA18S:1668	329	192	22	11	0.773865	0.938599	0	0	877
rRNA18S:1510	435	254	24	4	0.773831	2.32193	0	0	878
rRNA25S:873	146	85	2	2	0.773408	0	0	0	879
rRNA25S:2291	146	85	13	2	0.773408	2.22239	0	0	880
rRNA25S:2127	40	23	2	1	0.77259	0.584963	0	0	881
rRNA25S:1931	69	40	2	2	0.771731	0	0	0	882
rRNA25S:3019	98	57	15	6	0.771376	1.19265	0	0	883
rRNA25S:2954	156	91	21	15	0.771059	0.459432	0	0	884
rRNA18S:1099	86	50	1	2	0.770518	-0.584963	0	0	885
rRNA18S:672	671	393	28	9	0.770266	1.53605	0	0	886
rRNA18S:1422	207	121	33	5	0.769702	2.5025	0	0	887
rRNA25S:2514	1064	624	15	4	0.768925	1.67807	0	0	888
rRNA18S:25	137	80	18	5	0.768674	1.66297	0	0	889
rRNA25S:1685	205	120	2	1	0.767637	0.584963	0	0	890
rRNA25S:2991	96	56	14	3	0.767023	1.90689	0	0	891
rRNA18S:1516	368	216	59	13	0.765926	2.09954	0	0	892
rRNA25S:801	33	19	3	1	0.765535	1	0	0	893
rRNA18S:709	388	228	31	7	0.764423	2	0	0	894
rRNA25S:316	123	72	2	3	0.764372	-0.415037	0	0	895
rRNA18S:962	323	190	10	6	0.762421	0.652077	0	0	896
rRNA25S:114	172	101	1	5	0.762203	-1.58496	0	0	897
rRNA25S:502	116	68	3	1	0.76184	1	0	0	898
rRNA18S:704	277	163	21	3	0.761389	2.45943	0	0	899
rRNA18S:895	209	123	10	5	0.760049	0.874469	0	0	900
rRNA18S:1000	336	198	12	8	0.75998	0.530515	0	0	901
rRNA18S:1380	561	331	28	5	0.759387	2.27302	0	0	902
rRNA25S:2341	70	41	8	1	0.75743	2.16993	0	0	903
rRNA18S:1688	523	309	31	14	0.757299	1.09311	0	0	904
rRNA25S:2031	408	241	7	4	0.757094	0.678072	0	0	905
rRNA18S:1320	1011	598	43	24	0.756581	0.815575	0	0	906
rRNA25S:3053	774	458	42	21	0.755702	0.966833	0	0	907
rRNA18S:1507	664	393	47	6	0.755159	2.77761	0	0	908
rRNA25S:277	399	236	6	3	0.755113	0.807355	0	0	909
rRNA25S:1298	134	79	2	1	0.754888	0.584963	0	0	910
rRNA25S:1530	26	15	2	1	0.754888	0.584963	0	0	911
rRNA25S:2875	26	15	11	2	0.754888	2	0	0	912
rRNA18S:1022	709	420	21	9	0.753999	1.1375	0	0	913
rRNA18S:169	137	81	14	6	0.750972	1.09954	0	0	914
rRNA25S:2077	105	62	1	1	0.750641	0	0	0	915
rRNA18S:1105	36	21	5	4	0.750022	0.263034	0	0	916
rRNA25S:1889	73	43	4	1	0.750022	1.32193	0	0	917
rRNA25S:1996	125	74	1	2	0.748461	-0.584963	0	0	918
rRNA18S:1028	46	27	4	2	0.747234	0.736966	0	0	919
rRNA25S:1620	801	477	11	3	0.746592	1.58496	0	0	920
rRNA25S:3222	165	98	19	10	0.745683	0.862496	0	0	921
rRNA18S:484	170	101	1	4	0.745427	-1.32193	0	0	922
rRNA25S:260	128	76	4	2	0.744441	0.736966	0	0	923
rRNA18S:314	324	193	12	6	0.744383	0.893085	0	0	924
rRNA25S:69	327	195	5	4	0.742842	0.263034	0	0	925
rRNA25S:1218	96	57	1	1	0.741932	0	0	0	926
rRNA18S:249	198	118	13	3	0.741807	1.80735	0	0	927
rRNA25S:553	873	522	12	2	0.740822	2.11548	0	0	928
rRNA25S:484	385	230	8	3	0.740708	1.16993	0	0	929
rRNA25S:2067	669	400	9	6	0.740559	0.514573	0	0	930
rRNA25S:1211	166	99	7	4	0.739848	0.678072	0	0	931
rRNA25S:3154	186	111	21	6	0.73954	1.65208	0	0	932
rRNA25S:1556	558	334	14	5	0.738687	1.32193	0	0	933
rRNA18S:943	669	401	17	7	0.736966	1.16993	0	0	934
rRNA25S:28	4	2	2	1	0.736966	0.584963	0	0	935
rRNA25S:456	59	35	2	1	0.736966	0.584963	0	0	936
rRNA25S:1122	129	77	3	1	0.736966	1	0	0	937
rRNA25S:1215	89	53	3	1	0.736966	1	0	0	938
rRNA25S:2664	24	14	8	5	0.736966	0.584963	0	0	939
rRNA25S:3103	214	128	50	10	0.736966	2.21299	0	0	940
rRNA18S:618	617	370	24	8	0.736188	1.47393	0	0	941
rRNA25S:1351	370	222	1	1	0.734375	0	0	0	942
rRNA25S:723	182	109	3	2	0.73434	0.415037	0	0	943
rRNA18S:1340	1165	700	50	19	0.734081	1.3505	0	0	944
rRNA25S:1007	162	97	2	1	0.734018	0.584963	0	0	945
rRNA25S:563	436	262	4	2	0.73257	0.736966	0	0	946
rRNA25S:654	107	64	1	1	0.73252	0	0	0	947
rRNA18S:491	87	52	4	4	0.731511	0	0	0	948
rRNA18S:1117	77	46	6	2	0.730813	1.22239	0	0	949
rRNA18S:504	150	90	11	2	0.73061	2	0	0	950
rRNA18S:931	72	43	2	3	0.730393	-0.415037	0	0	951
rRNA25S:2028	722	435	5	3	0.729668	0.584963	0	0	952
rRNA25S:605	125	75	1	1	0.729352	0	0	0	953
rRNA18S:1301	335	202	19	4	0.726982	2	0	0	954
rRNA25S:2736	85	51	18	11	0.725825	0.662965	0	0	955
rRNA25S:3282	128	77	8	1	0.725825	2.16993	0	0	956
rRNA25S:3306	80	48	15	4	0.72514	1.67807	0	0	957
rRNA18S:439	37	22	8	1	0.724366	2.16993	0	0	958
rRNA18S:1732	70	42	6	5	0.723482	0.222392	0	0	959
rRNA25S:2797	103	62	7	3	0.72316	1	0	0	960
rRNA25S:639	395	239	1	3	0.722466	-1	0	0	961
rRNA25S:1445	93	56	2	1	0.721699	0.584963	0	0	962
rRNA25S:2891	88	53	28	14	0.720846	0.95109	0	0	963
rRNA18S:825	116	70	4	1	0.720618	1.32193	0	0	964
rRNA18S:505	111	67	6	1	0.719892	1.80735	0	0	965
rRNA18S:768	600	364	18	6	0.719469	1.44057	0	0	966
rRNA25S:1239	815	495	4	4	0.718229	0	0	0	967
rRNA25S:929	147	89	3	2	0.7176	0.415037	0	0	968
rRNA25S:111	96	58	3	1	0.71727	1	0	0	969
rRNA18S:1360	1038	631	87	20	0.717199	2.06711	0	0	970
rRNA25S:3231	142	86	51	7	0.716928	2.70044	0	0	971
rRNA25S:373	22	13	1	1	0.716207	0	0	0	972
rRNA18S:230	173	105	10	4	0.715023	1.1375	0	0	973
rRNA18S:1069	94	57	4	3	0.711875	0.321928	0	0	974
rRNA18S:1116	94	57	1	1	0.711875	0	0	0	975
rRNA25S:793	94	57	3	2	0.711875	0.415037	0	0	976
rRNA25S:1353	89	54	3	3	0.710493	0	0	0	977
rRNA25S:2775	17	10	28	12	0.710493	1.15754	0	0	978
rRNA18S:528	138	84	4	2	0.70955	0.736966	0	0	979
rRNA25S:2789	133	81	34	11	0.708537	1.54432	0	0	980
rRNA18S:965	164	100	6	3	0.708111	0.807355	0	0	981
rRNA25S:2030	458	280	8	1	0.707924	2.16993	0	0	982
rRNA25S:571	927	568	12	2	0.705696	2.11548	0	0	983
rRNA25S:2492	180	110	2	2	0.70543	0	0	0	984
rRNA25S:2043	532	326	8	3	0.704845	1.16993	0	0	985
rRNA25S:3321	245	150	25	14	0.70411	0.793549	0	0	986
rRNA25S:1698	403	247	3	6	0.704015	-0.807355	0	0	987
rRNA25S:3331	580	356	28	14	0.702614	0.95109	0	0	988
rRNA25S:2551	178	109	1	2	0.702456	-0.584963	0	0	989
rRNA25S:1871	25	15	3	1	0.70044	1	0	0	990
rRNA25S:1923	12	7	2	1	0.70044	0.584963	0	0	991
rRNA18S:1568	1304	804	96	22	0.696989	2.07635	0	0	992
rRNA25S:2211	46	28	6	3	0.696608	0.807355	0	0	993
rRNA18S:49	54	33	7	3	0.693897	1	0	0	994
rRNA25S:2859	109	67	3	4	0.693897	-0.321928	0	0	995
rRNA25S:2890	109	67	86	17	0.693897	2.27302	0	0	996
rRNA25S:503	369	228	4	1	0.692178	1.32193	0	0	997
rRNA25S:872	83	51	2	1	0.691878	0.584963	0	0	998
rRNA18S:534	91	56	8	4	0.690672	0.847997	0	0	999
rRNA25S:1494	91	56	2	2	0.690672	0	0	0	1000
rRNA25S:184	78	48	1	2	0.689071	-0.584963	0	0	1001
rRNA18S:781	115	71	4	1	0.688056	1.32193	0	0	1002
rRNA18S:1558	384	238	36	7	0.687848	2.20945	0	0	1003
rRNA18S:1517	218	135	18	5	0.687324	1.66297	0	0	1004
rRNA18S:1119	205	127	9	3	0.686501	1.32193	0	0	1005
rRNA25S:3048	308	191	39	17	0.686501	1.152	0	0	1006
rRNA18S:474	89	55	8	1	0.684498	2.16993	0	0	1007
rRNA25S:3120	224	139	49	20	0.684498	1.25154	0	0	1008
rRNA25S:3334	2505	1559	60	18	0.68384	1.68281	0	0	1009
rRNA18S:826	52	32	4	1	0.683526	1.32193	0	0	1010
rRNA18S:1557	182	113	20	3	0.68281	2.39232	0	0	1011
rRNA25S:2733	121	75	18	2	0.68281	2.66297	0	0	1012
rRNA18S:970	55	34	9	3	0.678072	1.32193	0	0	1013
rRNA18S:1759	23	14	22	9	0.678072	1.20163	0	0	1014
rRNA25S:46	31	19	1	1	0.678072	0	0	0	1015
rRNA25S:1856	39	24	1	2	0.678072	-0.584963	0	0	1016
rRNA18S:1518	346	216	56	7	0.677241	2.83289	0	0	1017
rRNA25S:3257	130	81	12	8	0.675871	0.530515	0	0	1018
rRNA18S:176	245	153	30	5	0.675728	2.36923	0	0	1019
rRNA18S:276	157	98	7	9	0.674424	-0.321928	0	0	1020
rRNA25S:755	157	98	1	5	0.674424	-1.58496	0	0	1021
rRNA25S:2096	74	46	1	1	0.67423	0	0	0	1022
rRNA18S:969	283	177	15	2	0.674014	2.41504	0	0	1023
rRNA18S:446	58	36	2	1	0.67319	0.584963	0	0	1024
rRNA25S:2070	514	322	5	1	0.673038	1.58496	0	0	1025
rRNA18S:661	617	387	24	8	0.67155	1.47393	0	0	1026
rRNA25S:683	42	26	1	1	0.671377	0	0	0	1027
rRNA25S:1343	34	21	1	1	0.669851	0	0	0	1028
rRNA25S:1474	34	21	3	1	0.669851	1	0	0	1029
rRNA18S:842	53	33	1	1	0.667425	0	0	0	1030
rRNA25S:349	26	16	3	1	0.667425	1	0	0	1031
rRNA25S:3064	380	239	104	24	0.666757	2.07039	0	0	1032
rRNA18S:533	145	91	12	2	0.666263	2.11548	0	0	1033
rRNA25S:65	118	74	3	2	0.665999	0.415037	0	0	1034
rRNA18S:1508	267	168	33	2	0.66521	3.5025	0	0	1035
rRNA18S:157	259	163	13	1	0.664816	2.80735	0	0	1036
rRNA25S:12	18	11	1	1	0.662965	0	0	0	1037
rRNA25S:2609	18	11	4	3	0.662965	0.321928	0	0	1038
rRNA25S:1287	192	121	4	2	0.66172	0.736966	0	0	1039
rRNA18S:64	304	192	23	12	0.660208	0.884523	0	0	1040
rRNA25S:3134	329	208	86	12	0.658963	2.7425	0	0	1041
rRNA25S:3047	790	500	41	11	0.658867	1.80735	0	0	1042
rRNA18S:45	343	217	8	15	0.65808	-0.830075	0	0	1043
rRNA25S:3130	141	89	60	20	0.657894	1.53842	0	0	1044
rRNA18S:524	152	96	20	2	0.657475	2.80735	0	0	1045
rRNA18S:1684	439	278	38	5	0.657238	2.70044	0	0	1046
rRNA25S:3156	163	103	108	42	0.657112	1.34192	0	0	1047
rRNA25S:2866	103	65	51	8	0.656046	2.53051	0	0	1048
rRNA25S:115	188	119	6	2	0.655352	1.22239	0	0	1049
rRNA18S:886	232	147	14	6	0.654733	1.09954	0	0	1050
rRNA25S:1803	254	161	5	2	0.654503	1	0	0	1051
rRNA18S:359	54	34	5	5	0.652077	0	0	0	1052
rRNA25S:386	21	13	1	1	0.652077	0	0	0	1053
rRNA25S:2599	54	34	12	6	0.652077	0.893085	0	0	1054
rRNA18S:608	156	99	7	4	0.650765	0.678072	0	0	1055
rRNA25S:1822	322	205	3	2	0.64889	0.415037	0	0	1056
rRNA18S:155	386	246	30	7	0.647823	1.9542	0	0	1057
rRNA18S:542	35	22	1	2	0.646363	-0.584963	0	0	1058
rRNA25S:294	204	130	3	3	0.646057	0	0	0	1059
rRNA25S:548	1117	714	8	8	0.644905	0	0	0	1060
rRNA25S:3217	1057	676	23	9	0.644112	1.26303	0	0	1061
rRNA18S:35	24	15	4	4	0.643856	0	0	0	1062
rRNA18S:1636	24	15	6	2	0.643856	1.22239	0	0	1063
rRNA25S:2536	274	175	3	2	0.643856	0.415037	0	0	1064
rRNA25S:3169	363	232	29	7	0.643608	1.90689	0	0	1065
rRNA18S:977	113	72	6	2	0.643065	1.22239	0	0	1066
rRNA18S:798	984	630	42	7	0.642484	2.42626	0	0	1067
rRNA18S:101	411	263	29	4	0.642106	2.58496	0	0	1068
rRNA25S:1252	211	135	4	3	0.640458	0.321928	0	0	1069
rRNA18S:1616	504	323	53	16	0.64029	1.66742	0	0	1070
rRNA25S:2146	1034	664	26	8	0.638205	1.58496	0	0	1071
rRNA18S:1044	69	44	3	3	0.63743	0	0	0	1072
rRNA18S:1305	97	62	11	6	0.63743	0.777608	0	0	1073
rRNA25S:1003	83	53	3	2	0.63743	0.415037	0	0	1074
rRNA25S:1925	13	8	1	1	0.63743	0	0	0	1075
rRNA18S:1748	58	37	41	16	0.634716	1.30485	0	0	1076
rRNA25S:3293	117	75	22	12	0.634716	0.823122	0	0	1077
rRNA18S:1430	148	95	20	4	0.634206	2.07039	0	0	1078
rRNA25S:1238	134	86	3	1	0.633872	1	0	0	1079
rRNA18S:820	120	77	7	3	0.633461	1	0	0	1080
rRNA25S:549	687	443	5	1	0.631849	1.58496	0	0	1081
rRNA18S:512	78	50	3	1	0.631355	1	0	0	1082
rRNA25S:1615	78	50	2	1	0.631355	0.584963	0	0	1083
rRNA25S:1895	47	30	2	1	0.630766	0.584963	0	0	1084
rRNA25S:491	101	65	2	3	0.628031	-0.415037	0	0	1085
rRNA25S:3170	87	56	28	10	0.626542	1.39855	0	0	1086
rRNA18S:681	300	194	20	6	0.626289	1.58496	0	0	1087
rRNA25S:1696	124	80	2	2	0.625934	0	0	0	1088
rRNA18S:168	255	165	16	7	0.624961	1.08746	0	0	1089
rRNA18S:1551	201	130	24	1	0.624788	3.64386	0	0	1090
rRNA25S:1219	113	73	2	1	0.623437	0.584963	0	0	1091
rRNA18S:1721	253	164	20	7	0.622362	1.39232	0	0	1092
rRNA25S:1301	176	114	3	2	0.622115	0.415037	0	0	1093
rRNA25S:1347	79	51	1	1	0.621488	0	0	0	1094
rRNA18S:506	82	53	11	1	0.620152	2.58496	0	0	1095
rRNA18S:191	228	148	11	6	0.620035	0.777608	0	0	1096
rRNA18S:1016	62	40	5	2	0.619728	1	0	0	1097
rRNA18S:966	85	55	7	2	0.61891	1.41504	0	0	1098
rRNA25S:2443	42	27	3	1	0.61891	1	0	0	1099
rRNA25S:253	111	72	8	1	0.61753	2.16993	0	0	1100
rRNA25S:1566	180	117	2	1	0.617203	0.584963	0	0	1101
rRNA18S:251	206	134	5	3	0.616671	0.584963	0	0	1102
rRNA18S:239	192	125	20	4	0.615177	2.07039	0	0	1103
rRNA25S:655	731	477	15	6	0.614833	1.19265	0	0	1104
rRNA18S:1030	129	84	9	2	0.612977	1.73697	0	0	1105
rRNA25S:695	25	16	3	2	0.612977	0.415037	0	0	1106
rRNA18S:1090	918	600	34	6	0.6127	2.32193	0	0	1107
rRNA25S:222	158	103	3	1	0.612443	1	0	0	1108
rRNA18S:1709	106	69	8	2	0.612184	1.58496	0	0	1109
rRNA25S:2518	3158	2066	55	13	0.61193	2	0	0	1110
rRNA25S:3202	500	327	17	5	0.611115	1.58496	0	0	1111
rRNA25S:2112	159	104	3	1	0.607683	1	0	0	1112
rRNA18S:1070	136	89	7	3	0.606179	1	0	0	1113
rRNA25S:2743	174	114	39	4	0.605721	3	0	0	1114
rRNA25S:1355	72	47	1	1	0.604862	0	0	0	1115
rRNA25S:673	113	74	5	2	0.604071	1	0	0	1116
rRNA25S:1209	333	219	2	1	0.602345	0.584963	0	0	1117
rRNA25S:1684	90	59	2	1	0.600904	0.584963	0	0	1118
rRNA18S:697	478	315	34	9	0.600101	1.80735	0	0	1119
rRNA18S:1595	96	63	38	8	0.599913	2.11548	0	0	1120
rRNA25S:2827	96	63	23	12	0.599913	0.884523	0	0	1121
rRNA18S:1136	149	98	5	5	0.599462	0	0	0	1122
rRNA25S:191	49	32	2	2	0.599462	0	0	0	1123
rRNA18S:1658	391	258	42	9	0.597902	2.10434	0	0	1124
rRNA18S:1302	338	223	14	7	0.597787	0.906891	0	0	1125
rRNA18S:982	241	159	12	5	0.596935	1.11548	0	0	1126
rRNA25S:1425	64	42	3	2	0.596103	0.415037	0	0	1127
rRNA25S:528	443	293	5	2	0.594744	1	0	0	1128
rRNA25S:1050	245	162	3	1	0.593786	1	0	0	1129
rRNA25S:2015	165	109	3	1	0.59368	1	0	0	1130
rRNA25S:606	231	153	3	3	0.591194	0	0	0	1131
rRNA18S:1678	124	82	6	6	0.590745	0	0	0	1132
rRNA18S:1708	178	118	24	3	0.588998	2.64386	0	0	1133
rRNA25S:1277	841	559	16	7	0.588393	1.08746	0	0	1134
rRNA25S:505	1021	680	6	3	0.585668	0.807355	0	0	1135
rRNA18S:309	20	13	9	2	0.584963	1.73697	0	0	1136
rRNA18S:453	50	33	3	1	0.584963	1	0	0	1137
rRNA18S:470	77	51	3	8	0.584963	-1.16993	0	0	1138
rRNA18S:1158	5	3	2	1	0.584963	0.584963	0	0	1139
rRNA18S:1172	2	1	1	2	0.584963	-0.584963	0	0	1140
rRNA18S:1177	2	1	1	1	0.584963	0	0	0	1141
rRNA18S:1183	8	5	4	1	0.584963	1.32193	0	0	1142
rRNA25S:308	59	39	2	1	0.584963	0.584963	0	0	1143
rRNA25S:611	74	49	3	1	0.584963	1	0	0	1144
rRNA25S:810	122	81	1	2	0.584963	-0.584963	0	0	1145
rRNA25S:1628	92	61	1	2	0.584963	-0.584963	0	0	1146
rRNA25S:2432	56	37	4	2	0.584963	0.736966	0	0	1147
rRNA25S:2616	8	5	16	2	0.584963	2.5025	0	0	1148
rRNA25S:2715	146	97	14	4	0.584963	1.58496	0	0	1149
rRNA25S:2755	32	21	13	3	0.584963	1.80735	0	0	1150
rRNA25S:2904	38	25	44	9	0.584963	2.16993	0	0	1151
rRNA25S:3221	53	35	33	11	0.584963	1.5025	0	0	1152
rRNA18S:1420	853	569	57	12	0.583274	2.15754	0	0	1153
rRNA25S:3357	1330	888	21	7	0.582255	1.45943	0	0	1154
rRNA18S:351	704	470	34	7	0.581896	2.12928	0	0	1155
rRNA25S:2741	216	144	5	7	0.581642	-0.415037	0	0	1156
rRNA25S:2000	192	128	2	2	0.58123	0	0	0	1157
rRNA25S:618	165	110	1	6	0.580624	-1.80735	0	0	1158
rRNA25S:540	422	282	6	2	0.579856	1.22239	0	0	1159
rRNA18S:149	117	78	7	1	0.578862	2	0	0	1160
rRNA18S:1026	114	76	2	4	0.578704	-0.736966	0	0	1161
rRNA25S:3063	111	74	38	9	0.578536	1.96347	0	0	1162
rRNA25S:515	523	350	5	2	0.578096	1	0	0	1163
rRNA25S:1253	102	68	1	2	0.577976	-0.584963	0	0	1164
rRNA25S:1641	315	211	5	4	0.57586	0.263034	0	0	1165
rRNA18S:192	297	199	24	10	0.575312	1.18442	0	0	1166
rRNA18S:1253	148	99	7	4	0.575312	0.678072	0	0	1167
rRNA25S:1636	316	212	2	4	0.573629	-0.736966	0	0	1168
rRNA18S:277	231	155	15	2	0.572579	2.41504	0	0	1169
rRNA25S:1385	299	201	3	2	0.570607	0.415037	0	0	1170
rRNA18S:1025	94	63	7	1	0.569856	2	0	0	1171
rRNA25S:1831	45	30	1	1	0.569366	0	0	0	1172
rRNA25S:767	42	28	4	1	0.568284	1.32193	0	0	1173
rRNA25S:3235	39	26	31	9	0.567041	1.67807	0	0	1174
rRNA25S:3090	316	213	38	14	0.566872	1.37851	0	0	1175
rRNA25S:370	36	24	1	1	0.565597	0	0	0	1176
rRNA18S:343	104	70	7	3	0.564498	1	0	0	1177
rRNA25S:163	342	231	3	1	0.564084	1	0	0	1178
rRNA18S:545	33	22	6	4	0.563901	0.485427	0	0	1179
rRNA25S:636	33	22	1	1	0.563901	0	0	0	1180
rRNA25S:3171	237	160	42	11	0.563901	1.8413	0	0	1181
rRNA25S:1384	98	66	1	1	0.563267	0	0	0	1182
rRNA18S:1282	207	140	15	5	0.560888	1.41504	0	0	1183
rRNA25S:1453	58	39	2	1	0.560715	0.584963	0	0	1184
rRNA18S:1436	86	58	9	3	0.5603	1.32193	0	0	1185
rRNA25S:3236	111	75	35	16	0.559427	1.08246	0	0	1186
rRNA18S:1284	211	143	17	10	0.557995	0.710493	0	0	1187
rRNA25S:2974	121	82	55	15	0.555698	1.80735	0	0	1188
rRNA18S:1397	509	346	26	8	0.555562	1.58496	0	0	1189
rRNA25S:1804	96	65	1	1	0.555519	0	0	0	1190
rRNA25S:558	933	635	9	1	0.554396	2.32193	0	0	1191
rRNA18S:1469	112	76	17	1	0.553392	3.16993	0	0	1192
rRNA18S:327	43	29	5	1	0.552541	1.58496	0	0	1193
rRNA25S:71	65	44	2	2	0.552541	0	0	0	1194
rRNA25S:79	109	74	4	2	0.552541	0.736966	0	0	1195
rRNA25S:3185	632	431	24	10	0.551174	1.18442	0	0	1196
rRNA18S:1421	229	156	28	3	0.550869	2.85798	0	0	1197
rRNA25S:1722	352	240	8	6	0.550635	0.36257	0	0	1198
rRNA18S:1067	40	27	1	1	0.550197	0	0	0	1199
rRNA18S:1414	258	176	45	17	0.549203	1.35364	0	0	1200
rRNA25S:2352	78	53	19	8	0.548893	1.152	0	0	1201
rRNA18S:183	97	66	11	5	0.548621	1	0	0	1202
rRNA18S:224	1616	1105	71	32	0.547968	1.12553	0	0	1203
rRNA18S:841	37	25	2	2	0.547488	0	0	0	1204
rRNA18S:1214	37	25	13	3	0.547488	1.80735	0	0	1205
rRNA25S:62	75	51	5	2	0.547488	1	0	0	1206
rRNA25S:3125	75	51	37	15	0.547488	1.24793	0	0	1207
rRNA25S:614	34	23	1	2	0.544321	-0.584963	0	0	1208
rRNA18S:51	155	106	18	5	0.543935	1.66297	0	0	1209
rRNA25S:2054	589	404	5	2	0.542793	1	0	0	1210
rRNA18S:1285	299	205	17	7	0.542318	1.16993	0	0	1211
rRNA18S:530	15	10	1	2	0.540568	-0.584963	0	0	1212
rRNA25S:33	31	21	9	3	0.540568	1.32193	0	0	1213
rRNA25S:1502	63	43	1	2	0.540568	-0.584963	0	0	1214
rRNA25S:2982	15	10	20	7	0.540568	1.39232	0	0	1215
rRNA18S:519	554	381	24	14	0.538915	0.736966	0	0	1216
rRNA25S:3214	301	207	37	8	0.537965	2.078	0	0	1217
rRNA18S:1068	192	132	6	7	0.537175	-0.192645	0	0	1218
rRNA18S:1481	73	50	43	10	0.537028	2	0	0	1219
rRNA18S:73	305	210	21	5	0.536289	1.87447	0	0	1220
rRNA25S:324	57	39	2	1	0.536053	0.584963	0	0	1221
rRNA25S:1915	28	19	1	1	0.536053	0	0	0	1222
rRNA25S:554	650	448	8	6	0.535942	0.36257	0	0	1223
rRNA25S:1240	244	168	2	2	0.535759	0	0	0	1224
rRNA18S:112	344	237	23	4	0.535635	2.26303	0	0	1225
rRNA18S:581	83	57	5	4	0.534336	0.263034	0	0	1226
rRNA25S:2444	335	231	4	4	0.534336	0	0	0	1227
rRNA18S:906	122	84	7	3	0.533124	1	0	0	1228
rRNA25S:2999	190	131	39	2	0.533035	3.73697	0	0	1229
rRNA18S:1629	479	331	44	10	0.531851	2.03242	0	0	1230
rRNA18S:170	418	289	14	5	0.530897	1.32193	0	0	1231
rRNA18S:784	38	26	3	2	0.530515	0.415037	0	0	1232
rRNA25S:1814	246	170	2	1	0.530515	0.584963	0	0	1233
rRNA25S:2506	168	116	6	4	0.530515	0.485427	0	0	1234
rRNA18S:805	227	157	10	3	0.529109	1.45943	0	0	1235
rRNA25S:2499	562	390	7	4	0.525966	0.678072	0	0	1236
rRNA18S:1413	281	195	36	5	0.524842	2.62449	0	0	1237
rRNA25S:409	22	15	1	1	0.523562	0	0	0	1238
rRNA25S:1671	45	31	1	1	0.523562	0	0	0	1239
rRNA18S:1514	581	404	31	6	0.523097	2.19265	0	0	1240
rRNA25S:1432	226	157	10	2	0.522768	1.87447	0	0	1241
rRNA25S:1936	32	22	3	1	0.520832	1	0	0	1242
rRNA25S:3126	339	236	43	17	0.520648	1.28951	0	0	1243
rRNA25S:766	174	121	2	2	0.520474	0	0	0	1244
rRNA25S:1999	174	121	1	2	0.520474	-0.584963	0	0	1245
rRNA25S:1397	211	147	1	3	0.518467	-1	0	0	1246
rRNA25S:3298	304	212	31	13	0.517956	1.19265	0	0	1247
rRNA18S:481	62	43	4	3	0.517848	0.321928	0	0	1248
rRNA25S:3191	335	234	115	27	0.5158	2.05063	0	0	1249
rRNA18S:797	345	241	18	8	0.515765	1.078	0	0	1250
rRNA25S:2138	69	48	1	2	0.514573	-0.584963	0	0	1251
rRNA25S:1341	46	32	3	1	0.510195	1	0	0	1252
rRNA25S:1323	624	438	12	2	0.509635	2.11548	0	0	1253
rRNA18S:1645	73	51	10	2	0.509014	1.87447	0	0	1254
rRNA25S:601	221	155	4	4	0.509014	0	0	0	1255
rRNA18S:930	63	44	5	2	0.508147	1	0	0	1256
rRNA18S:469	334	235	13	3	0.505374	1.80735	0	0	1257
rRNA25S:663	311	219	3	1	0.504043	1	0	0	1258
rRNA25S:2546	189	133	11	5	0.503766	1	0	0	1259
rRNA18S:1347	763	538	27	14	0.503287	0.900464	0	0	1260
rRNA18S:1643	50	35	12	2	0.5025	2.11548	0	0	1261
rRNA25S:565	108	76	2	1	0.501398	0.584963	0	0	1262
rRNA18S:1598	74	52	16	2	0.500898	2.5025	0	0	1263
rRNA25S:1644	81	57	3	2	0.499571	0.415037	0	0	1264
rRNA25S:2339	47	33	1	2	0.4975	-0.584963	0	0	1265
rRNA25S:2455	174	123	7	3	0.497015	1	0	0	1266
rRNA25S:1216	1180	836	14	3	0.496709	1.90689	0	0	1267
rRNA25S:679	195	138	3	1	0.495769	1	0	0	1268
rRNA25S:3076	237	168	26	11	0.493938	1.16993	0	0	1269
rRNA18S:580	75	53	3	2	0.49304	0.415037	0	0	1270
rRNA18S:1563	75	53	29	4	0.49304	2.58496	0	0	1271
rRNA25S:889	37	26	1	1	0.49304	0	0	0	1272
rRNA25S:647	89	63	3	1	0.491853	1	0	0	1273
rRNA25S:1841	124	88	4	3	0.490051	0.321928	0	0	1274
rRNA18S:1311	444	316	35	8	0.489322	2	0	0	1275
rRNA25S:2018	215	153	2	3	0.488101	-0.415037	0	0	1276
rRNA25S:2560	2175	1551	15	9	0.48755	0.678072	0	0	1277
rRNA25S:284	90	64	2	1	0.485427	0.584963	0	0	1278
rRNA25S:328	27	19	1	1	0.485427	0	0	0	1279
rRNA25S:338	13	9	1	5	0.485427	-1.58496	0	0	1280
rRNA25S:607	69	49	1	3	0.485427	-1	0	0	1281
rRNA25S:1531	13	9	2	1	0.485427	0.584963	0	0	1282
rRNA25S:2588	48	34	7	3	0.485427	1	0	0	1283
rRNA25S:2886	90	64	13	3	0.485427	1.80735	0	0	1284
rRNA18S:518	66	47	3	3	0.481127	0	0	0	1285
rRNA18S:835	66	47	1	2	0.481127	-0.584963	0	0	1286
rRNA25S:2470	66	47	5	4	0.481127	0.263034	0	0	1287
rRNA18S:1061	306	219	15	4	0.480735	1.67807	0	0	1288
rRNA25S:820	105	75	2	1	0.479993	0.584963	0	0	1289
rRNA18S:1206	38	27	8	2	0.478047	1.58496	0	0	1290
rRNA25S:1971	414	297	6	3	0.477799	0.807355	0	0	1291
rRNA25S:3004	652	468	46	15	0.477495	1.55459	0	0	1292
rRNA18S:125	255	183	8	3	0.476438	1.16993	0	0	1293
rRNA18S:578	170	122	5	6	0.475338	-0.222392	0	0	1294
rRNA18S:807	56	40	4	1	0.475338	1.32193	0	0	1295
rRNA18S:467	220	158	11	5	0.47502	1	0	0	1296
rRNA25S:2569	302	217	5	3	0.47499	0.584963	0	0	1297
rRNA25S:2798	466	335	14	6	0.474961	1.09954	0	0	1298
rRNA25S:3023	181	130	33	5	0.474372	2.5025	0	0	1299
rRNA18S:324	49	35	3	2	0.473931	0.415037	0	0	1300
rRNA18S:633	524	377	10	8	0.473931	0.289507	0	0	1301
rRNA18S:1651	24	17	12	3	0.473931	1.70044	0	0	1302
rRNA25S:1853	24	17	1	2	0.473931	-0.584963	0	0	1303
rRNA18S:465	160	115	9	1	0.472936	2.32193	0	0	1304
rRNA25S:1321	289	208	4	1	0.47255	1.32193	0	0	1305
rRNA25S:1467	42	30	5	1	0.472068	1.58496	0	0	1306
rRNA25S:2953	85	61	82	23	0.472068	1.79008	0	0	1307
rRNA25S:604	139	100	3	2	0.471072	0.415037	0	0	1308
rRNA25S:2013	211	152	7	1	0.470533	2	0	0	1309
rRNA18S:486	35	25	2	2	0.469485	0	0	0	1310
rRNA25S:2203	17	12	1	1	0.469485	0	0	0	1311
rRNA25S:795	309	223	9	1	0.468769	2.32193	0	0	1312
rRNA25S:2379	75	54	4	3	0.466568	0.321928	0	0	1313
rRNA25S:3065	466	337	28	7	0.466399	1.85798	0	0	1314
rRNA25S:1921	28	20	3	1	0.465664	1	0	0	1315
rRNA25S:2594	213	154	7	2	0.465343	1.41504	0	0	1316
rRNA25S:828	155	112	2	2	0.465223	0	0	0	1317
rRNA25S:545	214	155	1	2	0.462791	-0.584963	0	0	1318
rRNA18S:828	145	105	9	4	0.461904	1	0	0	1319
rRNA25S:479	76	55	4	3	0.459432	0.321928	0	0	1320
rRNA25S:2682	10	7	21	5	0.459432	1.87447	0	0	1321
rRNA25S:2987	32	23	29	14	0.459432	1	0	0	1322
rRNA18S:1582	388	282	55	9	0.458968	2.48543	0	0	1323
rRNA18S:38	433	315	25	15	0.45777	0.70044	0	0	1324
rRNA18S:232	91	66	7	1	0.457473	2	0	0	1325
rRNA18S:601	184	134	7	1	0.454566	2	0	0	1326
rRNA18S:140	162	118	14	2	0.45391	2.32193	0	0	1327
rRNA18S:124	225	164	7	5	0.453857	0.415037	0	0	1328
rRNA25S:3066	125	91	22	3	0.453718	2.52356	0	0	1329
rRNA25S:2889	770	562	60	27	0.453596	1.12338	0	0	1330
rRNA25S:186	266	194	5	2	0.453366	1	0	0	1331
rRNA18S:587	25	18	4	3	0.452512	0.321928	0	0	1332
rRNA25S:381	25	18	1	2	0.452512	-0.584963	0	0	1333
rRNA25S:3121	352	257	144	31	0.452297	2.17991	0	0	1334
rRNA18S:683	490	358	26	11	0.451739	1.16993	0	0	1335
rRNA18S:1313	308	225	9	5	0.451284	0.736966	0	0	1336
rRNA25S:2460	256	187	8	5	0.451036	0.584963	0	0	1337
rRNA25S:1051	230	168	4	2	0.45087	0.736966	0	0	1338
rRNA18S:499	55	40	3	3	0.449803	0	0	0	1339
rRNA25S:274	223	163	3	3	0.449803	0	0	0	1340
rRNA25S:2988	55	40	80	8	0.449803	3.16993	0	0	1341
rRNA25S:1716	126	92	1	1	0.449526	0	0	0	1342
rRNA25S:2981	141	103	66	14	0.449307	2.1592	0	0	1343
rRNA25S:453	14	10	1	1	0.447459	0	0	0	1344
rRNA25S:1659	59	43	2	1	0.447459	0.584963	0	0	1345
rRNA25S:1873	74	54	1	2	0.447459	-0.584963	0	0	1346
rRNA25S:2500	239	175	6	2	0.447459	1.22239	0	0	1347
rRNA25S:2622	14	10	7	2	0.447459	1.41504	0	0	1348
rRNA25S:1132	315	231	3	1	0.4458	1	0	0	1349
rRNA25S:1189	300	220	4	3	0.445717	0.321928	0	0	1350
rRNA18S:1004	259	190	8	5	0.444939	0.584963	0	0	1351
rRNA18S:592	116	85	6	1	0.4441	1.80735	0	0	1352
rRNA25S:89	33	24	1	2	0.443607	-0.584963	0	0	1353
rRNA25S:3206	101	74	21	4	0.443607	2.1375	0	0	1354
rRNA25S:536	862	634	9	3	0.442604	1.32193	0	0	1355
rRNA25S:705	158	116	4	1	0.442518	1.32193	0	0	1356
rRNA18S:373	196	144	11	4	0.442143	1.26303	0	0	1357
rRNA18S:262	71	52	4	3	0.442005	0.321928	0	0	1358
rRNA25S:1833	299	220	4	1	0.440916	1.32193	0	0	1359
rRNA18S:296	189	139	20	1	0.440573	3.39232	0	0	1360
rRNA25S:696	197	145	3	2	0.439532	0.415037	0	0	1361
rRNA25S:2742	521	384	27	6	0.439191	2	0	0	1362
rRNA18S:159	182	134	6	4	0.438884	0.485427	0	0	1363
rRNA25S:1322	247	182	5	3	0.438496	0.584963	0	0	1364
rRNA25S:326	133	98	2	2	0.436733	0	0	0	1365
rRNA25S:2768	133	98	40	4	0.436733	3.03562	0	0	1366
rRNA25S:1965	68	50	1	1	0.436099	0	0	0	1367
rRNA25S:1892	72	53	1	1	0.434937	0	0	0	1368
rRNA25S:1849	122	90	2	1	0.43472	0.584963	0	0	1369
rRNA25S:3131	99	73	90	10	0.434403	3.04836	0	0	1370
rRNA18S:1312	276	204	19	10	0.434262	0.862496	0	0	1371
rRNA25S:122	153	113	10	1	0.433897	2.45943	0	0	1372
rRNA25S:1864	53	39	5	1	0.432959	1.58496	0	0	1373
rRNA25S:105	389	288	6	1	0.432405	1.80735	0	0	1374
rRNA25S:1648	84	62	1	1	0.432111	0	0	0	1375
rRNA25S:1367	259	192	5	1	0.429911	1.58496	0	0	1376
rRNA18S:748	162	120	20	2	0.429865	2.80735	0	0	1377
rRNA18S:1652	34	25	18	7	0.428843	1.24793	0	0	1378
rRNA25S:615	34	25	1	2	0.428843	-0.584963	0	0	1379
rRNA18S:1038	318	236	8	4	0.428669	0.847997	0	0	1380
rRNA25S:2297	73	54	4	5	0.428094	-0.263034	0	0	1381
rRNA25S:1372	2315	1721	34	7	0.42755	2.12928	0	0	1382
rRNA25S:131	38	28	2	1	0.427421	0.584963	0	0	1383
rRNA25S:2596	42	31	1	4	0.426265	-1.32193	0	0	1384
rRNA18S:758	89	66	2	2	0.425764	0	0	0	1385
rRNA25S:490	89	66	1	2	0.425764	-0.584963	0	0	1386
rRNA18S:1624	93	69	37	8	0.425306	2.078	0	0	1387
rRNA25S:1137	46	34	1	1	0.425306	0	0	0	1388
rRNA25S:1584	46	34	1	3	0.425306	-1	0	0	1389
rRNA25S:884	97	72	4	1	0.424885	1.32193	0	0	1390
rRNA18S:1258	101	75	12	2	0.424498	2.11548	0	0	1391
rRNA25S:430	62	46	1	1	0.422691	0	0	0	1392
rRNA18S:502	66	49	3	1	0.422233	1	0	0	1393
rRNA18S:205	638	476	49	17	0.421827	1.47393	0	0	1394
rRNA18S:415	86	64	10	1	0.420576	2.45943	0	0	1395
rRNA18S:912	86	64	9	1	0.420576	2.32193	0	0	1396
rRNA18S:1609	260	194	30	4	0.420576	2.63227	0	0	1397
rRNA18S:1663	86	64	5	4	0.420576	0.263034	0	0	1398
rRNA25S:150	193	144	2	3	0.420004	-0.415037	0	0	1399
rRNA18S:1356	300	224	29	7	0.419838	1.90689	0	0	1400
rRNA25S:819	439	328	5	2	0.419416	1	0	0	1401
rRNA18S:492	110	82	5	2	0.419376	1	0	0	1402
rRNA18S:55	233	174	17	6	0.419154	1.36257	0	0	1403
rRNA25S:794	313	234	1	3	0.418104	-1	0	0	1404
rRNA25S:1723	174	130	4	1	0.417788	1.32193	0	0	1405
rRNA18S:1008	274	205	32	6	0.416787	2.23704	0	0	1406
rRNA25S:2046	542	406	10	3	0.415923	1.45943	0	0	1407
rRNA18S:173	171	128	18	5	0.415037	1.66297	0	0	1408
rRNA18S:490	15	11	4	1	0.415037	1.32193	0	0	1409
rRNA18S:860	63	47	2	1	0.415037	0.584963	0	0	1410
rRNA25S:39	11	8	1	1	0.415037	0	0	0	1411
rRNA25S:323	43	32	7	1	0.415037	2	0	0	1412
rRNA25S:397	11	8	1	1	0.415037	0	0	0	1413
rRNA25S:525	91	68	4	2	0.415037	0.736966	0	0	1414
rRNA25S:898	303	227	3	1	0.415037	1	0	0	1415
rRNA25S:1143	59	44	2	1	0.415037	0.584963	0	0	1416
rRNA25S:1332	43	32	2	2	0.415037	0	0	0	1417
rRNA25S:1378	155	116	2	2	0.415037	0	0	0	1418
rRNA25S:2644	15	11	16	3	0.415037	2.08746	0	0	1419
rRNA25S:3010	431	323	56	14	0.415037	1.926	0	0	1420
rRNA25S:3174	55	41	52	6	0.415037	2.92057	0	0	1421
rRNA25S:2739	100	75	35	15	0.410284	1.16993	0	0	1422
rRNA25S:1764	197	148	6	1	0.410188	1.80735	0	0	1423
rRNA18S:1426	852	641	78	14	0.409972	2.39689	0	0	1424
rRNA25S:2044	331	249	5	2	0.409255	1	0	0	1425
rRNA18S:1207	157	118	9	3	0.408963	1.32193	0	0	1426
rRNA25S:99	145	109	5	4	0.408465	0.263034	0	0	1427
rRNA25S:2718	60	45	22	5	0.407175	1.9386	0	0	1428
rRNA25S:2501	361	272	8	2	0.407089	1.58496	0	0	1429
rRNA18S:989	52	39	3	2	0.405992	0.415037	0	0	1430
rRNA25S:2293	52	39	4	1	0.405992	1.32193	0	0	1431
rRNA18S:136	44	33	3	1	0.40439	1	0	0	1432
rRNA18S:161	806	609	67	18	0.403759	1.83954	0	0	1433
rRNA18S:880	237	179	9	2	0.402965	1.73697	0	0	1434
rRNA18S:905	106	80	1	5	0.401617	-1.58496	0	0	1435
rRNA25S:1044	106	80	1	1	0.401617	0	0	0	1436
rRNA25S:1724	106	80	4	1	0.401617	1.32193	0	0	1437
rRNA25S:210	518	392	8	4	0.401205	0.847997	0	0	1438
rRNA25S:1279	32	24	2	1	0.400538	0.584963	0	0	1439
rRNA25S:849	61	46	2	1	0.399607	0.584963	0	0	1440
rRNA18S:1371	524	397	44	7	0.399549	2.49185	0	0	1441
rRNA25S:1599	400	303	2	3	0.399531	-0.415037	0	0	1442
rRNA18S:511	90	68	9	4	0.39927	1	0	0	1443
rRNA18S:1087	148	112	2	1	0.39899	0.584963	0	0	1444
rRNA25S:3296	57	43	38	20	0.398549	0.893085	0	0	1445
rRNA18S:1012	198	150	9	3	0.39822	1.32193	0	0	1446
rRNA25S:145	468	355	16	2	0.397711	2.5025	0	0	1447
rRNA18S:1123	107	81	7	2	0.397335	1.41504	0	0	1448
rRNA18S:60	402	305	20	10	0.397248	0.932886	0	0	1449
rRNA25S:179	78	59	1	1	0.39689	0	0	0	1450
rRNA25S:2080	128	97	4	2	0.396517	0.736966	0	0	1451
rRNA25S:1293	178	135	3	1	0.396353	1	0	0	1452
rRNA25S:1511	49	37	3	2	0.395929	0.415037	0	0	1453
rRNA25S:1937	24	18	3	1	0.395929	1	0	0	1454
rRNA25S:1552	371	282	8	1	0.394501	2.16993	0	0	1455
rRNA25S:107	158	120	4	1	0.39402	1.32193	0	0	1456
rRNA18S:526	83	63	4	3	0.392317	0.321928	0	0	1457
rRNA18S:851	20	15	1	1	0.392317	0	0	0	1458
rRNA25S:1992	83	63	2	2	0.392317	0	0	0	1459
rRNA25S:1303	184	140	3	3	0.39183	0	0	0	1460
rRNA18S:1259	100	76	9	8	0.391425	0.152003	0	0	1461
rRNA25S:891	277	211	5	2	0.391021	1	0	0	1462
rRNA18S:932	376	287	16	10	0.388496	0.628031	0	0	1463
rRNA25S:703	461	352	8	3	0.388225	1.16993	0	0	1464
rRNA25S:2556	529	404	8	9	0.38807	-0.152003	0	0	1465
rRNA18S:1429	542	414	51	12	0.387841	2	0	0	1466
rRNA18S:1758	16	12	13	3	0.387023	1.80735	0	0	1467
rRNA25S:311	16	12	1	1	0.387023	0	0	0	1468
rRNA25S:2673	16	12	5	7	0.387023	-0.415037	0	0	1469
rRNA25S:745	481	368	7	6	0.385412	0.192645	0	0	1470
rRNA18S:1034	127	97	7	2	0.38529	1.41504	0	0	1471
rRNA18S:292	153	117	18	4	0.384143	1.926	0	0	1472
rRNA18S:46	59	45	4	2	0.383329	0.736966	0	0	1473
rRNA25S:1327	59	45	1	1	0.383329	0	0	0	1474
rRNA25S:2580	72	55	4	2	0.38247	0.736966	0	0	1475
rRNA25S:1442	42	32	1	1	0.381871	0	0	0	1476
rRNA25S:478	154	118	1	1	0.381307	0	0	0	1477
rRNA25S:2712	124	95	21	6	0.380822	1.65208	0	0	1478
rRNA25S:2285	68	52	18	7	0.380604	1.24793	0	0	1479
rRNA25S:2064	495	380	5	1	0.380549	1.58496	0	0	1480
rRNA25S:480	120	92	2	1	0.379704	0.584963	0	0	1481
rRNA25S:665	159	122	3	1	0.379414	1	0	0	1482
rRNA18S:399	38	29	5	1	0.378512	1.58496	0	0	1483
rRNA18S:821	90	69	4	2	0.378512	0.736966	0	0	1484
rRNA18S:1071	64	49	5	2	0.378512	1	0	0	1485
rRNA25S:16	12	9	1	1	0.378512	0	0	0	1486
rRNA25S:806	51	39	5	3	0.378512	0.584963	0	0	1487
rRNA25S:1195	38	29	5	1	0.378512	1.58496	0	0	1488
rRNA25S:3358	1604	1234	25	26	0.378062	-0.0544478	0	0	1489
rRNA18S:144	477	367	25	10	0.377305	1.24101	0	0	1490
rRNA25S:439	343	264	7	4	0.376416	0.678072	0	0	1491
rRNA18S:1543	60	46	22	7	0.376148	1.52356	0	0	1492
rRNA25S:3070	418	322	80	7	0.375416	3.33985	0	0	1493
rRNA18S:921	82	63	1	1	0.375039	0	0	0	1494
rRNA18S:1089	104	80	7	2	0.374396	1.41504	0	0	1495
rRNA25S:2825	34	26	21	7	0.374396	1.45943	0	0	1496
rRNA18S:424	126	97	4	3	0.373975	0.321928	0	0	1497
rRNA18S:850	65	50	4	1	0.371969	1.32193	0	0	1498
rRNA25S:2098	263	203	3	1	0.371969	1	0	0	1499
rRNA25S:2343	21	16	4	2	0.371969	0.736966	0	0	1500
rRNA25S:668	347	268	6	1	0.371481	1.80735	0	0	1501
rRNA25S:2427	52	40	1	2	0.370368	-0.584963	0	0	1502
rRNA18S:1053	494	382	21	8	0.370084	1.28951	0	0	1503
rRNA25S:295	83	64	1	5	0.36995	-1.58496	0	0	1504
rRNA18S:1599	375	290	42	20	0.369714	1.03395	0	0	1505
rRNA18S:147	176	136	7	10	0.369573	-0.459432	0	0	1506
rRNA25S:580	88	68	1	2	0.367209	-0.584963	0	0	1507
rRNA25S:850	48	37	1	1	0.366782	0	0	0	1508
rRNA25S:3301	48	37	14	5	0.366782	1.32193	0	0	1509
rRNA18S:1569	142	110	8	5	0.365455	0.584963	0	0	1510
rRNA18S:1489	187	145	13	3	0.364764	1.80735	0	0	1511
rRNA18S:138	102	79	9	2	0.364572	1.73697	0	0	1512
rRNA18S:535	17	13	2	1	0.36257	0.584963	0	0	1513
rRNA18S:1194	89	69	3	2	0.36257	0.415037	0	0	1514
rRNA18S:1749	26	20	21	7	0.36257	1.45943	0	0	1515
rRNA25S:879	125	97	2	2	0.36257	0	0	0	1516
rRNA25S:1107	53	41	1	1	0.36257	0	0	0	1517
rRNA25S:2101	35	27	1	3	0.36257	-1	0	0	1518
rRNA25S:2162	26	20	8	1	0.36257	2.16993	0	0	1519
rRNA25S:2617	8	6	5	3	0.36257	0.584963	0	0	1520
rRNA25S:497	184	143	7	3	0.361456	1	0	0	1521
rRNA18S:1335	1144	891	45	20	0.360232	1.13124	0	0	1522
rRNA25S:1188	76	59	1	2	0.359896	-0.584963	0	0	1523
rRNA18S:1359	463	361	25	9	0.358135	1.37851	0	0	1524
rRNA25S:141	40	31	4	1	0.357552	1.32193	0	0	1525
rRNA25S:1196	81	63	1	3	0.357552	-1	0	0	1526
rRNA25S:692	72	56	4	2	0.356935	0.736966	0	0	1527
rRNA18S:293	104	81	4	3	0.356694	0.321928	0	0	1528
rRNA25S:523	200	156	4	1	0.356431	1.32193	0	0	1529
rRNA18S:166	95	74	3	2	0.356144	0.415037	0	0	1530
rRNA25S:2990	214	167	21	8	0.355875	1.28951	0	0	1531
rRNA18S:476	219	171	15	6	0.355095	1.19265	0	0	1532
rRNA25S:1783	100	78	1	3	0.354431	-1	0	0	1533
rRNA25S:3051	247	193	20	7	0.354283	1.39232	0	0	1534
rRNA18S:617	192	150	14	2	0.354052	2.32193	0	0	1535
rRNA25S:3300	45	35	10	5	0.353637	0.874469	0	0	1536
rRNA25S:223	119	93	3	1	0.352302	1	0	0	1537
rRNA18S:1482	618	484	43	10	0.351955	2	0	0	1538
rRNA25S:2175	115	90	37	6	0.350186	2.44057	0	0	1539
rRNA18S:1591	208	163	16	9	0.349807	0.765535	0	0	1540
rRNA25S:637	13	10	1	1	0.347923	0	0	0	1541
rRNA25S:2652	13	10	119	28	0.347923	2.04891	0	0	1542
rRNA25S:600	364	286	3	4	0.346846	-0.321928	0	0	1543
rRNA18S:113	102	80	6	3	0.346651	0.807355	0	0	1544
rRNA25S:1339	88	69	1	1	0.34645	0	0	0	1545
rRNA25S:1637	135	106	2	3	0.345996	-0.415037	0	0	1546
rRNA25S:1404	488	384	14	2	0.344976	2.32193	0	0	1547
rRNA25S:357	32	25	1	3	0.343954	-1	0	0	1548
rRNA18S:134	372	293	18	7	0.343359	1.24793	0	0	1549
rRNA18S:1325	311	245	23	11	0.342888	1	0	0	1550
rRNA25S:2430	18	14	5	1	0.341037	1.58496	0	0	1551
rRNA25S:2624	18	14	2	1	0.341037	0.584963	0	0	1552
rRNA18S:950	346	273	7	4	0.34076	0.678072	0	0	1553
rRNA25S:1888	185	146	2	1	0.339486	0.584963	0	0	1554
rRNA25S:3183	190	150	8	10	0.339024	-0.289507	0	0	1555
rRNA25S:280	42	33	1	1	0.338802	0	0	0	1556
rRNA25S:1777	114	90	2	1	0.337695	0.584963	0	0	1557
rRNA25S:2076	707	560	11	4	0.335749	1.26303	0	0	1558
rRNA25S:2763	52	41	33	2	0.335603	3.5025	0	0	1559
rRNA25S:1272	1985	1573	23	10	0.33543	1.12553	0	0	1560
rRNA18S:557	279	221	22	3	0.334867	2.52356	0	0	1561
rRNA25S:1316	714	566	12	5	0.334595	1.11548	0	0	1562
rRNA25S:1854	28	22	2	1	0.334419	0.584963	0	0	1563
rRNA18S:1648	96	76	21	7	0.333126	1.45943	0	0	1564
rRNA25S:1320	96	76	1	3	0.333126	-1	0	0	1565
rRNA18S:316	33	26	4	2	0.332575	0.736966	0	0	1566
rRNA18S:513	33	26	4	3	0.332575	0.321928	0	0	1567
rRNA25S:2032	378	300	11	4	0.332434	1.26303	0	0	1568
rRNA18S:250	510	405	35	9	0.331844	1.848	0	0	1569
rRNA18S:1309	72	57	24	3	0.331844	2.64386	0	0	1570
rRNA25S:3320	38	30	14	2	0.331206	2.32193	0	0	1571
rRNA18S:951	82	65	5	3	0.330645	0.584963	0	0	1572
rRNA18S:1760	43	34	62	18	0.330149	1.72935	0	0	1573
rRNA25S:2725	48	38	22	6	0.329308	1.71621	0	0	1574
rRNA25S:1912	112	89	2	3	0.328326	-0.415037	0	0	1575
rRNA25S:1949	58	46	2	1	0.328054	0.584963	0	0	1576
rRNA25S:429	63	50	1	2	0.327575	-0.584963	0	0	1577
rRNA25S:2538	132	105	1	1	0.327362	0	0	0	1578
rRNA18S:1045	68	54	1	3	0.327165	-1	0	0	1579
rRNA25S:1352	133	106	1	4	0.324622	-1.32193	0	0	1580
rRNA18S:305	49	39	6	1	0.321928	1.80735	0	0	1581
rRNA18S:1173	4	3	3	1	0.321928	1	0	0	1582
rRNA18S:1345	484	387	31	10	0.321928	1.54057	0	0	1583
rRNA18S:1621	319	255	57	18	0.321928	1.61005	0	0	1584
rRNA25S:7	4	3	1	1	0.321928	0	0	0	1585
rRNA25S:27	4	3	1	1	0.321928	0	0	0	1586
rRNA25S:1741	174	139	5	2	0.321928	1	0	0	1587
rRNA25S:2445	39	31	4	1	0.321928	1.32193	0	0	1588
rRNA25S:2602	14	11	6	2	0.321928	1.22239	0	0	1589
rRNA18S:1379	205	164	26	3	0.320178	2.75489	0	0	1590
rRNA18S:225	321	257	11	13	0.31969	-0.222392	0	0	1591
rRNA18S:1491	1056	846	55	9	0.319542	2.48543	0	0	1592
rRNA18S:696	654	524	35	8	0.319177	2	0	0	1593
rRNA25S:761	146	117	3	1	0.317029	1	0	0	1594
rRNA18S:297	141	113	6	3	0.316857	0.807355	0	0	1595
rRNA18S:1641	136	109	19	9	0.316672	1	0	0	1596
rRNA25S:2746	126	101	28	5	0.316259	2.27302	0	0	1597
rRNA25S:532	497	399	3	6	0.316146	-0.807355	0	0	1598
rRNA25S:128	121	97	2	1	0.316027	0.584963	0	0	1599
rRNA25S:824	111	89	2	1	0.315502	0.584963	0	0	1600
rRNA18S:957	203	163	13	5	0.314873	1.22239	0	0	1601
rRNA25S:2810	91	73	45	22	0.314109	1	0	0	1602
rRNA25S:2779	132	106	5	4	0.313815	0.263034	0	0	1603
rRNA25S:2014	194	156	2	1	0.31271	0.584963	0	0	1604
rRNA18S:1048	184	148	7	6	0.312213	0.192645	0	0	1605
rRNA25S:1886	35	28	1	3	0.311944	-1	0	0	1606
rRNA25S:3330	720	580	30	8	0.311461	1.78427	0	0	1607
rRNA18S:406	66	53	2	2	0.311202	0	0	0	1608
rRNA18S:437	30	24	9	1	0.31034	2.32193	0	0	1609
rRNA18S:563	61	49	1	2	0.31034	-0.584963	0	0	1610
rRNA18S:1586	139	112	13	4	0.309104	1.48543	0	0	1611
rRNA18S:890	270	218	9	3	0.307362	1.32193	0	0	1612
rRNA25S:1472	46	37	4	2	0.306661	0.736966	0	0	1613
rRNA25S:829	759	614	19	1	0.305413	3.32193	0	0	1614
rRNA25S:345	20	16	2	1	0.304855	0.584963	0	0	1615
rRNA25S:1383	157	127	8	1	0.303781	2.16993	0	0	1616
rRNA18S:1594	316	256	44	14	0.302714	1.58496	0	0	1617
rRNA25S:1682	316	256	5	1	0.302714	1.58496	0	0	1618
rRNA18S:583	36	29	5	1	0.302563	1.58496	0	0	1619
rRNA18S:667	211	171	12	2	0.301656	2.11548	0	0	1620
rRNA25S:1220	333	270	1	4	0.301555	-1.32193	0	0	1621
rRNA25S:1488	116	94	3	1	0.300509	1	0	0	1622
rRNA18S:788	143	116	8	2	0.29956	1.58496	0	0	1623
rRNA25S:366	31	25	1	1	0.29956	0	0	0	1624
rRNA25S:1621	90	73	1	1	0.298341	0	0	0	1625
rRNA25S:341	74	60	4	3	0.298081	0.321928	0	0	1626
rRNA18S:1432	267	217	20	4	0.297905	2.07039	0	0	1627
rRNA25S:3012	128	104	42	7	0.296982	2.42626	0	0	1628
rRNA25S:2693	570	464	52	21	0.29626	1.26849	0	0	1629
rRNA18S:1544	193	157	29	3	0.296132	2.90689	0	0	1630
rRNA18S:1024	323	263	19	7	0.295456	1.32193	0	0	1631
rRNA25S:2490	584	476	6	7	0.294447	-0.192645	0	0	1632
rRNA18S:347	205	167	9	5	0.294183	0.736966	0	0	1633
rRNA18S:1606	190	155	12	9	0.292027	0.378512	0	0	1634
rRNA25S:246	92	75	1	1	0.291231	0	0	0	1635
rRNA18S:790	125	102	9	5	0.290779	0.736966	0	0	1636
rRNA25S:1460	32	26	1	2	0.289507	-0.584963	0	0	1637
rRNA25S:59	170	139	4	1	0.288569	1.32193	0	0	1638
rRNA18S:799	60	49	2	2	0.286881	0	0	0	1639
rRNA18S:58	110	90	21	3	0.286621	2.45943	0	0	1640
rRNA18S:1209	49	40	5	6	0.286304	-0.222392	0	0	1641
rRNA25S:53	49	40	2	4	0.286304	-0.736966	0	0	1642
rRNA18S:523	284	233	24	4	0.284453	2.32193	0	0	1643
rRNA18S:1580	94	77	8	3	0.284453	1.16993	0	0	1644
rRNA18S:933	83	68	6	4	0.283793	0.485427	0	0	1645
rRNA25S:1469	27	22	3	1	0.283793	1	0	0	1646
rRNA25S:307	72	59	4	1	0.282934	1.32193	0	0	1647
rRNA25S:1966	44	36	1	1	0.2824	0	0	0	1648
rRNA25S:865	552	454	9	2	0.281413	1.73697	0	0	1649
rRNA18S:611	163	134	10	2	0.280736	1.87447	0	0	1650
rRNA18S:744	118	97	7	7	0.280108	0	0	0	1651
rRNA18S:863	67	55	1	3	0.280108	-1	0	0	1652
rRNA25S:586	67	55	4	1	0.280108	1.32193	0	0	1653
rRNA25S:2144	101	83	3	5	0.280108	-0.584963	0	0	1654
rRNA25S:2724	260	214	35	11	0.279713	1.58496	0	0	1655
rRNA18S:315	56	46	4	3	0.278301	0.321928	0	0	1656
rRNA25S:393	56	46	1	2	0.278301	-0.584963	0	0	1657
rRNA25S:1390	56	46	2	1	0.278301	0.584963	0	0	1658
rRNA25S:1826	56	46	3	1	0.278301	1	0	0	1659
rRNA18S:935	160	132	7	1	0.275634	2	0	0	1660
rRNA25S:3133	310	256	172	24	0.275146	2.79077	0	0	1661
rRNA25S:1150	74	61	1	3	0.274622	-1	0	0	1662
rRNA18S:182	230	190	19	2	0.27432	2.73697	0	0	1663
rRNA18S:684	311	257	9	2	0.274175	1.73697	0	0	1664
rRNA25S:539	207	171	1	1	0.274175	0	0	0	1665
rRNA25S:1489	51	42	3	1	0.274175	1	0	0	1666
rRNA25S:1715	167	138	6	1	0.273376	1.80735	0	0	1667
rRNA25S:1911	28	23	2	2	0.273018	0	0	0	1668
rRNA25S:189	272	225	6	1	0.272578	1.80735	0	0	1669
rRNA18S:1042	354	293	15	3	0.272003	2	0	0	1670
rRNA18S:1520	244	202	22	7	0.271302	1.52356	0	0	1671
rRNA25S:481	69	57	1	1	0.271302	0	0	0	1672
rRNA25S:1714	104	86	1	2	0.271302	-0.584963	0	0	1673
rRNA25S:3157	180	149	42	4	0.271027	3.10434	0	0	1674
rRNA18S:1132	52	43	11	1	0.268489	2.58496	0	0	1675
rRNA25S:1247	52	43	3	1	0.268489	1	0	0	1676
rRNA25S:771	117	97	1	1	0.267933	0	0	0	1677
rRNA18S:304	76	63	9	2	0.266787	1.73697	0	0	1678
rRNA25S:2069	700	582	13	11	0.265919	0.222392	0	0	1679
rRNA18S:174	208	173	10	2	0.264416	1.87447	0	0	1680
rRNA18S:1036	65	54	4	2	0.263034	0.736966	0	0	1681
rRNA18S:1102	275	229	15	6	0.263034	1.19265	0	0	1682
rRNA25S:758	101	84	1	2	0.263034	-0.584963	0	0	1683
rRNA25S:3011	168	140	68	17	0.261328	1.9386	0	0	1684
rRNA18S:74	271	226	26	5	0.260914	2.16993	0	0	1685
rRNA25S:1304	90	75	5	3	0.259867	0.584963	0	0	1686
rRNA25S:458	72	60	2	1	0.259087	0.584963	0	0	1687
rRNA25S:765	145	121	5	2	0.259087	1	0	0	1688
rRNA18S:1471	109	91	7	3	0.257798	1	0	0	1689
rRNA25S:188	109	91	5	1	0.257798	1.58496	0	0	1690
rRNA25S:1861	54	45	1	1	0.257798	0	0	0	1691
rRNA18S:1525	201	168	14	5	0.257332	1.32193	0	0	1692
rRNA18S:1075	250	209	11	5	0.257298	1	0	0	1693
rRNA25S:3093	1123	940	135	24	0.256375	2.44361	0	0	1694
rRNA18S:1131	42	35	1	1	0.25634	0	0	0	1695
rRNA18S:1577	122	102	27	6	0.256014	2	0	0	1696
rRNA18S:1461	104	87	36	11	0.254814	1.62449	0	0	1697
rRNA25S:1356	61	51	2	1	0.253757	0.584963	0	0	1698
rRNA25S:2058	1109	930	25	4	0.253707	2.37851	0	0	1699
rRNA18S:193	148	124	14	7	0.253384	0.906891	0	0	1700
rRNA25S:593	55	46	5	1	0.252766	1.58496	0	0	1701
rRNA18S:1031	105	88	4	3	0.252187	0.321928	0	0	1702
rRNA25S:564	293	246	4	2	0.251305	0.736966	0	0	1703
rRNA18S:656	218	183	9	5	0.251225	0.736966	0	0	1704
rRNA25S:1840	275	231	6	1	0.250543	1.80735	0	0	1705
rRNA25S:1192	716	602	13	1	0.249815	2.80735	0	0	1706
rRNA25S:2519	345	290	3	4	0.249753	-0.321928	0	0	1707
rRNA25S:1533	163	137	3	4	0.249028	-0.321928	0	0	1708
rRNA25S:664	258	217	4	1	0.248624	1.32193	0	0	1709
rRNA25S:823	37	31	2	1	0.247928	0.584963	0	0	1710
rRNA25S:2806	37	31	119	40	0.247928	1.54934	0	0	1711
rRNA18S:520	101	85	3	3	0.246161	0	0	0	1712
rRNA18S:1321	299	252	23	6	0.245825	1.77761	0	0	1713
rRNA25S:63	82	69	7	2	0.245756	1.41504	0	0	1714
rRNA18S:525	63	53	3	1	0.245112	1	0	0	1715
rRNA25S:2163	76	64	5	4	0.244419	0.263034	0	0	1716
rRNA25S:2086	44	37	1	2	0.243926	-0.584963	0	0	1717
rRNA18S:111	495	418	47	8	0.24339	2.41504	0	0	1718
rRNA18S:599	115	97	9	5	0.243271	0.736966	0	0	1719
rRNA25S:1581	57	48	2	2	0.243271	0	0	0	1720
rRNA18S:357	116	98	4	2	0.241008	0.736966	0	0	1721
rRNA18S:1120	12	10	1	3	0.241008	-1	0	0	1722
rRNA25S:612	77	65	3	2	0.241008	0.415037	0	0	1723
rRNA25S:669	64	54	3	1	0.241008	1	0	0	1724
rRNA25S:2186	90	76	19	2	0.241008	2.73697	0	0	1725
rRNA25S:2692	38	32	16	2	0.241008	2.5025	0	0	1726
rRNA25S:3092	123	104	38	8	0.239951	2.11548	0	0	1727
rRNA25S:1878	117	99	1	3	0.238787	-1	0	0	1728
rRNA18S:1706	393	333	27	9	0.238348	1.48543	0	0	1729
rRNA18S:266	91	77	6	3	0.23816	0.807355	0	0	1730
rRNA25S:2029	236	200	7	1	0.237692	2	0	0	1731
rRNA25S:1607	85	72	6	1	0.23644	1.80735	0	0	1732
rRNA18S:1662	172	146	14	10	0.234956	0.447459	0	0	1733
rRNA18S:1376	563	479	29	7	0.232661	1.90689	0	0	1734
rRNA25S:881	476	405	9	6	0.23251	0.514573	0	0	1735
rRNA25S:471	120	102	1	1	0.232363	0	0	0	1736
rRNA18S:154	739	629	36	11	0.232173	1.62449	0	0	1737
rRNA25S:2721	147	125	59	9	0.232173	2.58496	0	0	1738
rRNA25S:3269	53	45	14	2	0.231326	2.32193	0	0	1739
rRNA25S:1882	33	28	2	1	0.229482	0.584963	0	0	1740
rRNA25S:2581	67	57	7	1	0.229482	2	0	0	1741
rRNA25S:1168	258	220	5	2	0.228906	1	0	0	1742
rRNA25S:1286	177	151	4	3	0.227806	0.321928	0	0	1743
rRNA18S:541	109	93	5	3	0.226771	0.584963	0	0	1744
rRNA25S:1077	282	241	3	2	0.225795	0.415037	0	0	1745
rRNA18S:1731	144	123	25	7	0.225713	1.70044	0	0	1746
rRNA25S:730	75	64	1	2	0.22556	-0.584963	0	0	1747
rRNA18S:1474	627	537	53	16	0.223158	1.66742	0	0	1748
rRNA18S:340	48	41	4	2	0.222392	0.736966	0	0	1749
rRNA18S:508	34	29	2	1	0.222392	0.584963	0	0	1750
rRNA25S:73	41	35	1	1	0.222392	0	0	0	1751
rRNA25S:1444	69	59	2	1	0.222392	0.584963	0	0	1752
rRNA25S:1926	6	5	1	1	0.222392	0	0	0	1753
rRNA25S:2603	13	11	5	1	0.222392	1.58496	0	0	1754
rRNA25S:2604	13	11	9	1	0.222392	2.32193	0	0	1755
rRNA25S:2992	69	59	26	4	0.222392	2.43296	0	0	1756
rRNA25S:3216	294	252	15	11	0.221578	0.415037	0	0	1757
rRNA18S:221	245	210	15	11	0.221415	0.415037	0	0	1758
rRNA18S:929	147	126	8	3	0.220769	1.16993	0	0	1759
rRNA18S:795	281	241	6	2	0.220688	1.22239	0	0	1760
rRNA25S:2458	126	108	10	4	0.2205	1.1375	0	0	1761
rRNA18S:1256	112	96	10	1	0.220266	2.45943	0	0	1762
rRNA25S:3138	381	327	99	19	0.219877	2.32193	0	0	1763
rRNA25S:2151	262	225	11	3	0.21874	1.58496	0	0	1764
rRNA18S:1344	390	335	17	11	0.218707	0.584963	0	0	1765
rRNA18S:1587	120	103	27	3	0.218424	2.80735	0	0	1766
rRNA25S:706	85	73	3	1	0.216811	1	0	0	1767
rRNA18S:330	157	135	8	3	0.216318	1.16993	0	0	1768
rRNA18S:1670	303	261	26	14	0.214505	0.847997	0	0	1769
rRNA25S:561	50	43	2	1	0.212994	0.584963	0	0	1770
rRNA25S:989	174	150	1	2	0.212806	-0.584963	0	0	1771
rRNA25S:2836	907	783	38	7	0.211839	2.2854	0	0	1772
rRNA25S:470	87	75	4	2	0.211504	0.736966	0	0	1773
rRNA25S:2649	21	18	15	11	0.211504	0.415037	0	0	1774
rRNA25S:2668	21	18	49	10	0.211504	2.18442	0	0	1775
rRNA18S:1443	278	240	19	5	0.211232	1.73697	0	0	1776
rRNA18S:50	212	183	17	8	0.211148	1	0	0	1777
rRNA25S:1482	36	31	2	1	0.209453	0.584963	0	0	1778
rRNA25S:3211	81	70	17	6	0.207805	1.36257	0	0	1779
rRNA25S:1719	313	271	4	2	0.207158	0.736966	0	0	1780
rRNA25S:2063	186	161	6	1	0.207044	1.80735	0	0	1781
rRNA18S:344	44	38	8	1	0.206451	2.16993	0	0	1782
rRNA18S:369	29	25	3	1	0.206451	1	0	0	1783
rRNA18S:1128	14	12	1	1	0.206451	0	0	0	1784
rRNA25S:164	149	129	2	2	0.206451	0	0	0	1785
rRNA25S:332	14	12	3	1	0.206451	1	0	0	1786
rRNA25S:1484	44	38	2	2	0.206451	0	0	0	1787
rRNA25S:2568	187	162	10	4	0.205861	1.1375	0	0	1788
rRNA18S:1306	67	58	7	1	0.20482	2	0	0	1789
rRNA18S:792	393	341	22	13	0.204199	0.716207	0	0	1790
rRNA18S:1009	37	32	7	1	0.203533	2	0	0	1791
rRNA25S:1745	75	65	1	2	0.203533	-0.584963	0	0	1792
rRNA18S:1391	320	278	44	6	0.202308	2.6845	0	0	1793
rRNA18S:483	22	19	1	1	0.201634	0	0	0	1794
rRNA25S:54	22	19	1	1	0.201634	0	0	0	1795
rRNA25S:2184	61	53	2	4	0.199309	-0.736966	0	0	1796
rRNA25S:3165	100	87	19	10	0.19878	0.862496	0	0	1797
rRNA25S:1827	700	610	9	4	0.198242	1	0	0	1798
rRNA25S:413	38	33	1	1	0.197939	0	0	0	1799
rRNA25S:434	38	33	10	1	0.197939	2.45943	0	0	1800
rRNA25S:1906	38	33	1	2	0.197939	-0.584963	0	0	1801
rRNA25S:2493	460	401	2	3	0.197571	-0.415037	0	0	1802
rRNA18S:1672	234	204	28	13	0.197037	1.05063	0	0	1803
rRNA18S:1576	290	253	20	4	0.196191	2.07039	0	0	1804
rRNA18S:1251	62	54	8	2	0.19592	1.58496	0	0	1805
rRNA25S:1162	228	199	4	2	0.195348	0.736966	0	0	1806
rRNA18S:940	78	68	6	8	0.195256	-0.36257	0	0	1807
rRNA25S:1290	157	137	1	1	0.195256	0	0	0	1808
rRNA18S:1019	86	75	9	3	0.195016	1.32193	0	0	1809
rRNA25S:625	205	179	5	1	0.194647	1.58496	0	0	1810
rRNA25S:3226	166	145	25	13	0.19388	0.893085	0	0	1811
rRNA18S:588	23	20	1	2	0.192645	-0.584963	0	0	1812
rRNA18S:1754	23	20	25	6	0.192645	1.89308	0	0	1813
rRNA25S:2290	127	111	10	4	0.192645	1.1375	0	0	1814
rRNA25S:2365	15	13	14	4	0.192645	1.58496	0	0	1815
rRNA25S:2446	87	76	10	5	0.192645	0.874469	0	0	1816
rRNA25S:2630	7	6	12	3	0.192645	1.70044	0	0	1817
rRNA25S:3311	15	13	10	2	0.192645	1.87447	0	0	1818
rRNA25S:521	296	259	1	2	0.191951	-0.584963	0	0	1819
rRNA25S:198	112	98	5	1	0.190822	1.58496	0	0	1820
rRNA18S:1365	72	63	5	3	0.189825	0.584963	0	0	1821
rRNA25S:2089	113	99	1	1	0.189034	0	0	0	1822
rRNA18S:1230	105	92	11	2	0.188762	2	0	0	1823
rRNA18S:244	195	171	12	5	0.188445	1.11548	0	0	1824
rRNA25S:631	48	42	1	2	0.188445	-0.584963	0	0	1825
rRNA25S:748	48	42	2	2	0.188445	0	0	0	1826
rRNA18S:780	138	121	9	6	0.188204	0.514573	0	0	1827
rRNA25S:1271	122	107	5	1	0.187627	1.58496	0	0	1828
rRNA18S:996	114	100	7	4	0.187279	0.678072	0	0	1829
rRNA25S:719	395	347	6	3	0.186413	0.807355	0	0	1830
rRNA25S:1784	223	196	10	2	0.185303	1.87447	0	0	1831
rRNA25S:1613	49	43	1	2	0.184425	-0.584963	0	0	1832
rRNA25S:1846	141	124	5	2	0.183963	1	0	0	1833
rRNA18S:550	41	36	3	2	0.182864	0.415037	0	0	1834
rRNA25S:895	100	88	1	1	0.182478	0	0	0	1835
rRNA18S:806	109	96	6	3	0.181447	0.807355	0	0	1836
rRNA25S:2195	16	14	13	2	0.180572	2.22239	0	0	1837
rRNA25S:2045	569	502	8	2	0.180404	1.58496	0	0	1838
rRNA25S:2019	417	368	4	3	0.179882	0.321928	0	0	1839
rRNA18S:749	110	97	14	4	0.179706	1.58496	0	0	1840
rRNA18S:123	1055	933	46	21	0.177115	1.09516	0	0	1841
rRNA25S:1497	51	45	4	1	0.176878	1.32193	0	0	1842
rRNA18S:1283	147	130	21	4	0.17603	2.1375	0	0	1843
rRNA25S:86	426	377	1	4	0.17585	-1.32193	0	0	1844
rRNA25S:3234	60	53	39	22	0.17585	0.798366	0	0	1845
rRNA25S:360	69	61	3	1	0.175087	1	0	0	1846
rRNA25S:1823	148	131	1	1	0.174774	0	0	0	1847
rRNA25S:1977	394	349	2	4	0.174498	-0.736966	0	0	1848
rRNA25S:2486	78	69	4	2	0.174498	0.736966	0	0	1849
rRNA18S:1014	201	178	14	2	0.174396	2.32193	0	0	1850
rRNA18S:218	237	210	10	4	0.173719	1.1375	0	0	1851
rRNA18S:1448	617	547	46	10	0.173431	2.09516	0	0	1852
rRNA18S:1355	150	133	20	4	0.172316	2.07039	0	0	1853
rRNA25S:919	248	220	3	2	0.172099	0.415037	0	0	1854
rRNA18S:1086	106	94	3	2	0.171611	0.415037	0	0	1855
rRNA18S:726	447	397	43	10	0.17073	2	0	0	1856
rRNA25S:262	71	63	3	1	0.169925	1	0	0	1857
rRNA25S:3310	17	15	17	4	0.169925	1.848	0	0	1858
rRNA18S:216	298	265	17	4	0.168719	1.848	0	0	1859
rRNA25S:715	201	179	3	1	0.166358	1	0	0	1860
rRNA25S:2549	488	435	9	3	0.165506	1.32193	0	0	1861
rRNA18S:522	73	65	7	2	0.165059	1.41504	0	0	1862
rRNA18S:1680	665	593	39	15	0.165059	1.32193	0	0	1863
rRNA18S:1537	175	156	16	3	0.164811	2.08746	0	0	1864
rRNA18S:560	64	57	3	2	0.164387	0.415037	0	0	1865
rRNA25S:1601	343	306	4	1	0.16417	1.32193	0	0	1866
rRNA25S:2487	400	357	17	3	0.163643	2.16993	0	0	1867
rRNA25S:2042	764	682	9	4	0.163574	1	0	0	1868
rRNA25S:2597	27	24	6	3	0.163499	0.807355	0	0	1869
rRNA25S:1990	158	141	5	3	0.163136	0.584963	0	0	1870
rRNA25S:535	1051	939	15	12	0.162402	0.29956	0	0	1871
rRNA18S:1231	93	83	8	7	0.162271	0.169925	0	0	1872
rRNA25S:455	159	142	1	1	0.162057	0	0	0	1873
rRNA25S:2738	84	75	9	3	0.161463	1.32193	0	0	1874
rRNA18S:1560	103	92	12	4	0.161281	1.37851	0	0	1875
rRNA25S:244	349	312	9	2	0.161192	1.73697	0	0	1876
rRNA25S:3018	47	42	25	12	0.158698	1	0	0	1877
rRNA25S:3322	105	94	23	10	0.158065	1.12553	0	0	1878
rRNA25S:2181	134	120	17	5	0.157952	1.58496	0	0	1879
rRNA18S:566	57	51	4	1	0.157541	1.32193	0	0	1880
rRNA25S:1737	202	181	3	2	0.157541	0.415037	0	0	1881
rRNA18S:1509	223	200	31	1	0.156303	4	0	0	1882
rRNA18S:1703	116	104	11	3	0.156119	1.58496	0	0	1883
rRNA25S:1523	195	175	9	1	0.155278	2.32193	0	0	1884
rRNA18S:934	88	79	11	6	0.153805	0.777608	0	0	1885
rRNA25S:2976	177	159	35	7	0.153805	2.16993	0	0	1886
rRNA25S:2997	347	312	102	20	0.152925	2.29418	0	0	1887
rRNA25S:2273	398	358	11	4	0.152405	1.26303	0	0	1888
rRNA18S:1331	109	98	9	2	0.152003	1.73697	0	0	1889
rRNA18S:1416	739	665	36	14	0.152003	1.30256	0	0	1890
rRNA18S:1746	19	17	16	6	0.152003	1.28011	0	0	1891
rRNA25S:372	19	17	3	1	0.152003	1	0	0	1892
rRNA25S:496	19	17	4	1	0.152003	1.32193	0	0	1893
rRNA25S:756	39	35	1	1	0.152003	0	0	0	1894
rRNA25S:918	59	53	7	2	0.152003	1.41504	0	0	1895
rRNA25S:1340	129	116	2	1	0.152003	0.584963	0	0	1896
rRNA25S:2198	49	44	8	8	0.152003	0	0	0	1897
rRNA25S:2520	239	215	8	3	0.152003	1.16993	0	0	1898
rRNA25S:3305	19	17	35	15	0.152003	1.16993	0	0	1899
rRNA18S:1336	370	333	22	10	0.151571	1.06413	0	0	1900
rRNA25S:2278	311	280	32	8	0.150976	1.87447	0	0	1901
rRNA25S:1317	140	126	2	1	0.150867	0.584963	0	0	1902
rRNA25S:1801	70	63	3	1	0.149747	1	0	0	1903
rRNA18S:973	50	45	6	2	0.148863	1.22239	0	0	1904
rRNA25S:680	499	450	10	6	0.148801	0.652077	0	0	1905
rRNA18S:1513	705	636	45	11	0.148375	1.9386	0	0	1906
rRNA18S:727	236	213	27	4	0.147276	2.48543	0	0	1907
rRNA25S:689	236	213	8	2	0.147276	1.58496	0	0	1908
rRNA25S:138	82	74	3	2	0.146221	0.415037	0	0	1909
rRNA25S:569	342	309	11	2	0.14594	2	0	0	1910
rRNA18S:1370	491	444	48	13	0.144853	1.80735	0	0	1911
rRNA18S:381	20	18	6	2	0.14439	1.22239	0	0	1912
rRNA18S:409	62	56	12	3	0.14439	1.70044	0	0	1913
rRNA25S:2131	20	18	3	2	0.14439	0.415037	0	0	1914
rRNA18S:648	472	427	18	9	0.144229	0.925999	0	0	1915
rRNA25S:183	392	355	7	4	0.142652	0.678072	0	0	1916
rRNA25S:572	116	105	5	1	0.142444	1.58496	0	0	1917
rRNA25S:1455	117	106	5	3	0.141176	0.584963	0	0	1918
rRNA18S:252	225	204	16	5	0.140699	1.5025	0	0	1919
rRNA25S:2553	183	166	5	1	0.139858	1.58496	0	0	1920
rRNA25S:684	64	58	1	1	0.139725	0	0	0	1921
rRNA25S:2141	1630	1480	15	7	0.139185	1	0	0	1922
rRNA18S:202	196	178	19	5	0.138236	1.73697	0	0	1923
rRNA25S:1251	196	178	3	1	0.138236	1	0	0	1924
rRNA25S:1608	10	9	1	1	0.137504	0	0	0	1925
rRNA25S:2607	10	9	15	6	0.137504	1.19265	0	0	1926
rRNA25S:2612	10	9	4	3	0.137504	0.321928	0	0	1927
rRNA25S:3159	43	39	28	13	0.137504	1.05063	0	0	1928
rRNA18S:477	77	70	2	5	0.135655	-1	0	0	1929
rRNA25S:3079	289	263	36	4	0.135515	2.88753	0	0	1930
rRNA18S:1727	358	326	51	15	0.134693	1.70044	0	0	1931
rRNA18S:1052	730	665	25	13	0.134349	0.893085	0	0	1932
rRNA18S:376	44	40	1	1	0.134301	0	0	0	1933
rRNA25S:781	427	389	13	3	0.134137	1.80735	0	0	1934
rRNA18S:1488	552	503	70	13	0.133856	2.34239	0	0	1935
rRNA18S:955	33	30	2	1	0.133267	0.584963	0	0	1936
rRNA25S:1548	33	30	5	2	0.133267	1	0	0	1937
rRNA18S:1239	90	82	19	1	0.132755	3.32193	0	0	1938
rRNA25S:1158	113	103	5	2	0.13245	1	0	0	1939
rRNA25S:1479	56	51	1	2	0.13245	-0.584963	0	0	1940
rRNA18S:1315	240	219	18	6	0.13153	1.44057	0	0	1941
rRNA25S:1815	240	219	4	2	0.13153	0.736966	0	0	1942
rRNA18S:360	22	20	4	1	0.131245	1.32193	0	0	1943
rRNA18S:402	22	20	3	1	0.131245	1	0	0	1944
rRNA18S:1395	507	463	41	4	0.130704	3.07039	0	0	1945
rRNA25S:228	184	168	3	3	0.130502	0	0	0	1946
rRNA25S:931	34	31	5	1	0.129283	1.58496	0	0	1947
rRNA25S:690	116	106	5	1	0.128898	1.58496	0	0	1948
rRNA18S:1463	128	117	12	3	0.128584	1.70044	0	0	1949
rRNA25S:2565	46	42	3	2	0.128324	0.415037	0	0	1950
rRNA25S:1318	117	107	1	1	0.127756	0	0	0	1951
rRNA25S:522	331	303	6	5	0.127112	0.222392	0	0	1952
rRNA18S:353	11	10	1	1	0.125531	0	0	0	1953
rRNA18S:485	23	21	1	1	0.125531	0	0	0	1954
rRNA18S:1204	23	21	14	9	0.125531	0.584963	0	0	1955
rRNA18S:1753	23	21	18	5	0.125531	1.66297	0	0	1956
rRNA25S:21	11	10	1	1	0.125531	0	0	0	1957
rRNA25S:1505	47	43	1	3	0.125531	-1	0	0	1958
rRNA25S:1901	47	43	1	1	0.125531	0	0	0	1959
rRNA25S:2338	11	10	5	3	0.125531	0.584963	0	0	1960
rRNA25S:514	217	199	1	2	0.124328	-0.584963	0	0	1961
rRNA25S:3278	342	314	35	4	0.122857	2.848	0	0	1962
rRNA18S:808	159	146	9	5	0.122256	0.736966	0	0	1963
rRNA18S:536	61	56	2	1	0.121306	0.584963	0	0	1964
rRNA18S:253	148	136	6	3	0.121136	0.807355	0	0	1965
rRNA25S:861	49	45	2	1	0.120294	0.584963	0	0	1966
rRNA25S:2204	24	22	3	2	0.120294	0.415037	0	0	1967
rRNA25S:3032	124	114	44	22	0.120294	0.968291	0	0	1968
rRNA25S:1852	214	197	4	1	0.118836	1.32193	0	0	1969
rRNA25S:2860	102	94	56	6	0.116645	3.02554	0	0	1970
rRNA25S:3351	3220	2970	45	40	0.11656	0.16601	0	0	1971
rRNA18S:1368	360	332	47	6	0.116477	2.77761	0	0	1972
rRNA18S:1730	128	118	11	5	0.116409	1	0	0	1973
rRNA25S:2561	180	166	9	4	0.116142	1	0	0	1974
rRNA18S:1390	518	478	50	17	0.115709	1.5025	0	0	1975
rRNA18S:1755	12	11	21	8	0.115477	1.28951	0	0	1976
rRNA25S:1589	25	23	1	1	0.115477	0	0	0	1977
rRNA25S:2378	25	23	4	1	0.115477	1.32193	0	0	1978
rRNA18S:1588	78	72	9	6	0.113956	0.514573	0	0	1979
rRNA18S:1424	225	208	52	7	0.11282	2.72792	0	0	1980
rRNA25S:97	212	196	5	2	0.112658	1	0	0	1981
rRNA18S:544	79	73	5	4	0.112475	0.263034	0	0	1982
rRNA25S:1799	106	98	3	1	0.11211	1	0	0	1983
rRNA18S:146	200	185	12	9	0.111893	0.378512	0	0	1984
rRNA25S:2091	133	123	6	2	0.111893	1.22239	0	0	1985
rRNA25S:2065	228	211	6	4	0.111283	0.485427	0	0	1986
rRNA25S:622	94	87	1	2	0.110424	-0.584963	0	0	1987
rRNA25S:1120	67	62	4	1	0.110183	1.32193	0	0	1988
rRNA25S:3230	273	253	23	3	0.109347	2.58496	0	0	1989
rRNA18S:185	69	64	9	1	0.106915	2.32193	0	0	1990
rRNA25S:817	153	142	2	1	0.106915	0.584963	0	0	1991
rRNA25S:1348	83	77	5	3	0.106915	0.584963	0	0	1992
rRNA25S:2598	69	64	11	3	0.106915	1.58496	0	0	1993
rRNA25S:2621	13	12	11	2	0.106915	2	0	0	1994
rRNA25S:2835	27	25	10	6	0.106915	0.652077	0	0	1995
rRNA25S:3024	27	25	20	3	0.106915	2.39232	0	0	1996
rRNA25S:1302	154	143	3	3	0.106199	0	0	0	1997
rRNA25S:2362	282	262	18	4	0.105739	1.926	0	0	1998
rRNA25S:2790	70	65	23	7	0.105353	1.58496	0	0	1999
[truncated: 3,197 more rows]

## Sheet: stat
Site	Nat_+CMCT	Nat_-CMCT	IVT_+CMCT	IVT_-CMCT	Nat LR	IVT LR	SS	Psi	Rank
rRNA18S:632	1713	24	35	11	6.0993	1.58496	0	1	1
rRNA25S:776	20443	300	85	33	6.08577	1.3388	0	1	2
rRNA25S:2735	11327	219	88	50	5.68625	0.803308	0	1	3
rRNA25S:2191	971	22	6	6	5.40125	0	0	1	4
rRNA18S:211	1909	46	31	20	5.34477	0.607683	0	1	5
rRNA25S:1124	1748	48	11	7	5.1576	0.584963	0	1	6
rRNA18S:766	8693	246	115	65	5.13744	0.813587	0	1	7
rRNA18S:999	1371	39	15	10	5.10014	0.540568	0	1	8
rRNA25S:2865	2719	81	38	7	5.05184	2.2854	0	1	9
rRNA18S:302	3091	95	72	33	5.00936	1.10236	0	1	10
rRNA25S:2880	417	12	11	26	5.00692	-1.16993	0	1	11
rRNA18S:120	3279	109	95	45	4.89812	1.0614	0	1	12
rRNA25S:2416	653	21	6	6	4.89372	0	0	1	13
rRNA18S:466	569	19	4	8	4.83289	-0.847997	0	1	14
rRNA25S:1110	2074	75	10	12	4.77097	-0.241008	0	1	15
rRNA25S:2192	399	14	1	2	4.73697	-0.584963	1	0	16
rRNA25S:50	842	31	6	20	4.71939	-1.58496	0	0	17
rRNA25S:2349	419	15	3	1	4.71425	1	0	1	18
rRNA18S:546	152	5	7	18	4.67243	-1.24793	0	0	19
rRNA25S:2266	657	26	11	2	4.60706	2	0	1	20
rRNA25S:986	2477	104	13	14	4.56071	-0.0995357	0	1	21
rRNA25S:1056	10135	445	55	37	4.5063	0.559427	0	1	22
rRNA25S:2014	177	7	4	1	4.47573	1.32193	0	0	23
rRNA25S:2883	43	1	8	7	4.45943	0.169925	0	0	24
rRNA25S:1942	42	1	1	1	4.42626	0	0	0	25
rRNA25S:2133	509	23	3	3	4.40939	0	0	1	26
rRNA18S:121	633	29	27	24	4.40145	0.163499	1	0	27
rRNA18S:1415	783	37	29	21	4.36678	0.447459	0	1	28
rRNA25S:354	12644	613	118	215	4.36418	-0.86007	0	0	29
rRNA18S:379	244	11	22	26	4.35168	-0.231326	0	0	30
rRNA18S:1095	80	3	7	2	4.33985	1.41504	0	0	31
rRNA25S:917	39	1	2	1	4.32193	0.584963	0	0	32
rRNA25S:2923	2007	100	33	7	4.31333	2.08746	0	1	33
rRNA25S:2736	98	4	4	4	4.30743	0	1	0	34
rRNA25S:1337	57	2	1	1	4.27302	0	0	0	35
rRNA25S:1554	404	20	2	3	4.26946	-0.415037	0	0	36
rRNA25S:1920	112	5	1	3	4.23522	-1	0	0	37
rRNA25S:2202	111	5	1	2	4.22239	-0.584963	0	0	38
rRNA25S:1909	54	2	2	2	4.1964	0	0	0	39
rRNA25S:2975	857	46	23	7	4.19024	1.58496	0	1	40
rRNA18S:332	216	11	10	28	4.17659	-1.39855	0	0	41
rRNA25S:429	992	54	3	6	4.17429	-0.807355	0	0	42
rRNA25S:2336	35	1	2	2	4.16993	0	0	0	43
rRNA25S:430	573	31	2	4	4.16491	-0.736966	0	0	44
rRNA25S:1907	428	23	1	3	4.15987	-1	0	0	45
rRNA18S:212	427	23	19	24	4.1565	-0.321928	1	0	46
rRNA25S:2351	694	38	13	5	4.15547	1.22239	0	1	47
rRNA25S:1214	608	34	6	8	4.12102	-0.36257	0	0	48
rRNA25S:44	327	19	5	12	4.03562	-1.11548	0	0	49
rRNA25S:446	1507	93	16	12	4.00383	0.387023	0	0	50
rRNA18S:413	63	3	3	8	4	-1.16993	0	0	51
rRNA18S:501	125	7	16	13	3.97728	0.280108	0	0	52
rRNA18S:826	62	3	6	10	3.97728	-0.652077	0	0	53
rRNA25S:402	123	7	1	4	3.9542	-1.32193	0	0	54
rRNA25S:428	756	48	4	1	3.94944	1.32193	0	0	55
rRNA25S:384	292	18	2	1	3.94683	0.584963	0	0	56
rRNA25S:361	399	25	1	8	3.94342	-2.16993	0	0	57
rRNA25S:275	506	32	7	7	3.94145	0	0	0	58
rRNA25S:2340	1751	114	25	16	3.9293	0.612977	0	1	59
rRNA25S:3250	226	14	6	7	3.91966	-0.192645	0	0	60
rRNA25S:1941	74	4	2	3	3.90689	-0.415037	0	0	61
rRNA25S:777	943	62	3	3	3.90536	0	0	0	62
rRNA25S:447	1727	115	12	9	3.89691	0.378512	0	0	63
rRNA25S:1042	609	40	7	2	3.89511	1.41504	0	1	64
rRNA25S:662	222	14	8	1	3.89401	2.16993	0	0	65
rRNA25S:2826	177	11	6	13	3.89077	-1	0	1	66
rRNA25S:1052	2891	194	26	9	3.89052	1.43296	0	1	67
rRNA25S:374	206	13	1	1	3.88613	0	0	0	68
rRNA18S:889	58	3	1	4	3.88264	-1.32193	0	0	69
rRNA25S:3234	43	2	16	25	3.87447	-0.612977	0	0	70
rRNA25S:1529	189	12	2	3	3.86942	-0.415037	0	0	71
rRNA25S:778	362	24	1	1	3.85997	0	0	0	72
rRNA25S:1636	797	54	7	5	3.85889	0.415037	0	0	73
rRNA18S:861	158	10	2	14	3.85345	-2.32193	0	0	74
rRNA25S:2264	476	32	14	3	3.85345	1.90689	0	1	75
rRNA25S:1703	618	42	5	5	3.84753	0	0	0	76
rRNA25S:380	954	66	6	3	3.83327	0.807355	0	0	77
rRNA25S:872	113	7	2	2	3.83289	0	0	0	78
rRNA25S:507	1773	124	15	8	3.82701	0.830075	0	0	79
rRNA25S:1764	310	21	6	2	3.82134	1.22239	0	0	80
rRNA18S:472	620	43	12	73	3.81902	-2.50901	0	0	81
rRNA25S:1915	83	5	1	4	3.80735	-1.32193	0	0	82
rRNA25S:897	488	34	2	7	3.80441	-1.41504	0	0	83
rRNA25S:48	264	18	7	13	3.80192	-0.807355	0	0	84
rRNA18S:1682	110	7	20	12	3.79442	0.691878	0	0	85
rRNA25S:818	178	12	3	2	3.78338	0.415037	0	0	86
rRNA25S:1944	244	17	2	3	3.76671	-0.415037	0	0	87
rRNA25S:310	379	27	12	13	3.7625	-0.106915	0	0	88
rRNA18S:1704	268	19	40	37	3.74953	0.109624	0	0	89
rRNA18S:1098	186	13	10	4	3.73954	1.1375	0	0	90
rRNA25S:1684	52	3	1	3	3.72792	-1	0	0	91
rRNA25S:3132	52	3	25	17	3.72792	0.530515	0	0	92
rRNA25S:2541	235	17	1	7	3.71272	-2	0	0	93
rRNA18S:133	155	11	38	23	3.70044	0.70044	0	0	94
rRNA25S:828	558	42	6	5	3.70044	0.222392	0	0	95
rRNA25S:1501	90	6	3	2	3.70044	0.415037	0	0	96
rRNA25S:1567	337	25	8	2	3.70044	1.58496	0	0	97
rRNA25S:1869	25	1	1	1	3.70044	0	0	0	98
rRNA25S:3064	103	7	13	21	3.70044	-0.652077	0	0	99
rRNA25S:3280	153	11	10	18	3.68182	-0.788496	0	0	100
rRNA25S:1722	640	49	6	4	3.68032	0.485427	0	0	101
rRNA25S:1626	409	31	8	7	3.67948	0.169925	0	0	102
rRNA25S:389	63	4	2	2	3.67807	0	0	0	103
rRNA25S:3305	63	4	25	43	3.67807	-0.758992	0	0	104
rRNA25S:270	229	17	5	13	3.67557	-1.22239	0	0	105
rRNA18S:1290	356	27	17	16	3.67243	0.0824622	0	1	106
rRNA25S:487	2702	211	16	14	3.67243	0.180572	0	0	107
rRNA25S:716	88	6	2	2	3.66838	0	0	0	108
rRNA25S:1595	126	9	1	2	3.66676	-0.584963	0	0	109
rRNA25S:309	985	77	31	63	3.66004	-1	0	0	110
rRNA25S:2716	251	19	12	16	3.65535	-0.387023	0	0	111
rRNA25S:2766	662	52	19	8	3.64494	1.152	0	0	112
rRNA25S:1629	649	51	3	2	3.64386	0.415037	0	0	113
rRNA18S:1482	323	25	55	47	3.63941	0.222392	0	0	114
rRNA25S:669	198	15	1	3	3.63662	-1	0	0	115
rRNA25S:1740	2355	189	23	25	3.63227	-0.115477	0	0	116
rRNA18S:303	296	23	49	26	3.62936	0.888969	0	0	117
rRNA18S:854	184	14	5	16	3.62449	-1.5025	0	0	118
rRNA25S:885	73	5	1	2	3.62449	-0.584963	0	0	119
rRNA25S:1458	73	5	5	1	3.62449	1.58496	0	0	120
rRNA18S:1450	85	6	14	14	3.61891	0	0	0	121
rRNA25S:1955	257	20	2	2	3.61891	0	0	0	122
rRNA18S:507	48	3	4	13	3.61471	-1.48543	0	0	123
rRNA25S:704	599	48	3	7	3.61411	-1	0	0	124
rRNA25S:1329	1637	133	13	14	3.61163	-0.0995357	0	0	125
rRNA25S:626	754	61	4	3	3.60614	0.321928	0	0	126
rRNA18S:106	510	41	21	10	3.60486	1	0	1	127
rRNA18S:1031	72	5	5	8	3.60486	-0.584963	0	0	128
rRNA25S:1885	145	11	2	4	3.60486	-0.736966	0	0	129
rRNA25S:1987	72	5	1	1	3.60486	0	0	0	130
rRNA25S:2757	947	77	4	13	3.60334	-1.48543	0	0	131
rRNA25S:2767	349	28	26	19	3.59323	0.432959	0	0	132
rRNA25S:1931	204	16	2	3	3.59202	-0.415037	0	0	133
rRNA25S:698	1083	89	7	7	3.5903	0	0	0	134
rRNA25S:1702	276	22	3	3	3.59018	0	0	0	135
rRNA18S:367	119	9	14	18	3.58496	-0.341037	0	0	136
rRNA18S:512	59	4	7	12	3.58496	-0.70044	0	0	137
rRNA25S:1495	71	5	3	1	3.58496	1	0	0	138
rRNA25S:3185	323	26	11	15	3.58496	-0.415037	0	0	139
rRNA25S:1763	572	47	9	7	3.57743	0.321928	0	0	140
rRNA25S:1739	428	35	6	9	3.57491	-0.514573	0	0	141
rRNA25S:385	201	16	4	3	3.57075	0.321928	0	0	142
rRNA25S:45	235	19	10	19	3.56071	-0.862496	0	0	143
rRNA25S:1508	176	14	3	5	3.56071	-0.584963	0	0	144
rRNA25S:1943	105	8	1	2	3.558	-0.584963	0	0	145
rRNA18S:857	46	3	3	2	3.55459	0.415037	0	0	146
rRNA25S:2134	398	33	7	7	3.55278	0	0	0	147
rRNA25S:14	128	10	5	13	3.5518	-1.22239	0	0	148
rRNA25S:1620	2382	203	16	17	3.54614	-0.0824622	0	0	149
rRNA25S:461	291	24	4	1	3.54597	1.32193	0	0	150
rRNA25S:1631	1983	169	18	24	3.54481	-0.395929	0	0	151
rRNA18S:375	34	2	4	4	3.54432	0	0	0	152
rRNA25S:1950	34	2	1	2	3.54432	-0.584963	0	0	153
rRNA25S:2827	34	2	1	6	3.54432	-1.80735	0	0	154
rRNA25S:1568	488	41	7	5	3.54137	0.415037	0	0	155
rRNA18S:1378	57	4	14	11	3.53605	0.321928	0	0	156
rRNA25S:1457	463	39	6	4	3.53605	0.485427	0	0	157
rRNA25S:627	2819	244	19	18	3.52484	0.0740006	0	0	158
rRNA18S:1139	22	1	3	5	3.52356	-0.584963	0	0	159
rRNA25S:1644	91	7	3	1	3.52356	1	0	0	160
rRNA25S:2433	45	3	1	1	3.52356	0	0	0	161
rRNA18S:1578	286	24	83	53	3.52105	0.63743	0	0	162
rRNA25S:3184	125	10	6	11	3.51785	-0.777608	0	0	163
rRNA25S:829	2198	191	19	19	3.51767	0	0	0	164
rRNA25S:1691	228	19	6	2	3.51728	1.22239	0	0	165
rRNA25S:2498	308	26	3	2	3.51658	0.415037	0	0	166
rRNA25S:1706	546	47	2	12	3.51043	-2.11548	0	0	167
rRNA25S:401	2654	232	14	21	3.51031	-0.552541	0	0	168
rRNA25S:1533	443	38	7	4	3.50901	0.678072	0	0	169
rRNA18S:229	33	2	9	6	3.5025	0.514573	0	0	170
rRNA25S:2536	169	14	2	7	3.5025	-1.41504	0	0	171
rRNA25S:3258	101	8	11	8	3.5025	0.415037	0	0	172
rRNA25S:1698	452	39	4	5	3.50144	-0.263034	0	0	173
rRNA25S:817	248	21	2	3	3.50057	-0.415037	0	0	174
rRNA18S:813	78	6	9	11	3.49643	-0.263034	0	0	175
rRNA18S:492	156	13	12	18	3.48727	-0.547488	0	0	176
rRNA25S:413	324	28	2	2	3.48631	0	0	0	177
rRNA25S:1686	324	28	7	5	3.48631	0.415037	0	0	178
rRNA25S:2580	122	10	3	5	3.48308	-0.584963	0	0	179
rRNA18S:1677	1027	91	85	100	3.48206	-0.231947	0	0	180
rRNA25S:2674	66	5	1	1	3.48113	0	0	0	181
rRNA25S:819	1561	139	17	9	3.4799	0.847997	0	0	182
rRNA18S:1519	289	25	62	32	3.47947	0.932886	0	0	183
rRNA25S:152	1129	101	17	9	3.46968	0.847997	0	0	184
rRNA18S:918	563	50	48	61	3.46713	-0.339486	0	0	185
rRNA25S:448	751	67	4	6	3.46713	-0.485427	0	0	186
rRNA18S:1687	397	35	76	45	3.4667	0.743225	0	0	187
rRNA25S:1325	1518	137	17	14	3.46038	0.263034	0	0	188
rRNA18S:122	153	13	20	7	3.45943	1.39232	0	0	189
rRNA18S:464	54	4	6	6	3.45943	0	0	0	190
rRNA18S:1178	21	1	13	9	3.45943	0.485427	0	0	191
rRNA25S:1630	120	10	2	2	3.45943	0	0	0	192
rRNA25S:1761	131	11	3	3	3.45943	0	0	0	193
rRNA25S:2646	109	9	4	3	3.45943	0.321928	0	0	194
rRNA25S:671	2022	183	15	16	3.45872	-0.0874628	0	0	195
rRNA25S:1820	636	57	5	5	3.45717	0	0	0	196
rRNA25S:1582	2151	195	19	24	3.45675	-0.321928	0	0	197
rRNA25S:2717	295	26	5	4	3.45457	0.263034	0	0	198
rRNA25S:350	3033	276	40	105	3.45326	-1.37037	0	0	199
rRNA25S:3167	141	12	57	60	3.44931	-0.0727563	0	0	200
rRNA25S:990	239	21	2	2	3.44746	0	0	1	201
rRNA25S:1534	119	10	2	1	3.44746	0.584963	0	0	202
rRNA25S:1167	533	48	6	7	3.44599	-0.192645	0	0	203
rRNA18S:1057	630	57	50	35	3.44352	0.5025	0	0	204
rRNA25S:1181	1347	123	11	16	3.44241	-0.5025	0	0	205
rRNA25S:433	987	90	11	10	3.44057	0.125531	0	0	206
rRNA25S:47	368	33	10	7	3.44001	0.459432	0	0	207
rRNA25S:1622	53	4	2	1	3.43296	0.584963	0	0	208
rRNA25S:1912	107	9	3	5	3.43296	-0.584963	0	0	209
rRNA25S:1921	53	4	1	1	3.43296	0	0	0	210
rRNA25S:3104	150	13	9	10	3.43105	-0.137504	0	0	211
rRNA18S:1650	214	19	37	31	3.42626	0.247928	0	0	212
rRNA25S:2755	42	3	1	2	3.42626	-0.584963	0	0	213
rRNA25S:3312	85	7	10	9	3.42626	0.137504	0	0	214
rRNA25S:1619	235	21	2	3	3.42321	-0.415037	0	0	215
rRNA25S:508	653	60	4	4	3.42241	0	0	0	216
rRNA18S:1059	749	69	58	37	3.42146	0.634716	0	0	217
rRNA25S:1745	63	5	1	2	3.41504	-0.584963	0	0	218
rRNA25S:1884	127	11	1	3	3.41504	-1	0	0	219
rRNA25S:2653	31	2	6	6	3.41504	0	0	0	220
rRNA25S:356	2193	205	52	105	3.41285	-1	0	0	221
rRNA25S:1162	635	59	4	10	3.40599	-1.1375	0	0	222
rRNA25S:1872	52	4	4	1	3.40599	1.32193	0	0	223
rRNA25S:1981	52	4	1	2	3.40599	-0.584963	0	0	224
rRNA25S:396	338	31	1	1	3.40514	0	0	0	225
rRNA25S:1470	390	36	1	4	3.40157	-1.32193	0	0	226
rRNA25S:1327	136	12	1	2	3.39759	-0.584963	0	0	227
rRNA25S:2944	178	16	11	4	3.39635	1.26303	0	1	228
rRNA18S:883	104	9	8	17	3.39232	-1	0	0	229
rRNA25S:326	2456	233	69	181	3.39232	-1.37851	0	0	230
rRNA25S:2004	62	5	1	1	3.39232	0	0	0	231
rRNA25S:3190	20	1	11	3	3.39232	1.58496	0	0	232
rRNA25S:194	345	32	20	56	3.39023	-1.44057	0	0	233
rRNA25S:672	405	38	3	4	3.37993	-0.321928	0	0	234
rRNA25S:1004	280	26	5	5	3.37954	0	0	1	235
rRNA25S:682	363	34	5	4	3.37851	0.263034	0	0	236
rRNA18S:1708	134	12	13	10	3.37638	0.347923	0	0	237
rRNA25S:706	144	13	3	3	3.37255	0	0	0	238
rRNA25S:1456	475	45	3	3	3.37126	0	0	0	239
rRNA25S:1331	1686	163	24	15	3.36269	0.643856	0	0	240
rRNA25S:1855	112	10	2	3	3.36075	-0.415037	0	0	241
rRNA25S:2497	512	49	4	3	3.35896	0.321928	0	0	242
rRNA18S:1552	40	3	15	14	3.35755	0.0931094	0	0	243
rRNA25S:699	40	3	2	1	3.35755	0.584963	0	0	244
rRNA25S:1870	122	11	3	2	3.35755	0.415037	0	0	245
rRNA25S:1928	40	3	1	1	3.35755	0	0	0	246
rRNA18S:1079	419	40	34	22	3.35669	0.605721	0	0	247
rRNA18S:476	552	53	28	61	3.35625	-1.09622	0	0	248
rRNA25S:1601	869	84	12	7	3.35548	0.70044	0	0	249
rRNA18S:920	91	8	13	5	3.35364	1.22239	0	0	250
rRNA25S:2012	101	9	4	3	3.3505	0.321928	0	0	251
rRNA25S:186	835	81	20	18	3.34981	0.14439	0	0	252
rRNA25S:1818	315	30	4	2	3.34958	0.736966	0	0	253
rRNA25S:1405	926	90	18	14	3.34863	0.341037	0	0	254
rRNA25S:555	2246	220	15	9	3.34588	0.678072	0	0	255
rRNA18S:699	121	11	29	13	3.34577	1.09954	0	0	256
rRNA25S:2148	121	11	4	6	3.34577	-0.485427	0	0	257
rRNA25S:188	131	12	4	5	3.34395	-0.263034	0	0	258
rRNA25S:2723	202	19	29	31	3.34341	-0.0931094	0	0	259
rRNA25S:2510	567	55	17	6	3.34239	1.36257	0	0	260
rRNA25S:1819	312	30	5	3	3.33582	0.584963	0	0	261
rRNA25S:3078	120	11	30	40	3.3339	-0.403356	0	0	262
rRNA18S:1055	572	56	61	34	3.3295	0.824913	0	0	263
rRNA25S:2260	220	21	4	2	3.32847	0.736966	0	1	264
rRNA18S:1043	461	45	34	42	3.32819	-0.296982	0	0	265
rRNA18S:1004	471	46	28	56	3.32805	-0.974909	0	0	266
rRNA25S:87	712	70	11	12	3.32801	-0.115477	0	0	267
rRNA18S:380	119	11	7	10	3.32193	-0.459432	0	0	268
rRNA18S:412	59	5	9	11	3.32193	-0.263034	0	0	269
rRNA18S:859	69	6	6	11	3.32193	-0.777608	0	0	270
rRNA18S:1332	39	3	5	5	3.32193	0	0	0	271
rRNA25S:1292	359	35	3	3	3.32193	0	0	0	272
rRNA25S:1627	89	8	2	1	3.32193	0.584963	0	0	273
rRNA25S:1843	19	1	2	1	3.32193	0.584963	0	0	274
rRNA25S:1856	69	6	5	3	3.32193	0.584963	0	0	275
rRNA25S:1922	19	1	1	3	3.32193	-1	0	0	276
rRNA25S:2427	39	3	1	1	3.32193	0	0	0	277
rRNA25S:2644	49	4	4	2	3.32193	0.736966	0	0	278
rRNA25S:3121	349	34	29	57	3.32193	-0.95109	0	0	279
rRNA25S:3236	119	11	12	6	3.32193	0.893085	0	0	280
rRNA25S:49	238	23	8	7	3.3159	0.169925	0	0	281
rRNA25S:378	188	18	2	3	3.31431	-0.415037	0	0	282
rRNA18S:543	1501	150	39	145	3.31426	-1.8679	0	0	283
rRNA25S:1218	148	14	2	1	3.31228	0.584963	0	0	284
rRNA25S:2509	326	32	9	4	3.30875	1	0	0	285
rRNA25S:571	4969	501	44	26	3.30749	0.736966	0	0	286
rRNA25S:1647	286	28	3	7	3.30693	-1	0	0	287
rRNA25S:146	464	46	15	21	3.3065	-0.459432	0	0	288
rRNA18S:542	78	7	4	8	3.30378	-0.847997	0	0	289
rRNA25S:2471	767	77	14	11	3.29956	0.321928	0	0	290
rRNA18S:1058	786	79	80	48	3.29829	0.72514	0	0	291
rRNA25S:905	284	28	4	3	3.29684	0.321928	0	0	292
rRNA25S:1600	441	44	7	3	3.29605	1	0	0	293
rRNA18S:1097	549	55	25	45	3.29593	-0.823122	0	0	294
rRNA18S:493	313	31	31	25	3.29462	0.29956	0	0	295
rRNA18S:932	627	63	36	50	3.29462	-0.462972	0	0	296
rRNA25S:1549	156	15	3	4	3.29462	-0.321928	0	0	297
rRNA25S:124	205	20	5	9	3.29418	-0.736966	0	0	298
rRNA18S:767	224	22	9	9	3.29022	0	0	0	299
rRNA25S:61	302	30	23	40	3.28898	-0.77259	0	0	300
rRNA25S:1720	331	33	3	5	3.28758	-0.584963	0	0	301
rRNA25S:167	1363	139	19	15	3.28434	0.321928	0	0	302
rRNA25S:1687	252	25	6	3	3.28255	0.807355	0	0	303
rRNA18S:759	1243	127	32	29	3.28077	0.137504	0	1	304
rRNA18S:1449	328	33	47	32	3.27448	0.540568	0	0	305
rRNA25S:694	28	2	1	1	3.27302	0	0	0	306
rRNA25S:1532	144	14	2	4	3.27302	-0.736966	0	0	307
rRNA25S:1689	57	5	1	1	3.27302	0	0	0	308
rRNA25S:403	182	18	2	1	3.26777	0.584963	0	0	309
rRNA18S:666	644	66	109	63	3.26707	0.78136	0	0	310
rRNA25S:2640	268	27	5	3	3.26411	0.584963	0	0	311
rRNA25S:1530	47	4	1	1	3.26303	0	0	0	312
rRNA25S:151	882	91	21	8	3.26271	1.28951	0	0	313
rRNA25S:489	5630	586	48	22	3.26196	1.09115	0	0	314
rRNA25S:1949	421	43	5	6	3.26167	-0.222392	0	0	315
rRNA18S:825	162	16	18	12	3.26127	0.547488	0	0	316
rRNA25S:386	162	16	1	1	3.26127	0	0	0	317
rRNA25S:881	1962	204	15	11	3.25936	0.415037	0	0	318
rRNA25S:2771	66	6	11	8	3.25873	0.415037	0	0	319
rRNA25S:2190	286	29	5	3	3.25802	0.584963	0	0	320
rRNA18S:569	142	14	15	15	3.25298	0	0	0	321
rRNA18S:545	227	23	16	21	3.24793	-0.371969	0	0	322
rRNA18S:933	56	5	3	6	3.24793	-0.807355	0	0	323
rRNA18S:1676	132	13	12	12	3.24793	0	0	0	324
rRNA25S:292	283	29	7	14	3.24286	-0.906891	0	0	325
rRNA25S:3306	207	21	13	13	3.24101	0	0	0	326
rRNA25S:2491	65	6	1	1	3.23704	0	0	0	327
rRNA25S:1606	347	36	8	2	3.23349	1.58496	0	0	328
rRNA18S:679	441	46	80	33	3.23331	1.25239	0	0	329
rRNA25S:670	497	52	7	9	3.23208	-0.321928	0	0	330
rRNA25S:486	1247	132	11	4	3.23012	1.26303	0	0	331
rRNA18S:524	233	24	22	28	3.22651	-0.334419	0	0	332
rRNA25S:3041	289	30	16	13	3.22571	0.280108	0	0	333
rRNA18S:1024	522	55	31	44	3.22331	-0.491853	0	0	334
rRNA18S:1601	55	5	11	22	3.22239	-0.938599	0	0	335
rRNA25S:1966	83	8	2	2	3.22239	0	0	0	336
rRNA25S:2361	27	2	1	2	3.22239	-0.584963	0	0	337
rRNA25S:377	764	81	5	3	3.22176	0.584963	0	0	338
rRNA25S:2675	260	27	7	5	3.22055	0.415037	0	0	339
rRNA25S:439	7008	753	81	76	3.21657	0.0907655	0	0	340
rRNA18S:662	352	37	44	15	3.2156	1.49185	0	0	341
rRNA18S:1459	1931	207	150	264	3.21544	-0.811444	0	0	342
rRNA25S:224	129	13	3	4	3.21501	-0.321928	0	0	343
rRNA25S:105	1614	173	17	23	3.21437	-0.415037	0	0	344
rRNA25S:252	2570	276	36	37	3.21437	-0.0384741	0	0	345
rRNA18S:532	166	17	16	14	3.21378	0.180572	0	0	346
rRNA25S:3354	500	53	3	7	3.21378	-1	0	0	347
rRNA25S:1936	101	10	2	2	3.21299	0	0	0	348
rRNA25S:294	1334	143	20	22	3.2127	-0.131245	0	0	349
rRNA25S:305	1295	139	20	16	3.21057	0.304855	0	0	350
rRNA18S:1039	36	3	3	4	3.20945	-0.321928	0	0	351
rRNA25S:83	591	63	3	12	3.20945	-1.70044	0	0	352
rRNA25S:1515	36	3	1	1	3.20945	0	0	0	353
rRNA25S:133	1321	142	21	17	3.20864	0.289507	0	0	354
rRNA25S:3169	727	78	12	25	3.20401	-1	0	0	355
rRNA18S:919	220	23	17	27	3.20294	-0.63743	0	0	356
rRNA25S:3131	91	9	18	6	3.20163	1.44057	0	0	357
rRNA25S:342	789	85	31	69	3.19944	-1.12928	0	0	358
rRNA25S:38	100	10	6	5	3.19878	0.222392	0	0	359
rRNA25S:1614	54	5	1	1	3.1964	0	0	0	360
rRNA25S:2470	164	17	3	7	3.1964	-1	0	0	361
rRNA25S:540	750	81	9	6	3.19512	0.514573	0	0	362
rRNA25S:1815	292	31	3	3	3.19476	0	0	0	363
rRNA18S:1741	118	12	113	89	3.19438	0.341037	0	0	364
rRNA25S:2036	118	12	4	2	3.19438	0.736966	0	0	365
rRNA25S:2031	328	35	5	4	3.19202	0.263034	0	0	366
rRNA25S:641	264	28	7	3	3.19187	1	0	0	367
rRNA25S:67	136	14	3	2	3.19114	0.415037	0	0	368
rRNA25S:208	17745	1943	200	215	3.19039	-0.103836	0	0	369
rRNA25S:1642	291	31	2	4	3.18982	-0.736966	0	0	370
rRNA25S:1637	610	66	5	6	3.18894	-0.222392	0	0	371
rRNA25S:1324	555	60	4	4	3.1882	0	0	0	372
rRNA18S:415	263	28	20	23	3.18641	-0.192645	0	0	373
rRNA25S:2010	344	37	6	2	3.18253	1.22239	0	0	374
rRNA18S:860	117	12	13	11	3.1822	0.222392	0	0	375
rRNA25S:1556	1070	117	21	5	3.1821	1.87447	0	0	376
rRNA18S:1431	126	13	21	15	3.18133	0.459432	0	0	377
rRNA25S:605	670	73	7	4	3.18072	0.678072	0	0	378
rRNA25S:153	407	44	11	6	3.18057	0.777608	0	0	379
rRNA25S:2015	144	15	4	1	3.17991	1.32193	0	0	380
rRNA25S:3152	225	24	6	7	3.17632	-0.192645	0	0	381
rRNA25S:506	1513	167	10	8	3.17183	0.289507	0	0	382
rRNA18S:8	17	1	4	1	3.16993	1.32193	0	0	383
rRNA18S:406	161	17	8	27	3.16993	-1.63743	0	0	384
rRNA18S:558	53	5	4	10	3.16993	-1.1375	0	0	385
rRNA18S:681	215	23	40	14	3.16993	1.45066	0	0	386
rRNA18S:916	278	30	24	39	3.16993	-0.678072	0	0	387
rRNA25S:316	1241	137	36	52	3.16993	-0.518467	0	0	388
rRNA25S:1571	125	13	4	2	3.16993	0.736966	0	0	389
rRNA25S:2478	35	3	2	3	3.16993	-0.415037	0	0	390
rRNA25S:2979	188	20	8	4	3.16993	0.847997	0	0	391
rRNA25S:3119	89	9	10	5	3.16993	0.874469	0	0	392
rRNA25S:209	916	101	11	10	3.16835	0.125531	0	0	393
rRNA25S:410	331	36	2	3	3.16559	-0.415037	0	0	394
rRNA25S:379	428	47	5	8	3.15987	-0.584963	0	0	395
rRNA25S:381	276	30	5	6	3.15955	-0.222392	0	0	396
rRNA25S:3293	124	13	11	29	3.15843	-1.32193	0	0	397
rRNA18S:517	990	110	36	133	3.15833	-1.85664	0	0	398
rRNA25S:558	2166	242	18	8	3.15667	1.078	0	0	399
rRNA25S:1191	106	11	2	3	3.1565	-0.415037	0	0	400
rRNA25S:434	311	34	5	2	3.15612	1	0	0	401
rRNA18S:475	293	32	20	25	3.15528	-0.308122	0	0	402
rRNA18S:1000	480	53	11	27	3.15501	-1.22239	0	0	403
rRNA25S:1580	88	9	2	2	3.15381	0	0	0	404
rRNA25S:248	2526	283	32	12	3.15346	1.34395	0	0	405
rRNA25S:2258	1960	220	24	12	3.14947	0.943416	0	1	406
rRNA18S:1060	903	101	35	95	3.14775	-1.41504	0	0	407
rRNA25S:117	1741	196	23	18	3.14448	0.337035	0	0	408
rRNA18S:1551	52	5	21	12	3.14296	0.758992	0	0	409
rRNA25S:372	529	59	3	2	3.14296	0.415037	0	0	410
rRNA25S:1959	105	11	1	5	3.14296	-1.58496	0	0	411
rRNA18S:998	255	28	31	44	3.14202	-0.491853	0	0	412
rRNA25S:223	255	28	1	8	3.14202	-2.16993	0	0	413
rRNA25S:327	686	77	21	21	3.13876	0	0	0	414
rRNA25S:193	474	53	9	8	3.1369	0.152003	0	0	415
rRNA25S:520	3389	385	33	11	3.13461	1.5025	0	0	416
rRNA25S:2666	2131	242	13	16	3.13318	-0.280108	0	0	417
rRNA25S:1588	113	12	3	3	3.13245	0	0	0	418
rRNA25S:1315	218	24	2	3	3.13093	-0.415037	0	0	419
rRNA25S:1999	253	28	6	3	3.1307	0.807355	0	0	420
rRNA18S:318	174	19	24	33	3.12928	-0.443607	0	0	421
rRNA25S:1504	69	7	3	3	3.12928	0	0	0	422
rRNA25S:1277	3017	344	47	25	3.12892	0.884523	0	0	423
rRNA25S:1989	252	28	7	2	3.12501	1.41504	0	0	424
rRNA25S:1583	486	55	5	4	3.12042	0.263034	0	0	425
rRNA25S:1216	1860	213	17	23	3.1204	-0.415037	0	0	426
rRNA25S:1682	633	72	11	5	3.11851	1	0	0	427
rRNA18S:1029	736	84	43	79	3.11613	-0.862496	0	0	428
rRNA25S:1559	25	2	4	2	3.11548	0.736966	0	0	429
rRNA25S:2153	77	8	3	1	3.11548	1	0	0	430
rRNA25S:2262	25	2	1	2	3.11548	-0.584963	0	0	431
rRNA25S:3186	77	8	10	6	3.11548	0.652077	0	0	432
rRNA25S:82	484	55	17	8	3.11449	1	0	0	433
rRNA25S:2552	120	13	3	10	3.11151	-1.45943	0	0	434
rRNA18S:1626	206	23	75	42	3.10852	0.821663	0	0	435
rRNA18S:51	42	4	16	8	3.10434	0.917538	0	0	436
rRNA18S:636	42	4	5	7	3.10434	-0.415037	0	0	437
rRNA18S:850	205	23	13	14	3.10154	-0.0995357	0	0	438
rRNA18S:888	359	41	23	23	3.09954	0	0	0	439
rRNA18S:1444	59	6	11	8	3.09954	0.415037	0	0	440
rRNA25S:3054	239	27	11	10	3.09954	0.125531	0	0	441
rRNA25S:1641	469	54	4	1	3.09516	1.32193	0	0	442
rRNA25S:1801	93	10	3	1	3.09516	1	0	0	443
rRNA25S:397	204	23	5	1	3.09452	1.58496	0	0	444
rRNA18S:319	221	25	30	44	3.09398	-0.537657	0	0	445
rRNA25S:2558	459	53	5	4	3.0906	0.263034	0	0	446
rRNA25S:602	476	55	4	3	3.09049	0.321928	0	0	447
rRNA25S:884	569	66	2	4	3.08873	-0.736966	0	0	448
rRNA25S:681	705	82	9	2	3.08848	1.73697	0	0	449
rRNA18S:1215	33	3	12	11	3.08746	0.115477	0	0	450
rRNA25S:1276	203	23	1	1	3.08746	0	0	0	451
rRNA25S:1335	118	13	2	2	3.08746	0	0	0	452
rRNA25S:3175	16	1	11	7	3.08746	0.584963	0	0	453
rRNA25S:69	848	99	4	19	3.08576	-2	0	0	454
rRNA25S:865	975	114	10	5	3.08525	0.874469	0	0	455
rRNA25S:1924	313	36	9	4	3.08517	1	0	0	456
rRNA25S:308	499	58	20	36	3.08314	-0.817136	0	0	457
rRNA25S:51	143	16	7	24	3.08246	-1.64386	0	0	458
rRNA25S:689	668	78	5	2	3.08208	1	0	0	459
rRNA25S:322	913	107	28	30	3.08116	-0.0962153	0	0	460
rRNA18S:694	498	58	103	44	3.08025	1.20859	0	0	461
rRNA25S:601	2045	241	6	9	3.07973	-0.514573	0	0	462
rRNA25S:1971	446	52	6	7	3.07621	-0.192645	0	0	463
rRNA18S:445	58	6	3	11	3.07529	-1.58496	0	0	464
rRNA25S:278	1562	185	57	50	3.07094	0.185556	0	0	465
rRNA25S:966	419	49	3	4	3.07039	-0.321928	0	1	466
rRNA25S:2654	125	14	5	2	3.07039	1	0	0	467
rRNA25S:1681	150	17	6	1	3.06848	1.80735	0	0	468
rRNA25S:563	1106	131	7	3	3.06805	1	0	0	469
rRNA18S:1018	217	25	9	20	3.06774	-1.07039	0	0	470
rRNA25S:2758	552	65	10	5	3.06674	0.874469	0	0	471
rRNA25S:427	1088	129	17	8	3.06642	1	0	0	472
rRNA25S:190	818	97	17	9	3.06301	0.847997	0	0	473
rRNA25S:1607	166	19	7	4	3.06178	0.678072	0	0	474
rRNA25S:1258	916	109	9	19	3.05942	-1	0	0	475
rRNA18S:158	124	14	37	37	3.05889	0	0	0	476
rRNA18S:882	49	5	3	5	3.05889	-0.584963	0	0	477
rRNA25S:2551	74	8	3	2	3.05889	0.415037	0	0	478
rRNA25S:2628	24	2	3	1	3.05889	1	0	0	479
rRNA25S:2680	99	11	7	3	3.05889	1	0	0	480
rRNA18S:665	490	58	74	28	3.05694	1.37084	0	0	481
rRNA25S:527	1771	212	15	5	3.05645	1.41504	0	0	482
rRNA18S:411	398	47	17	49	3.05528	-1.47393	0	0	483
rRNA25S:416	381	45	4	4	3.05387	0	0	0	484
rRNA18S:633	82	9	7	11	3.05311	-0.584963	0	0	485
rRNA25S:2444	1177	141	16	18	3.05238	-0.160465	0	0	486
rRNA25S:790	281	33	6	3	3.05209	0.807355	0	0	487
rRNA25S:343	455	54	13	22	3.05153	-0.716207	0	0	488
rRNA25S:2459	256	30	6	4	3.05143	0.485427	0	0	489
rRNA25S:1316	910	109	13	21	3.04995	-0.652077	0	0	490
rRNA18S:1597	388	46	79	61	3.04904	0.367732	0	0	491
rRNA25S:1200	90	10	2	3	3.04836	-0.415037	0	0	492
rRNA25S:2688	214	25	8	2	3.04775	1.58496	0	0	493
rRNA25S:1990	156	18	3	8	3.04669	-1.16993	0	0	494
rRNA25S:629	1213	146	11	4	3.04588	1.26303	0	0	495
rRNA25S:1201	610	73	11	6	3.04558	0.777608	0	0	496
rRNA25S:1471	197	23	5	8	3.04439	-0.584963	0	0	497
rRNA25S:2068	461	55	10	3	3.04439	1.45943	0	0	498
rRNA25S:2764	32	3	2	2	3.04439	0	0	0	499
rRNA25S:481	345	41	2	6	3.04231	-1.22239	0	0	500
rRNA25S:1539	106	12	3	1	3.04103	1	0	0	501
rRNA25S:2460	369	44	12	7	3.03953	0.70044	0	0	502
rRNA25S:2859	114	13	1	5	3.03814	-1.58496	0	0	503
rRNA25S:1478	81	9	2	3	3.03562	-0.415037	0	0	504
rRNA25S:1937	40	4	1	2	3.03562	-0.584963	0	0	505
rRNA25S:3277	40	4	12	14	3.03562	-0.206451	0	0	506
rRNA25S:2499	867	105	4	11	3.03363	-1.26303	0	0	507
rRNA25S:3214	130	15	12	12	3.03342	0	0	0	508
rRNA25S:210	1415	172	29	24	3.03298	0.263034	0	0	509
rRNA18S:981	310	37	21	36	3.03284	-0.750022	0	0	510
rRNA25S:1694	269	32	4	5	3.03242	-0.263034	0	0	511
rRNA25S:1930	89	10	3	1	3.03242	1	0	0	512
rRNA25S:2756	187	22	7	13	3.03103	-0.807355	0	0	513
rRNA25S:904	195	23	5	1	3.02975	1.58496	0	0	514
rRNA25S:1643	48	5	1	3	3.02975	-1	0	0	515
rRNA25S:1902	317	38	5	7	3.02748	-0.415037	0	0	516
rRNA25S:1219	170	20	4	3	3.02554	0.321928	0	0	517
rRNA25S:556	6695	823	53	41	3.02258	0.36257	0	0	518
rRNA25S:3091	64	7	13	2	3.02237	2.22239	0	0	519
rRNA18S:1664	169	20	32	33	3.01707	-0.0430687	0	0	520
rRNA25S:3160	88	10	51	69	3.0163	-0.428843	0	0	521
rRNA25S:606	2231	275	21	14	3.0156	0.552541	0	0	522
rRNA25S:261	3015	372	35	20	3.01539	0.777608	0	0	523
rRNA25S:1555	104	12	1	2	3.01381	-0.584963	0	0	524
rRNA25S:425	273	33	1	5	3.01057	-1.58496	0	0	525
rRNA25S:502	281	34	1	2	3.01027	-0.584963	0	0	526
rRNA18S:793	144	17	10	29	3.00998	-1.44746	0	0	527
rRNA18S:1037	289	35	36	23	3.00998	0.624491	0	0	528
rRNA25S:422	321	39	4	4	3.00899	0	0	0	529
rRNA25S:2537	377	46	5	5	3.00765	0	0	0	530
rRNA25S:348	1792	222	50	55	3.00726	-0.13493	0	0	531
rRNA18S:1080	1132	140	56	82	3.00638	-0.542149	0	0	532
rRNA25S:435	1139	141	17	8	3.00507	1	0	0	533
rRNA18S:489	15	1	2	4	3	-0.736966	0	0	534
rRNA18S:839	135	16	4	13	3	-1.48543	0	0	535
rRNA18S:907	135	16	9	13	3	-0.485427	0	0	536
rRNA18S:1081	55	6	4	7	3	-0.678072	0	0	537
rRNA25S:453	71	8	4	2	3	0.736966	0	0	538
rRNA25S:803	31	3	1	1	3	0	0	0	539
rRNA25S:1204	95	11	3	1	3	1	0	0	540
rRNA25S:1671	55	6	1	2	3	-0.584963	0	0	541
rRNA25S:1724	119	14	2	4	3	-0.736966	0	0	542
rRNA25S:1857	623	77	5	4	3	0.263034	0	0	543
rRNA25S:1965	191	23	2	1	3	0.584963	0	0	544
rRNA25S:2493	543	67	13	1	3	2.80735	0	0	545
rRNA25S:2678	79	9	1	3	3	-1	0	0	546
rRNA25S:2905	15	1	20	41	3	-1	0	0	547
rRNA25S:1270	678	84	10	5	2.99788	0.874469	0	0	548
rRNA25S:328	222	27	7	13	2.99354	-0.807355	0	0	549
rRNA18S:541	1423	178	47	74	2.99192	-0.643856	0	0	550
rRNA25S:2955	341	42	35	20	2.99159	0.777608	0	0	551
rRNA25S:1988	134	16	2	5	2.98935	-1	0	0	552
rRNA18S:1135	126	15	13	16	2.98868	-0.280108	0	0	553
rRNA25S:262	229	28	8	20	2.98751	-1.22239	0	0	554
rRNA18S:908	213	26	18	26	2.98658	-0.50696	0	0	555
rRNA25S:2517	189	23	3	2	2.98489	0.415037	0	0	556
rRNA25S:132	592	74	14	12	2.98307	0.206451	0	0	557
rRNA25S:2782	331	41	13	9	2.98272	0.485427	0	0	558
rRNA18S:967	236	29	6	23	2.98185	-1.77761	0	0	559
rRNA25S:78	157	19	8	2	2.98185	1.58496	0	0	560
rRNA25S:409	330	41	2	1	2.97837	0.584963	0	0	561
rRNA25S:697	393	49	5	2	2.9782	1	0	0	562
rRNA25S:113	2953	374	32	45	2.97771	-0.479168	0	0	563
rRNA25S:692	298	37	1	2	2.97607	-0.584963	0	0	564
rRNA18S:1207	219	27	25	49	2.974	-0.943416	0	0	565
rRNA18S:1686	242	30	51	43	2.97062	0.241008	0	0	566
rRNA25S:3006	93	11	36	38	2.96963	-0.0759489	0	0	567
rRNA18S:959	312	39	36	33	2.96809	0.121991	0	0	568
rRNA18S:1056	844	107	65	42	2.96792	0.618129	0	0	569
rRNA25S:1301	171	21	9	6	2.96683	0.514573	0	0	570
rRNA25S:2347	280	35	3	4	2.9645	-0.321928	0	0	571
rRNA18S:1688	272	34	36	21	2.96347	0.750022	0	0	572
rRNA25S:1351	974	124	6	10	2.96347	-0.652077	0	0	573
rRNA18S:917	186	23	22	11	2.96193	0.938599	0	0	574
rRNA25S:1477	69	8	3	3	2.95936	0	0	0	575
rRNA25S:465	994	127	10	7	2.95855	0.459432	0	0	576
rRNA25S:1690	100	12	1	1	2.95777	0	0	0	577
rRNA25S:464	830	106	3	6	2.95724	-0.807355	0	0	578
rRNA18S:544	488	62	20	46	2.95641	-1.16227	0	0	579
rRNA25S:565	162	20	3	3	2.95641	0	0	0	580
rRNA25S:1894	255	32	6	4	2.95561	0.485427	0	0	581
rRNA18S:297	61	7	17	15	2.9542	0.169925	0	0	582
rRNA18S:401	30	3	1	4	2.9542	-1.32193	0	0	583
rRNA18S:1017	216	27	21	17	2.9542	0.289507	0	0	584
rRNA25S:1929	185	23	3	3	2.9542	0	0	0	585
rRNA25S:2205	61	7	4	3	2.9542	0.321928	0	0	586
rRNA25S:2657	30	3	1	2	2.9542	-0.584963	0	0	587
rRNA18S:351	672	86	52	116	2.95152	-1.14244	0	0	588
rRNA25S:524	509	65	7	4	2.94996	0.678072	0	0	589
rRNA25S:129	1273	164	18	24	2.94883	-0.395929	0	0	590
rRNA25S:2090	130	16	1	6	2.94596	-1.80735	0	0	591
rRNA25S:484	5166	670	32	27	2.94494	0.237039	0	0	592
rRNA25S:1188	76	9	3	1	2.94486	1	0	0	593
rRNA25S:2016	176	22	8	2	2.94404	1.58496	0	0	594
rRNA25S:2492	99	12	3	4	2.94342	-0.321928	0	0	595
rRNA25S:42	291	37	12	15	2.9419	-0.29956	0	0	596
rRNA25S:871	483	62	8	5	2.94158	0.584963	0	0	597
rRNA25S:2422	45	5	1	2	2.9386	-0.584963	0	0	598
rRNA25S:1548	175	22	2	6	2.93587	-1.22239	0	0	599
rRNA25S:960	282	36	3	1	2.9352	1	0	1	600
rRNA25S:1278	129	16	3	1	2.9349	1	0	0	601
rRNA25S:1890	129	16	1	2	2.9349	-0.584963	0	0	602
rRNA25S:3090	213	27	10	5	2.93411	0.874469	0	0	603
rRNA25S:395	358	46	2	1	2.93325	0.584963	0	0	604
rRNA25S:2651	358	46	4	4	2.93325	0	0	0	605
rRNA25S:3296	83	10	11	37	2.93289	-1.66297	0	0	606
rRNA18S:1069	60	7	6	8	2.93074	-0.36257	0	0	607
rRNA25S:1704	311	40	8	5	2.92785	0.584963	0	0	608
rRNA18S:638	227	29	32	22	2.926	0.520832	0	0	609
rRNA18S:672	531	69	68	50	2.926	0.436099	0	0	610
rRNA18S:929	189	24	16	24	2.926	-0.556393	0	0	611
rRNA25S:2986	189	24	10	10	2.926	0	0	0	612
rRNA18S:216	242	31	42	57	2.92481	-0.431716	0	0	613
rRNA25S:84	242	31	4	5	2.92481	-0.263034	0	0	614
rRNA18S:1115	795	104	46	97	2.92238	-1.06012	0	0	615
rRNA25S:2129	143	18	1	5	2.922	-1.58496	0	1	616
rRNA25S:2738	143	18	5	5	2.922	0	0	0	617
rRNA25S:2000	196	25	5	6	2.92161	-0.222392	0	0	618
rRNA25S:642	264	34	3	1	2.92057	1	0	0	619
rRNA25S:843	105	13	4	3	2.92057	0.321928	0	0	620
rRNA25S:1436	105	13	3	4	2.92057	-0.321928	0	0	621
rRNA25S:3281	158	20	11	53	2.92057	-2.16993	0	0	622
rRNA18S:482	612	80	47	61	2.91989	-0.369234	0	0	623
rRNA25S:391	188	24	1	2	2.91839	-0.584963	0	0	624
rRNA25S:2514	936	123	16	7	2.91771	1.08746	0	0	625
rRNA18S:909	67	8	5	7	2.91754	-0.415037	0	0	626
rRNA18S:911	203	26	15	12	2.91754	0.29956	0	0	627
rRNA18S:1020	67	8	4	10	2.91754	-1.1375	0	0	628
rRNA25S:2445	67	8	3	5	2.91754	-0.584963	0	0	629
rRNA25S:2504	286	37	3	2	2.91698	0.415037	0	0	630
rRNA18S:881	482	63	29	45	2.91588	-0.616671	0	0	631
rRNA25S:775	482	63	6	4	2.91588	0.485427	0	0	632
rRNA18S:311	248	32	47	53	2.91561	-0.169925	0	0	633
rRNA25S:2581	97	12	7	5	2.91427	0.415037	0	0	634
rRNA25S:279	602	79	17	10	2.91409	0.710493	0	0	635
rRNA18S:1724	240	31	37	21	2.91289	0.788496	0	0	636
rRNA25S:2487	736	97	10	7	2.91081	0.459432	0	0	637
rRNA25S:1553	382	50	7	5	2.90878	0.415037	0	0	638
rRNA18S:527	74	9	6	8	2.90689	-0.36257	0	0	639
rRNA18S:1033	29	3	3	4	2.90689	-0.321928	0	0	640
rRNA18S:1133	14	1	1	1	2.90689	0	0	0	641
rRNA18S:1279	14	1	6	7	2.90689	-0.192645	0	0	642
rRNA25S:1725	14	1	1	2	2.90689	-0.584963	0	0	643
rRNA25S:2348	44	5	4	2	2.90689	0.736966	0	0	644
rRNA25S:2670	44	5	4	3	2.90689	0.321928	0	0	645
rRNA25S:2684	14	1	1	2	2.90689	-0.584963	0	0	646
rRNA25S:1272	3305	441	38	41	2.90297	-0.106915	0	0	647
rRNA25S:222	530	70	8	8	2.90282	0	0	0	648
rRNA25S:653	171	22	6	4	2.9027	0.485427	0	0	649
rRNA25S:903	1359	181	10	21	2.9016	-1	0	0	650
rRNA25S:3347	126	16	2	5	2.90122	-1	0	0	651
rRNA18S:1665	223	29	53	38	2.90046	0.469485	0	0	652
rRNA25S:1384	193	25	3	2	2.89947	0.415037	0	0	653
rRNA25S:8	81	10	2	4	2.89812	-0.736966	0	0	654
rRNA25S:709	312	41	1	6	2.8977	-1.80735	0	0	655
rRNA25S:449	468	62	2	3	2.89616	-0.415037	0	0	656
rRNA25S:2137	133	17	8	3	2.89616	1.16993	0	0	657
rRNA25S:2673	133	17	5	3	2.89616	0.584963	0	0	658
rRNA25S:3221	66	8	13	13	2.89616	0	0	0	659
rRNA25S:3238	133	17	16	18	2.89616	-0.160465	0	0	660
rRNA18S:366	118	15	11	28	2.89482	-1.27302	0	0	661
rRNA25S:3103	170	22	17	12	2.89429	0.469485	0	0	662
rRNA25S:1123	222	29	3	5	2.89401	-0.584963	0	0	663
rRNA25S:1136	51	6	1	3	2.89308	-1	0	0	664
rRNA18S:1722	452	60	48	32	2.89263	0.570316	0	0	665
rRNA25S:1695	355	47	6	8	2.89077	-0.36257	0	0	666
rRNA25S:3171	88	11	5	5	2.89077	0	0	0	667
rRNA18S:534	251	33	21	42	2.88982	-0.966833	0	0	668
rRNA18S:792	606	81	42	81	2.888	-0.931287	0	0	669
rRNA25S:1701	110	14	6	8	2.88753	-0.36257	0	0	670
rRNA25S:2733	184	24	7	4	2.88753	0.678072	0	0	671
rRNA25S:3066	36	4	11	7	2.88753	0.584963	0	0	672
rRNA18S:473	95	12	9	7	2.88452	0.321928	0	0	673
rRNA25S:438	191	25	3	3	2.88452	0	0	0	674
rRNA25S:1401	154	20	8	1	2.88381	2.16993	0	0	675
rRNA25S:648	9570	1296	93	67	2.88349	0.467126	0	0	676
rRNA25S:60	272	36	3	5	2.8833	-0.584963	0	0	677
rRNA25S:2020	58	7	2	2	2.88264	0	0	0	678
rRNA25S:116	1016	137	23	13	2.88158	0.777608	0	0	679
rRNA25S:1570	802	108	8	14	2.88107	-0.736966	0	0	680
rRNA25S:1822	566	76	13	19	2.88042	-0.514573	0	0	681
rRNA18S:1723	573	77	46	46	2.8795	0	0	0	682
rRNA18S:1709	308	41	50	31	2.87915	0.672425	0	0	683
rRNA18S:1710	205	27	33	20	2.87915	0.695145	0	0	684
rRNA25S:2667	433	58	14	6	2.87891	1.09954	0	0	685
rRNA25S:628	447	60	7	5	2.87662	0.415037	0	0	686
rRNA18S:1416	645	87	32	36	2.87596	-0.165059	0	0	687
rRNA18S:349	197	26	27	33	2.87447	-0.280108	0	0	688
rRNA18S:639	43	5	12	5	2.87447	1.11548	0	0	689
rRNA25S:2772	65	8	13	19	2.87447	-0.514573	0	0	690
rRNA25S:488	277	37	2	2	2.87101	0	0	0	691
rRNA18S:656	255	34	52	37	2.87072	0.479993	0	0	692
rRNA25S:485	986	134	14	9	2.87009	0.584963	0	0	693
rRNA25S:149	1373	187	13	16	2.86958	-0.280108	0	0	694
rRNA18S:209	262	35	63	84	2.86899	-0.409391	0	0	695
rRNA18S:965	167	22	14	15	2.86876	-0.0931094	0	0	696
rRNA25S:1290	291	39	9	4	2.8679	1	0	0	697
rRNA25S:2063	145	19	1	1	2.8679	0	0	0	698
rRNA18S:1195	1393	190	59	200	2.86759	-1.74416	0	0	699
rRNA25S:249	772	105	14	11	2.8664	0.321928	0	0	700
rRNA25S:1455	473	64	5	9	2.86638	-0.736966	0	0	701
rRNA25S:1512	50	6	1	1	2.86507	0	0	0	702
rRNA25S:1509	159	21	2	1	2.8625	0.584963	0	0	703
rRNA25S:2461	108	14	3	4	2.86129	-0.321928	0	0	704
rRNA25S:2274	246	33	3	8	2.8609	-1.16993	0	0	705
rRNA25S:1469	137	18	1	3	2.8606	-1	0	0	706
rRNA25S:2560	1741	239	16	16	2.85964	0	0	0	707
rRNA25S:2693	1465	201	24	24	2.85946	0	0	0	708
rRNA18S:488	28	3	3	3	2.85798	0	0	0	709
rRNA25S:1309	57	7	2	1	2.85798	0.584963	0	0	710
rRNA25S:1938	28	3	2	4	2.85798	-0.736966	0	0	711
rRNA25S:554	1830	252	18	11	2.85542	0.662965	0	0	712
rRNA25S:3168	93	12	4	5	2.85415	-0.263034	0	0	713
rRNA18S:331	64	8	6	15	2.85244	-1.19265	0	0	714
rRNA25S:1353	64	8	1	1	2.85244	0	0	0	715
rRNA25S:3196	64	8	11	18	2.85244	-0.662965	0	0	716
rRNA25S:1257	230	31	3	2	2.85175	0.415037	0	0	717
rRNA25S:2596	35	4	1	1	2.848	0	0	0	718
rRNA18S:1468	769	106	139	123	2.84725	0.175087	0	0	719
rRNA25S:2003	222	30	3	4	2.8467	-0.321928	0	0	720
rRNA25S:611	409	56	7	3	2.84659	1	0	0	721
rRNA25S:1628	114	15	4	2	2.84549	0.736966	0	0	722
rRNA25S:668	1285	178	13	13	2.84486	0	0	0	723
rRNA25S:1293	214	29	2	3	2.8413	-0.415037	0	0	724
rRNA25S:2543	214	29	2	4	2.8413	-0.736966	0	0	725
rRNA18S:519	608	84	23	63	2.84091	-1.41504	0	0	726
rRNA25S:1569	264	36	6	1	2.8404	1.80735	0	0	727
rRNA25S:1328	228	31	5	2	2.8392	1	0	0	728
rRNA25S:553	3362	469	18	18	2.83902	0	0	0	729
rRNA25S:550	507	70	13	4	2.83894	1.48543	0	0	730
rRNA25S:478	972	135	15	6	2.83883	1.19265	0	0	731
rRNA25S:3071	92	12	10	45	2.83872	-2.06413	0	0	732
rRNA18S:1613	764	106	109	147	2.83785	-0.428094	0	0	733
rRNA25S:276	478	66	5	5	2.83779	0	0	0	734
rRNA18S:582	99	13	14	10	2.8365	0.447459	0	0	735
rRNA25S:1138	99	13	2	3	2.8365	-0.415037	0	0	736
rRNA25S:2091	206	28	4	5	2.83551	-0.263034	0	0	737
rRNA25S:1330	320	44	3	2	2.83458	0.415037	0	0	738
rRNA25S:118	598	83	7	14	2.83409	-0.906891	0	0	739
rRNA18S:1617	56	7	9	19	2.83289	-1	0	0	740
rRNA25S:1716	113	15	8	1	2.83289	2.16993	0	0	741
rRNA25S:2519	953	133	19	11	2.83176	0.736966	0	0	742
rRNA18S:682	63	8	10	7	2.83007	0.459432	0	0	743
rRNA25S:440	866	121	4	7	2.82915	-0.678072	0	0	744
rRNA25S:2030	623	87	10	7	2.82597	0.459432	0	0	745
rRNA25S:1333	240	33	2	3	2.82543	-0.415037	0	0	746
rRNA25S:766	757	106	2	5	2.82459	-1	0	0	747
rRNA25S:181	424	59	20	31	2.82443	-0.607683	0	0	748
rRNA25S:2432	84	11	12	2	2.82443	2.11548	0	0	749
rRNA25S:2886	254	35	1	8	2.82443	-2.16993	0	0	750
rRNA25S:717	792	111	2	8	2.82382	-1.58496	0	0	751
rRNA25S:168	537	75	32	52	2.82353	-0.683526	0	0	752
rRNA25S:3178	98	13	46	78	2.822	-0.749192	0	0	753
rRNA25S:79	119	16	8	4	2.81943	0.847997	0	0	754
rRNA18S:255	253	35	23	42	2.81876	-0.841302	0	0	755
rRNA25S:2641	260	36	3	4	2.81845	-0.321928	0	0	756
rRNA25S:1741	161	22	5	1	2.81629	1.58496	0	0	757
rRNA25S:703	682	96	12	5	2.81583	1.11548	0	0	758
rRNA25S:557	1271	180	17	13	2.81304	0.36257	0	0	759
rRNA25S:1217	329	46	6	3	2.81173	0.807355	0	0	760
rRNA25S:536	1417	201	7	6	2.81143	0.192645	0	0	761
rRNA18S:128	167	23	58	29	2.80735	0.975752	0	0	762
rRNA18S:478	27	3	1	1	2.80735	0	0	0	763
rRNA18S:851	20	2	1	1	2.80735	0	0	0	764
rRNA25S:418	41	5	1	1	2.80735	0	0	0	765
rRNA25S:1118	41	5	1	1	2.80735	0	0	0	766
rRNA25S:1367	244	34	4	1	2.80735	1.32193	0	0	767
rRNA25S:1496	34	4	1	3	2.80735	-1	0	0	768
rRNA25S:1734	20	2	1	1	2.80735	0	0	0	769
rRNA25S:1964	69	9	2	1	2.80735	0.584963	0	0	770
rRNA25S:2006	27	3	1	1	2.80735	0	0	0	771
rRNA25S:2590	48	6	1	2	2.80735	-0.584963	0	0	772
rRNA25S:2609	13	1	1	3	2.80735	-1	0	0	773
rRNA25S:2681	20	2	1	2	2.80735	-0.584963	0	0	774
rRNA25S:2984	20	2	3	8	2.80735	-1.16993	0	0	775
rRNA25S:655	2306	329	29	17	2.80548	0.736966	0	0	776
rRNA25S:3179	397	56	16	18	2.80373	-0.160465	0	0	777
rRNA18S:1442	327	46	35	21	2.80296	0.710493	0	0	778
rRNA25S:1723	264	37	3	4	2.80192	-0.321928	0	0	779
rRNA18S:1369	250	35	49	27	2.80162	0.836501	0	0	780
rRNA25S:834	236	33	2	2	2.80128	0	0	0	781
rRNA25S:654	201	28	6	2	2.80023	1.22239	0	0	782
rRNA25S:1192	883	126	6	5	2.79922	0.222392	0	0	783
rRNA25S:3047	298	42	9	7	2.79774	0.321928	0	0	784
rRNA25S:1252	277	39	2	7	2.79701	-1.41504	0	0	785
rRNA25S:1738	242	34	1	6	2.79553	-1.80735	0	0	786
rRNA25S:191	117	16	4	2	2.79518	0.736966	0	0	787
rRNA25S:1334	117	16	1	3	2.79518	-1	0	0	788
rRNA25S:533	623	89	12	5	2.79355	1.11548	0	0	789
rRNA18S:1022	1731	249	89	230	2.79244	-1.3599	0	0	790
rRNA25S:665	1280	184	9	9	2.79167	0	0	0	791
rRNA25S:1190	442	63	12	5	2.79116	1.11548	0	0	792
rRNA18S:1091	165	23	9	20	2.79008	-1.07039	0	0	793
rRNA25S:2520	151	21	4	4	2.7885	0	0	0	794
rRNA25S:3334	1215	175	19	25	2.7885	-0.378512	0	0	795
rRNA25S:545	275	39	2	1	2.7866	0.584963	0	0	796
rRNA25S:3126	323	46	5	5	2.78526	0	0	0	797
rRNA25S:2017	185	26	6	3	2.78427	0.807355	0	0	798
rRNA25S:3019	61	8	7	5	2.78427	0.415037	0	0	799
rRNA25S:1269	845	122	12	13	2.782	-0.106915	0	0	800
rRNA25S:1648	164	23	2	8	2.78136	-1.58496	0	0	801
rRNA18S:1334	631	91	138	54	2.78022	1.33758	0	0	802
rRNA18S:1303	102	14	15	16	2.77961	-0.0874628	0	0	803
rRNA25S:2516	603	87	8	10	2.77897	-0.289507	0	0	804
rRNA25S:3321	150	21	32	62	2.77897	-0.932886	0	0	805
rRNA25S:392	349	50	5	1	2.77879	1.58496	0	0	806
rRNA25S:1538	589	85	8	5	2.77831	0.584963	0	0	807
rRNA25S:564	1563	227	17	7	2.77813	1.16993	0	0	808
rRNA18S:1005	47	6	6	10	2.77761	-0.652077	0	0	809
rRNA18S:1016	95	13	3	10	2.77761	-1.45943	0	0	810
rRNA25S:1697	47	6	2	2	2.77761	0	0	0	811
rRNA25S:2544	95	13	3	4	2.77761	-0.321928	0	0	812
rRNA25S:2587	95	13	3	2	2.77761	0.415037	0	0	813
rRNA25S:306	561	81	22	37	2.77687	-0.724366	0	0	814
rRNA18S:1423	513	74	60	65	2.77681	-0.113657	0	0	815
rRNA25S:2655	232	33	9	5	2.77672	0.736966	0	0	816
rRNA25S:408	458	66	9	2	2.77626	1.73697	0	0	817
rRNA18S:891	218	31	15	26	2.77479	-0.754888	0	0	818
rRNA18S:663	567	82	80	54	2.77471	0.55849	0	0	819
rRNA25S:797	40	5	1	1	2.77259	0	0	0	820
rRNA25S:2763	81	11	6	2	2.77259	1.22239	0	0	821
rRNA18S:477	402	58	24	34	2.77199	-0.485427	0	0	822
rRNA25S:1372	2048	299	29	16	2.77189	0.819428	0	0	823
rRNA25S:883	320	46	1	1	2.77184	0	0	0	824
rRNA25S:1834	483	70	9	6	2.76912	0.514573	0	0	825
rRNA25S:1615	108	15	2	5	2.76818	-1	0	0	826
rRNA25S:1605	251	36	6	6	2.76783	0	0	0	827
rRNA18S:1634	652	95	80	172	2.76598	-1.09478	0	0	828
rRNA18S:416	67	9	5	7	2.76553	-0.415037	0	0	829
rRNA18S:1510	271	39	59	17	2.76553	1.73697	0	0	830
rRNA25S:852	101	14	1	1	2.76553	0	0	0	831
rRNA18S:669	162	23	31	18	2.76377	0.752072	0	0	832
rRNA18S:1603	128	18	42	21	2.7633	0.966833	0	0	833
rRNA18S:964	189	27	23	13	2.7625	0.777608	0	0	834
rRNA25S:2569	250	36	2	1	2.76209	0.584963	0	0	835
rRNA18S:505	182	26	11	29	2.76081	-1.32193	0	0	836
rRNA25S:851	60	8	3	1	2.76081	1	0	0	837
rRNA25S:2189	148	21	2	6	2.75974	-1.22239	0	0	838
rRNA25S:663	4676	690	38	27	2.75883	0.478047	0	0	839
rRNA18S:1595	53	7	16	17	2.75489	-0.0824622	0	0	840
rRNA25S:9	26	3	1	1	2.75489	0	0	0	841
rRNA25S:314	134	19	13	15	2.75489	-0.192645	0	0	842
rRNA25S:2608	26	3	1	2	2.75489	-0.584963	0	0	843
rRNA25S:2882	161	23	13	6	2.75489	1	0	0	844
rRNA25S:313	640	94	56	192	2.75432	-1.75957	0	0	845
rRNA18S:960	370	54	36	34	2.75392	0.0801703	0	0	846
rRNA25S:3330	316	46	6	12	2.75375	-0.893085	0	0	847
rRNA25S:919	349	51	3	9	2.75077	-1.32193	0	0	848
rRNA18S:791	147	21	21	19	2.75002	0.137504	0	0	849
rRNA25S:1831	46	6	1	1	2.74723	0	0	0	850
rRNA25S:407	153	22	3	5	2.74322	-0.584963	0	0	851
rRNA25S:2043	387	57	12	2	2.74193	2.11548	0	0	852
rRNA25S:2513	233	34	5	4	2.74108	0.263034	0	0	853
rRNA18S:343	126	18	3	26	2.74076	-2.75489	0	0	854
rRNA18S:886	313	46	11	22	2.74003	-0.938599	0	0	855
rRNA25S:2781	413	61	11	12	2.73929	-0.115477	0	0	856
rRNA25S:528	606	90	5	3	2.73776	0.584963	0	0	857
rRNA18S:231	279	41	54	55	2.73697	-0.0259952	0	0	858
rRNA18S:310	59	8	12	25	2.73697	-1	0	0	859
rRNA18S:645	19	2	4	2	2.73697	0.736966	0	0	860
rRNA25S:1275	499	74	8	9	2.73697	-0.152003	0	0	861
rRNA25S:1663	59	8	3	1	2.73697	1	0	0	862
rRNA25S:1871	59	8	1	1	2.73697	0	0	0	863
rRNA25S:2147	159	23	5	5	2.73697	0	0	0	864
rRNA25S:2669	39	5	3	3	2.73697	0	0	0	865
rRNA25S:523	1052	157	8	4	2.73651	0.847997	0	0	866
rRNA25S:1510	465	69	4	7	2.7349	-0.678072	0	0	867
rRNA25S:2267	325	48	1	7	2.73402	-2	0	0	868
rRNA25S:106	591	88	5	7	2.73372	-0.415037	0	0	869
rRNA25S:2067	338	50	12	6	2.73272	0.893085	0	0	870
rRNA25S:2508	384	57	4	7	2.73073	-0.678072	0	0	871
rRNA25S:2649	72	10	3	2	2.73039	0.415037	0	0	872
rRNA25S:221	808	121	20	23	2.72926	-0.192645	0	0	873
rRNA25S:2518	2028	305	28	30	2.72917	-0.0962153	0	0	874
rRNA25S:541	284	42	4	2	2.72855	0.736966	0	0	875
rRNA25S:2701	1542	232	19	14	2.72734	0.415037	0	0	876
rRNA18S:832	85	12	2	10	2.72583	-1.87447	0	0	877
rRNA25S:72	85	12	7	10	2.72583	-0.459432	0	0	878
rRNA25S:2557	303	45	8	12	2.72437	-0.530515	0	0	879
rRNA25S:2505	336	50	4	7	2.72418	-0.678072	0	0	880
rRNA25S:1336	534	80	7	7	2.72355	0	0	0	881
rRNA25S:325	481	72	22	48	2.72306	-1.09115	0	0	882
rRNA25S:329	98	14	35	25	2.72247	0.469485	0	0	883
rRNA25S:1472	98	14	4	1	2.72247	1.32193	0	0	884
rRNA25S:2774	164	24	4	4	2.72247	0	0	0	885
rRNA18S:467	1100	166	75	156	2.72089	-1.04669	0	0	886
rRNA25S:1287	157	23	2	2	2.71882	0	0	0	887
rRNA25S:1613	78	11	4	4	2.71882	0	0	0	888
rRNA25S:2341	78	11	3	6	2.71882	-0.807355	0	0	889
rRNA25S:3077	203	30	45	24	2.71823	0.879706	0	0	890
rRNA25S:2715	124	18	4	5	2.71786	-0.263034	0	0	891
rRNA25S:503	637	96	12	8	2.7175	0.530515	0	0	892
rRNA25S:3130	170	25	14	16	2.71741	-0.180572	0	0	893
rRNA25S:321	308	46	35	67	2.71687	-0.917538	0	0	894
rRNA25S:1527	45	6	1	1	2.71621	0	0	0	895
rRNA25S:1840	564	85	16	9	2.71584	0.765535	0	0	896
rRNA25S:405	163	24	1	2	2.7137	-0.584963	0	0	897
rRNA25S:1860	117	17	1	1	2.71272	0	0	0	898
rRNA25S:364	1799	274	12	15	2.71049	-0.29956	0	0	899
rRNA25S:1267	215	32	5	3	2.71049	0.584963	0	0	900
rRNA25S:910	84	12	2	4	2.70895	-0.736966	0	0	901
rRNA25S:2352	84	12	6	8	2.70895	-0.36257	0	0	902
rRNA25S:1744	110	16	1	1	2.70695	0	0	0	903
rRNA25S:3278	456	69	17	15	2.70677	0.169925	0	0	904
rRNA25S:3298	371	56	23	45	2.70627	-0.938599	0	0	905
rRNA25S:3055	260	39	30	22	2.70598	0.430634	0	0	906
rRNA25S:280	136	20	4	9	2.70571	-1	0	0	907
rRNA25S:393	286	43	2	3	2.70548	-0.415037	0	0	908
rRNA25S:879	162	24	1	1	2.70487	0	0	0	909
rRNA25S:3133	488	74	62	80	2.70487	-0.36257	0	0	910
rRNA25S:515	833	127	4	3	2.7039	0.321928	0	0	911
rRNA25S:349	370	56	14	12	2.70239	0.206451	0	0	912
rRNA25S:2737	721	110	8	7	2.70144	0.169925	0	0	913
rRNA18S:454	38	5	5	4	2.70044	0.263034	0	0	914
rRNA18S:667	51	7	9	9	2.70044	0	0	0	915
rRNA18S:781	51	7	4	4	2.70044	0	0	0	916
rRNA18S:1076	38	5	5	6	2.70044	-0.222392	0	0	917
rRNA18S:1086	90	13	14	11	2.70044	0.321928	0	0	918
rRNA18S:1120	12	1	1	2	2.70044	-0.584963	0	0	919
rRNA25S:1125	77	11	2	2	2.70044	0	0	0	920
rRNA25S:1459	597	91	8	14	2.70044	-0.736966	0	0	921
rRNA25S:1463	51	7	1	2	2.70044	-0.584963	0	0	922
rRNA25S:1550	25	3	1	1	2.70044	0	0	0	923
rRNA25S:2213	64	9	3	1	2.70044	1	0	0	924
rRNA25S:3056	259	39	20	12	2.70044	0.691878	0	0	925
rRNA25S:3233	233	35	15	24	2.70044	-0.643856	0	0	926
rRNA18S:1319	317	48	75	35	2.69817	1.078	0	0	927
rRNA25S:873	200	30	4	2	2.69686	0.736966	0	0	928
rRNA18S:840	174	26	12	11	2.69632	0.115477	0	0	929
rRNA25S:882	310	47	9	1	2.69581	2.32193	0	0	930
rRNA25S:1957	148	22	2	2	2.69561	0	0	0	931
rRNA25S:3346	303	46	8	23	2.69334	-1.41504	0	0	932
rRNA25S:166	387	59	14	6	2.69302	1.09954	0	0	933
rRNA25S:3299	96	14	18	20	2.69302	-0.14439	0	0	934
rRNA25S:246	296	45	5	6	2.69076	-0.222392	0	0	935
rRNA25S:2490	793	122	10	11	2.69048	-0.125531	0	0	936
rRNA25S:816	257	39	4	3	2.6893	0.321928	0	0	937
rRNA25S:842	186	28	2	2	2.68891	0	0	0	938
rRNA25S:470	1203	186	8	9	2.68673	-0.152003	0	0	939
rRNA25S:1143	102	15	4	1	2.6865	1.32193	0	0	940
rRNA25S:1625	295	45	12	4	2.68589	1.37851	0	0	941
rRNA25S:3272	147	22	6	5	2.68589	0.222392	0	0	942
rRNA18S:474	224	34	10	21	2.6845	-1	0	0	943
rRNA18S:649	89	13	15	13	2.6845	0.192645	0	0	944
rRNA18S:707	44	6	8	10	2.6845	-0.289507	0	0	945
rRNA18S:820	224	34	36	33	2.6845	0.121991	0	0	946
rRNA25S:41	44	6	6	5	2.6845	0.222392	0	0	947
rRNA25S:1168	314	48	7	9	2.6845	-0.321928	0	0	948
rRNA25S:1454	134	20	3	2	2.6845	0.415037	0	0	949
rRNA25S:3065	243	37	11	10	2.68281	0.125531	0	0	950
rRNA25S:1383	1199	186	23	21	2.68192	0.125531	0	0	951
rRNA25S:355	557	86	18	22	2.68118	-0.275634	0	0	952
rRNA25S:2501	108	16	2	5	2.68072	-1	0	0	953
rRNA25S:1265	140	21	3	2	2.68012	0.415037	0	0	954
rRNA25S:1352	140	21	4	4	2.68012	0	0	0	955
rRNA25S:1122	268	41	9	1	2.67914	2.32193	0	0	956
rRNA18S:339	31	4	6	7	2.67807	-0.192645	0	0	957
rRNA25S:40	31	4	4	1	2.67807	1.32193	0	0	958
rRNA25S:683	63	9	1	2	2.67807	-0.584963	0	0	959
rRNA25S:1235	63	9	2	2	2.67807	0	0	0	960
rRNA25S:2529	31	4	1	7	2.67807	-2	0	0	961
rRNA25S:3004	338	52	11	14	2.67722	-0.321928	0	0	962
rRNA25S:2542	210	32	5	4	2.67671	0.263034	0	0	963
rRNA18S:506	146	22	14	25	2.67611	-0.793549	0	0	964
rRNA18S:1088	261	40	24	33	2.67587	-0.443607	0	0	965
rRNA25S:500	2146	335	15	14	2.67579	0.0931094	0	0	966
rRNA25S:373	229	35	1	2	2.67557	-0.584963	0	0	967
rRNA25S:288	657	102	32	22	2.67544	0.520832	0	0	968
rRNA25S:705	433	67	7	5	2.67409	0.415037	0	0	969
rRNA18S:928	235	36	25	27	2.67319	-0.106915	0	0	970
rRNA18S:1660	50	7	20	6	2.67243	1.58496	0	0	971
rRNA25S:1305	50	7	2	2	2.67243	0	0	0	972
rRNA25S:1503	305	47	4	2	2.67243	0.736966	0	0	973
rRNA25S:2378	50	7	2	2	2.67243	0	0	0	974
rRNA18S:1495	171	26	33	31	2.67138	0.0874628	0	0	975
rRNA25S:1224	1088	170	9	14	2.67094	-0.584963	0	0	976
rRNA25S:3358	2056	322	21	25	2.67094	-0.241008	0	0	977
rRNA18S:1491	616	96	89	64	2.66921	0.469485	0	0	978
rRNA18S:169	88	13	19	21	2.66838	-0.137504	0	0	979
rRNA25S:2028	844	132	17	10	2.66753	0.710493	0	0	980
rRNA25S:1211	215	33	2	4	2.66742	-0.736966	0	0	981
rRNA18S:528	272	42	31	41	2.66649	-0.392317	0	0	982
rRNA25S:2994	145	22	3	10	2.66626	-1.45943	0	0	983
rRNA25S:39	18	2	1	7	2.66297	-2	0	0	984
rRNA25S:174	56	8	10	15	2.66297	-0.540568	0	0	985
rRNA25S:266	151	23	11	19	2.66297	-0.736966	0	0	986
rRNA25S:2268	309	48	6	6	2.66141	0	0	0	987
rRNA25S:719	777	122	6	10	2.66111	-0.652077	0	0	988
rRNA25S:2625	176	27	1	2	2.66025	-0.584963	0	0	989
rRNA25S:664	970	153	14	7	2.65654	0.906891	0	0	990
rRNA18S:1414	125	19	54	20	2.65535	1.38904	0	0	991
rRNA25S:1197	62	9	2	2	2.65535	0	0	0	992
rRNA25S:2350	62	9	1	2	2.65535	-0.584963	0	0	993
rRNA25S:2627	62	9	2	1	2.65535	0.584963	0	0	994
rRNA25S:2742	1032	163	20	25	2.65507	-0.308122	0	0	995
rRNA25S:552	2165	343	31	10	2.65455	1.54057	0	0	996
rRNA25S:3105	276	43	48	15	2.65431	1.61471	0	0	997
rRNA25S:1883	106	16	1	3	2.654	-1	0	0	998
rRNA25S:824	150	23	4	2	2.65344	0.736966	0	0	999
rRNA25S:1939	43	6	1	1	2.65208	0	0	0	1000
rRNA25S:388	332	52	2	2	2.65146	0	0	0	1001
rRNA25S:2734	112	17	1	2	2.65025	-0.584963	0	0	1002
rRNA18S:359	162	25	12	34	2.64829	-1.42884	0	0	1003
rRNA25S:424	118	18	1	1	2.64689	0	0	0	1004
rRNA25S:2007	118	18	1	3	2.64689	-1	0	0	1005
rRNA18S:946	168	26	16	21	2.64599	-0.371969	0	0	1006
rRNA25S:3048	243	38	12	15	2.64534	-0.29956	0	0	1007
rRNA25S:3357	1006	160	19	18	2.64493	0.0740006	0	0	1008
rRNA18S:660	343	54	43	48	2.64491	-0.155278	0	0	1009
rRNA18S:397	24	3	4	3	2.64386	0.321928	0	0	1010
rRNA18S:855	99	15	5	16	2.64386	-1.5025	0	0	1011
rRNA25S:43	99	15	5	16	2.64386	-1.5025	0	0	1012
rRNA25S:66	324	51	3	10	2.64386	-1.45943	0	0	1013
rRNA25S:369	399	63	5	2	2.64386	1	0	0	1014
rRNA25S:1432	374	59	3	6	2.64386	-0.807355	0	0	1015
rRNA25S:1649	174	27	10	4	2.64386	1.1375	0	0	1016
rRNA25S:1927	24	3	1	2	2.64386	-0.584963	0	0	1017
rRNA25S:2244	24	3	1	3	2.64386	-1	0	0	1018
rRNA18S:618	155	24	22	33	2.64155	-0.563901	0	0	1019
rRNA25S:3331	155	24	7	12	2.64155	-0.70044	0	0	1020
rRNA25S:574	367	58	5	1	2.64092	1.58496	0	0	1021
rRNA18S:502	80	12	6	4	2.63941	0.485427	0	0	1022
rRNA25S:1253	80	12	2	2	2.63941	0	0	0	1023
rRNA18S:892	136	21	8	17	2.6386	-1	0	0	1024
rRNA25S:2538	55	8	1	1	2.63743	0	0	0	1025
rRNA25S:3156	55	8	80	112	2.63743	-0.480329	0	0	1026
rRNA25S:240	702	112	9	19	2.6372	-1	0	0	1027
rRNA25S:3231	86	13	39	24	2.63559	0.678072	0	0	1028
rRNA18S:1119	291	46	25	40	2.63524	-0.657112	0	0	1029
rRNA18S:982	359	57	17	34	2.63387	-0.959358	0	0	1030
rRNA25S:713	210	33	2	1	2.63364	0.584963	0	0	1031
rRNA18S:242	30	4	8	14	2.63227	-0.736966	0	0	1032
rRNA18S:893	92	14	5	9	2.63227	-0.736966	0	0	1033
rRNA18S:970	30	4	5	4	2.63227	0.263034	0	0	1034
rRNA25S:130	123	19	8	4	2.63227	0.847997	0	0	1035
rRNA25S:307	743	119	57	106	2.63227	-0.883486	0	0	1036
rRNA25S:850	61	9	1	1	2.63227	0	0	0	1037
rRNA25S:471	724	116	7	3	2.63147	1	0	0	1038
rRNA25S:2694	253	40	5	2	2.63113	1	0	0	1039
rRNA18S:1666	191	30	40	39	2.63077	0.0356239	0	0	1040
rRNA25S:216	711	114	26	32	2.63024	-0.289507	0	0	1041
rRNA18S:1310	228	36	37	33	2.62975	0.160465	0	0	1042
rRNA18S:1496	228	36	68	37	2.62975	0.860597	0	0	1043
rRNA25S:1552	494	79	8	6	2.62936	0.36257	0	0	1044
rRNA18S:1090	828	133	34	77	2.62914	-1.15612	0	0	1045
rRNA25S:2550	265	42	3	4	2.62902	-0.321928	0	0	1046
rRNA18S:146	67	10	15	26	2.62803	-0.754888	0	0	1047
rRNA25S:593	271	43	5	2	2.62803	1	0	0	1048
rRNA18S:1585	345	55	62	48	2.62727	0.36257	0	0	1049
rRNA25S:1220	555	89	4	17	2.62709	-1.848	0	0	1050
rRNA25S:1500	382	61	5	4	2.627	0.263034	0	0	1051
rRNA25S:2980	104	16	17	34	2.62678	-0.959358	0	0	1052
rRNA25S:782	3278	530	49	13	2.62647	1.8365	0	0	1053
rRNA25S:480	1061	171	20	7	2.6263	1.39232	0	0	1054
rRNA25S:1762	283	45	8	8	2.62619	0	0	0	1055
rRNA25S:1594	252	40	8	3	2.62544	1.16993	0	0	1056
rRNA18S:520	184	29	12	23	2.62449	-0.884523	0	0	1057
rRNA25S:693	36	5	1	2	2.62449	-0.584963	0	0	1058
rRNA25S:3338	264	42	12	14	2.62358	-0.206451	0	0	1059
rRNA18S:348	79	12	20	14	2.62149	0.485427	0	0	1060
rRNA25S:630	165	26	2	4	2.62015	-0.736966	0	0	1061
rRNA18S:504	128	20	10	13	2.61891	-0.347923	0	0	1062
rRNA18S:1021	42	6	3	6	2.61891	-0.807355	0	0	1063
rRNA25S:46	42	6	2	1	2.61891	0.584963	0	0	1064
rRNA25S:1717	42	6	4	1	2.61891	1.32193	0	0	1065
rRNA25S:2097	42	6	1	2	2.61891	-0.584963	0	0	1066
rRNA25S:2595	42	6	5	1	2.61891	1.58496	0	0	1067
rRNA18S:469	484	78	23	65	2.61806	-1.45943	0	0	1068
rRNA18S:1599	220	35	20	52	2.61798	-1.3356	0	0	1069
rRNA18S:579	177	28	7	28	2.61775	-1.85798	0	0	1070
rRNA18S:522	91	14	13	7	2.61667	0.807355	0	0	1071
rRNA18S:807	97	15	9	11	2.61471	-0.263034	0	0	1072
rRNA25S:417	195	31	1	2	2.61471	-0.584963	0	0	1073
rRNA25S:1765	146	23	5	6	2.61471	-0.222392	0	0	1074
rRNA25S:1958	48	7	1	2	2.61471	-0.584963	0	0	1075
rRNA25S:562	495	80	6	7	2.61435	-0.192645	0	0	1076
rRNA18S:1054	568	92	44	33	2.61313	0.40439	0	0	1077
rRNA18S:1596	378	61	56	112	2.61186	-0.987289	0	0	1078
rRNA25S:2146	2517	411	27	40	2.61156	-0.550197	0	0	1079
rRNA18S:381	54	8	2	8	2.61143	-1.58496	0	0	1080
rRNA25S:2446	109	17	1	4	2.61143	-1.32193	0	0	1081
rRNA25S:2500	164	26	4	5	2.61143	-0.263034	0	0	1082
rRNA25S:1743	170	27	3	4	2.6105	-0.321928	0	0	1083
rRNA25S:2559	115	18	1	5	2.61005	-1.58496	0	0	1084
rRNA25S:1759	298	48	6	6	2.60929	0	0	0	1085
rRNA18S:531	60	9	4	10	2.60881	-1.1375	0	0	1086
rRNA25S:68	121	19	1	9	2.60881	-2.32193	0	0	1087
rRNA25S:2069	572	93	14	13	2.6078	0.0995357	0	0	1088
rRNA18S:1038	255	41	22	25	2.60768	-0.176878	0	0	1089
rRNA18S:1340	1101	180	129	119	2.60606	0.115477	0	0	1090
rRNA25S:2759	72	11	13	17	2.60486	-0.36257	0	0	1091
rRNA18S:680	461	75	83	48	2.60382	0.777608	0	0	1092
rRNA25S:2722	242	39	6	4	2.60288	0.485427	0	0	1093
rRNA25S:88	837	137	22	18	2.60228	0.275634	0	0	1094
rRNA18S:1030	90	14	5	16	2.6009	-1.5025	0	0	1095
rRNA18S:1635	90	14	10	12	2.6009	-0.241008	0	0	1096
rRNA25S:2726	181	29	5	15	2.6009	-1.41504	0	0	1097
rRNA18S:438	102	16	8	10	2.59904	-0.289507	0	0	1098
rRNA25S:1460	108	17	2	2	2.59826	0	0	0	1099
rRNA25S:2270	108	17	3	2	2.59826	0.415037	0	0	1100
rRNA25S:257	229	37	8	3	2.59756	1.16993	0	0	1101
rRNA25S:271	114	18	5	8	2.59756	-0.584963	0	0	1102
rRNA18S:374	422	69	37	38	2.59523	-0.0374747	0	0	1103
rRNA25S:3093	741	122	49	18	2.59276	1.39593	0	0	1104
rRNA18S:342	17	2	1	5	2.58496	-1.58496	0	0	1105
rRNA18S:513	23	3	1	5	2.58496	-1.58496	0	0	1106
rRNA18S:599	59	9	6	11	2.58496	-0.777608	0	0	1107
rRNA18S:1306	35	5	3	2	2.58496	0.415037	0	0	1108
rRNA18S:1598	53	8	19	11	2.58496	0.736966	0	0	1109
rRNA18S:1643	23	3	3	5	2.58496	-0.584963	0	0	1110
rRNA18S:1752	23	3	51	56	2.58496	-0.13245	0	0	1111
rRNA18S:1756	11	1	33	66	2.58496	-0.978626	0	0	1112
rRNA25S:30	41	6	1	5	2.58496	-1.58496	0	0	1113
rRNA25S:54	29	4	4	8	2.58496	-0.847997	0	0	1114
rRNA25S:57	29	4	5	8	2.58496	-0.584963	0	0	1115
rRNA25S:1291	53	8	1	2	2.58496	-0.584963	0	0	1116
rRNA25S:1564	35	5	1	1	2.58496	0	0	0	1117
rRNA25S:1576	35	5	1	1	2.58496	0	0	0	1118
rRNA25S:1696	473	78	6	9	2.58496	-0.514573	0	0	1119
rRNA25S:1773	35	5	2	1	2.58496	0.584963	0	0	1120
rRNA25S:1798	143	23	1	3	2.58496	-1	0	0	1121
rRNA25S:1970	29	4	1	1	2.58496	0	0	0	1122
rRNA25S:1993	47	7	2	3	2.58496	-0.415037	0	0	1123
rRNA25S:2070	359	59	6	4	2.58496	0.485427	0	0	1124
rRNA25S:2131	17	2	3	1	2.58496	1	0	0	1125
rRNA25S:2582	23	3	1	1	2.58496	0	0	0	1126
rRNA25S:3020	35	5	12	9	2.58496	0.378512	0	0	1127
rRNA25S:3255	17	2	2	1	2.58496	0.584963	0	0	1128
rRNA25S:3282	77	12	3	2	2.58496	0.415037	0	0	1129
rRNA18S:1632	1236	206	148	279	2.57914	-0.910114	0	0	1130
rRNA25S:1239	1140	190	24	20	2.57865	0.251539	0	0	1131
rRNA25S:888	381	63	6	1	2.57743	1.80735	0	0	1132
rRNA18S:1568	554	92	99	118	2.57719	-0.250962	0	0	1133
rRNA25S:185	327	54	7	9	2.57619	-0.321928	0	0	1134
rRNA25S:2739	124	20	9	11	2.57347	-0.263034	0	0	1135
rRNA25S:2556	618	103	11	12	2.57336	-0.115477	0	0	1136
rRNA18S:368	225	37	33	28	2.57225	0.229482	0	0	1137
rRNA25S:745	1081	181	12	8	2.57169	0.530515	0	0	1138
rRNA25S:1183	1829	307	18	17	2.57084	0.0780025	0	0	1139
rRNA25S:2780	296	49	4	7	2.57046	-0.678072	0	0	1140
rRNA25S:2032	195	32	5	3	2.57032	0.584963	0	0	1141
rRNA25S:1205	94	15	3	8	2.56986	-1.16993	0	0	1142
rRNA25S:293	943	158	18	25	2.56976	-0.452512	0	0	1143
rRNA25S:2743	183	30	17	8	2.56937	1	0	0	1144
rRNA25S:1345	88	14	1	3	2.56884	-1	0	0	1145
rRNA25S:2978	171	28	7	23	2.56828	-1.58496	0	0	1146
rRNA18S:863	76	12	7	13	2.56635	-0.807355	0	0	1147
rRNA18S:664	455	76	68	32	2.5661	1.06413	0	0	1148
rRNA18S:843	147	24	4	14	2.5656	-1.58496	0	0	1149
rRNA18S:673	70	11	5	3	2.56478	0.584963	0	0	1150
rRNA25S:3039	277	46	18	21	2.56435	-0.211504	0	0	1151
rRNA25S:3070	413	69	43	16	2.5642	1.37197	0	0	1152
rRNA25S:1581	64	10	4	1	2.56294	1.32193	0	0	1153
rRNA18S:1301	182	30	41	38	2.5615	0.106915	0	0	1154
rRNA25S:192	182	30	25	67	2.5615	-1.38702	0	0	1155
rRNA18S:936	58	9	11	8	2.56071	0.415037	0	0	1156
rRNA25S:789	412	69	9	5	2.56071	0.736966	0	0	1157
rRNA25S:3295	58	9	9	22	2.56071	-1.20163	0	0	1158
rRNA25S:1266	282	47	9	8	2.5597	0.152003	0	0	1159
rRNA25S:549	1119	189	15	10	2.55943	0.540568	0	0	1160
rRNA25S:1854	111	18	3	3	2.55943	0	0	0	1161
rRNA25S:404	429	72	2	6	2.55837	-1.22239	0	0	1162
rRNA18S:1729	205	34	43	42	2.55722	0.0331669	0	0	1163
rRNA25S:441	305	51	10	3	2.55695	1.45943	0	0	1164
rRNA25S:2054	658	111	9	7	2.55678	0.321928	0	0	1165
rRNA25S:3058	99	16	7	6	2.55639	0.192645	0	0	1166
rRNA25S:542	293	49	8	2	2.55582	1.58496	0	0	1167
rRNA25S:1357	46	7	5	2	2.55459	1	0	0	1168
rRNA25S:2178	46	7	3	5	2.55459	-0.584963	0	0	1169
rRNA25S:2696	46	7	4	2	2.55459	0.736966	0	0	1170
rRNA25S:62	134	22	1	3	2.55325	-1	0	0	1171
rRNA18S:1136	175	29	16	43	2.55254	-1.37197	0	0	1172
rRNA25S:1849	216	36	7	4	2.5521	0.678072	0	0	1173
rRNA25S:3164	650	110	17	36	2.5521	-1.03953	0	0	1174
rRNA18S:1443	251	42	41	26	2.55102	0.63743	0	0	1175
rRNA25S:444	620	105	2	3	2.55053	-0.415037	0	0	1176
rRNA25S:1558	40	6	1	3	2.5502	-1	0	0	1177
rRNA25S:1992	40	6	1	1	2.5502	0	0	0	1178
rRNA25S:620	1041	177	7	5	2.54941	0.415037	0	0	1179
rRNA25S:1448	198	33	2	1	2.54916	0.584963	0	0	1180
rRNA25S:65	274	46	9	10	2.5487	-0.137504	0	0	1181
rRNA25S:1397	385	65	5	7	2.54806	-0.415037	0	0	1182
rRNA25S:723	344	58	2	4	2.54781	-0.736966	0	0	1183
rRNA18S:637	75	12	10	11	2.54749	-0.125531	0	0	1184
rRNA18S:134	180	30	37	53	2.54565	-0.50696	0	0	1185
rRNA25S:383	501	85	3	2	2.54528	0.415037	0	0	1186
rRNA25S:365	641	109	2	6	2.54507	-1.22239	0	0	1187
rRNA18S:1067	34	5	3	2	2.54432	0.415037	0	0	1188
rRNA25S:1525	827	141	7	9	2.54374	-0.321928	0	0	1189
rRNA18S:1315	133	22	19	19	2.54253	0	0	0	1190
rRNA18S:1566	162	27	90	47	2.54137	0.922832	0	0	1191
rRNA25S:710	162	27	4	1	2.54137	1.32193	0	0	1192
rRNA25S:1350	127	21	1	3	2.54057	-1	0	0	1193
rRNA25S:1877	63	10	1	2	2.54057	-0.584963	0	0	1194
rRNA25S:544	2227	382	35	11	2.54033	1.58496	0	0	1195
rRNA25S:1814	156	26	2	2	2.53973	0	0	0	1196
rRNA25S:1954	458	78	11	8	2.53857	0.415037	0	0	1197
rRNA25S:70	423	72	10	4	2.5381	1.1375	0	0	1198
rRNA25S:896	179	30	2	6	2.53766	-1.22239	0	0	1199
rRNA18S:880	626	107	23	70	2.53743	-1.56478	0	0	1200
rRNA18S:554	1432	246	72	232	2.53646	-1.67436	0	0	1201
rRNA18S:471	115	19	16	14	2.53605	0.180572	0	0	1202
rRNA25S:607	376	64	4	1	2.53605	1.32193	0	0	1203
rRNA25S:1726	28	4	2	3	2.53605	-0.415037	0	0	1204
rRNA25S:3155	173	29	4	6	2.53605	-0.485427	0	0	1205
rRNA25S:1830	747	128	26	12	2.53567	1.05445	0	0	1206
rRNA18S:887	196	33	11	16	2.53459	-0.5025	0	0	1207
rRNA25S:187	219	37	8	29	2.53343	-1.73697	0	0	1208
rRNA18S:132	190	32	76	35	2.53303	1.09686	0	0	1209
rRNA18S:842	80	13	13	8	2.5325	0.63743	0	0	1210
rRNA25S:1326	132	22	1	2	2.53172	-0.584963	0	0	1211
rRNA25S:115	866	149	9	13	2.53107	-0.485427	0	0	1212
rRNA25S:463	577	99	7	7	2.53107	0	0	0	1213
rRNA25S:796	207	35	1	2	2.53051	-0.584963	0	0	1214
rRNA25S:1159	51	8	2	1	2.53051	0.584963	0	0	1215
rRNA25S:1659	51	8	2	1	2.53051	0.584963	0	0	1216
rRNA25S:667	230	39	3	1	2.52982	1	0	0	1217
rRNA18S:468	74	12	3	8	2.52838	-1.16993	0	0	1218
rRNA18S:934	74	12	10	5	2.52838	0.874469	0	0	1219
rRNA25S:3099	74	12	49	63	2.52838	-0.356144	0	0	1220
rRNA18S:1343	1296	224	134	119	2.52718	0.169925	0	0	1221
rRNA25S:1858	120	20	2	1	2.52655	0.584963	0	0	1222
rRNA18S:481	258	44	35	28	2.52496	0.311944	0	0	1223
rRNA18S:1397	396	68	100	66	2.52447	0.592122	0	0	1224
rRNA18S:451	68	11	7	14	2.52356	-0.906891	0	0	1225
rRNA18S:644	45	7	8	7	2.52356	0.169925	0	0	1226
rRNA18S:1105	45	7	9	6	2.52356	0.514573	0	0	1227
rRNA18S:1181	22	3	13	13	2.52356	0	0	1	1228
rRNA25S:1074	275	47	3	3	2.52356	0	0	0	1229
rRNA25S:1645	114	19	1	1	2.52356	0	0	0	1230
rRNA25S:1777	160	27	4	2	2.52356	0.736966	0	0	1231
rRNA25S:399	246	42	6	1	2.5221	1.80735	0	0	1232
rRNA18S:511	177	30	11	29	2.52154	-1.32193	0	0	1233
rRNA18S:890	257	44	12	20	2.51937	-0.691878	0	0	1234
rRNA18S:1627	85	14	28	22	2.51937	0.334419	0	0	1235
rRNA25S:2744	85	14	12	2	2.51937	2.11548	0	0	1236
rRNA25S:570	1065	185	5	6	2.51883	-0.222392	0	0	1237
rRNA25S:861	274	47	5	1	2.51833	1.58496	0	0	1238
rRNA25S:1621	125	21	2	1	2.51785	0.584963	0	0	1239
rRNA25S:1873	125	21	1	3	2.51785	-1	0	0	1240
rRNA25S:250	737	128	5	26	2.51625	-2.16993	0	0	1241
rRNA25S:827	685	119	8	8	2.51517	0	0	0	1242
rRNA18S:249	39	6	7	7	2.51457	0	0	0	1243
rRNA18S:657	79	13	12	4	2.51457	1.37851	0	0	1244
rRNA18S:1715	39	6	3	2	2.51457	0.415037	0	0	1245
rRNA25S:412	1266	221	10	9	2.51278	0.137504	0	0	1246
rRNA18S:1089	96	16	3	7	2.51245	-1	0	0	1247
rRNA25S:2055	290	50	6	3	2.51245	0.807355	0	0	1248
rRNA25S:415	889	155	13	5	2.51226	1.22239	0	0	1249
rRNA25S:1977	267	46	5	7	2.5115	-0.415037	0	0	1250
rRNA25S:2420	56	9	1	1	2.51096	0	0	0	1251
rRNA18S:945	301	52	30	25	2.51048	0.253757	0	0	1252
rRNA25S:1772	147	25	3	1	2.50901	1	0	0	1253
rRNA25S:1208	181	31	2	2	2.50779	0	0	0	1254
rRNA25S:1876	90	15	2	4	2.50779	-0.736966	0	0	1255
rRNA25S:1948	90	15	1	1	2.50779	0	0	0	1256
rRNA25S:2011	215	37	3	2	2.50696	0.415037	0	0	1257
rRNA25S:573	249	43	6	4	2.50635	0.485427	0	0	1258
rRNA18S:248	226	39	68	53	2.50462	0.353637	0	0	1259
rRNA25S:421	1003	176	9	7	2.50394	0.321928	0	0	1260
rRNA18S:358	101	17	8	22	2.5025	-1.35364	0	0	1261
rRNA18S:390	84	14	4	9	2.5025	-1	0	0	1262
rRNA25S:13	84	14	4	12	2.5025	-1.37851	0	0	1263
rRNA25S:1341	50	8	1	1	2.5025	0	0	0	1264
rRNA25S:1461	220	38	4	5	2.5025	-0.263034	0	0	1265
rRNA25S:1596	33	5	1	1	2.5025	0	0	0	1266
rRNA25S:1891	33	5	1	2	2.5025	-0.584963	0	0	1267
rRNA25S:2565	33	5	1	3	2.5025	-1	0	0	1268
rRNA25S:3256	33	5	5	9	2.5025	-0.736966	0	0	1269
rRNA25S:490	333	58	4	1	2.50106	1.32193	0	0	1270
rRNA18S:378	180	31	32	32	2.49985	0	0	0	1271
rRNA25S:217	146	25	8	5	2.49923	0.584963	0	0	1272
rRNA25S:351	355	62	8	16	2.49845	-0.917538	0	0	1273
rRNA25S:366	530	93	4	3	2.49798	0.321928	0	0	1274
rRNA25S:1467	208	36	2	1	2.49791	0.584963	0	0	1275
rRNA25S:526	3561	630	35	30	2.49698	0.215729	0	0	1276
rRNA25S:1983	78	13	1	1	2.49643	0	0	0	1277
rRNA25S:2866	78	13	15	4	2.49643	1.67807	0	0	1278
rRNA18S:1036	61	10	6	6	2.49476	0	0	0	1279
rRNA25S:400	596	105	9	3	2.49367	1.32193	0	0	1280
rRNA25S:1997	106	18	1	2	2.49354	-0.584963	0	0	1281
rRNA25S:1180	196	34	6	3	2.49277	0.807355	0	0	1282
rRNA25S:3076	196	34	19	10	2.49277	0.862496	0	0	1283
rRNA25S:1839	241	42	6	5	2.4926	0.222392	0	0	1284
rRNA18S:1489	89	15	22	11	2.49185	0.938599	0	0	1285
rRNA18S:1019	162	28	13	18	2.49075	-0.440573	0	0	1286
rRNA25S:1409	903	160	17	8	2.48926	1	0	0	1287
rRNA25S:491	257	45	6	2	2.48767	1.22239	0	0	1288
rRNA25S:460	464	82	13	3	2.48605	1.80735	0	0	1289
rRNA18S:387	27	4	1	2	2.48543	-0.584963	0	0	1290
rRNA18S:985	27	4	5	5	2.48543	0	0	0	1291
rRNA25S:419	111	19	1	1	2.48543	0	0	0	1292
rRNA25S:1557	55	9	1	2	2.48543	-0.584963	0	0	1293
rRNA25S:114	452	80	21	4	2.48352	2.1375	0	0	1294
rRNA18S:1062	189	33	15	13	2.48239	0.192645	0	0	1295
rRNA25S:1438	295	52	9	4	2.48153	1	0	0	1296
rRNA25S:207	362	64	3	2	2.48146	0.415037	0	0	1297
rRNA25S:1296	66	11	6	4	2.48113	0.485427	0	0	1298
rRNA25S:1911	66	11	1	5	2.48113	-1.58496	0	0	1299
rRNA25S:1998	66	11	4	1	2.48113	1.32193	0	0	1300
rRNA25S:2932	133	23	10	5	2.48113	0.874469	0	0	1301
rRNA25S:673	278	49	2	4	2.48027	-0.736966	0	0	1302
rRNA25S:2085	384	68	6	11	2.48019	-0.777608	0	0	1303
rRNA18S:1210	105	18	6	10	2.47999	-0.652077	0	0	1304
rRNA25S:1635	540	96	11	14	2.47957	-0.321928	0	0	1305
rRNA25S:3005	144	25	33	36	2.47947	-0.121991	0	0	1306
rRNA25S:548	2284	409	28	9	2.4785	1.53605	0	0	1307
rRNA18S:192	155	27	48	36	2.47805	0.405256	0	0	1308
rRNA25S:1271	155	27	3	3	2.47805	0	0	0	1309
rRNA25S:1732	38	6	2	2	2.47805	0	0	0	1310
rRNA25S:2211	38	6	2	5	2.47805	-1	0	0	1311
rRNA18S:698	494	88	132	49	2.47555	1.41143	0	0	1312
rRNA18S:446	49	8	10	13	2.47393	-0.347923	0	0	1313
rRNA25S:2924	49	8	2	2	2.47393	0	0	0	1314
rRNA25S:3260	49	8	10	12	2.47393	-0.241008	0	0	1315
rRNA25S:1646	321	57	6	4	2.47294	0.485427	0	0	1316
rRNA18S:131	110	19	20	34	2.47249	-0.736966	0	0	1317
rRNA25S:286	232	41	8	4	2.47187	0.847997	0	0	1318
rRNA18S:1335	720	129	84	115	2.47149	-0.44859	0	0	1319
rRNA25S:1692	60	10	1	1	2.47131	0	0	0	1320
rRNA25S:414	348	62	6	5	2.4698	0.222392	0	0	1321
rRNA18S:1026	143	25	13	25	2.46949	-0.893085	0	0	1322
rRNA25S:2138	82	14	2	1	2.46815	0.584963	0	0	1323
rRNA25S:2002	176	31	2	2	2.46761	0	0	0	1324
rRNA25S:301	364	65	6	10	2.46736	-0.652077	0	0	1325
rRNA18S:1032	187	33	28	38	2.46713	-0.427421	0	0	1326
rRNA25S:3007	93	16	12	16	2.46713	-0.387023	0	0	1327
rRNA18S:123	877	158	142	163	2.46519	-0.197681	0	0	1328
rRNA25S:539	656	118	10	3	2.46493	1.45943	0	0	1329
rRNA25S:353	2113	382	77	99	2.46456	-0.358454	0	0	1330
rRNA18S:831	148	26	13	14	2.46428	-0.0995357	0	0	1331
rRNA25S:2750	159	28	9	6	2.46395	0.514573	0	0	1332
rRNA18S:962	676	122	20	72	2.4605	-1.79751	0	0	1333
rRNA18S:161	230	41	45	76	2.45943	-0.743225	0	0	1334
rRNA18S:233	10	1	1	2	2.45943	-0.584963	0	0	1335
rRNA18S:1071	43	7	5	2	2.45943	1	0	0	1336
rRNA18S:1656	43	7	6	11	2.45943	-0.777608	0	0	1337
rRNA25S:738	87	15	1	5	2.45943	-1.58496	0	0	1338
rRNA25S:823	54	9	2	1	2.45943	0.584963	0	0	1339
rRNA25S:1215	65	11	1	2	2.45943	-0.584963	0	0	1340
rRNA25S:1355	54	9	5	4	2.45943	0.263034	0	0	1341
rRNA25S:2455	164	29	1	4	2.45943	-1.32193	0	0	1342
rRNA25S:2775	32	5	6	8	2.45943	-0.36257	0	0	1343
rRNA25S:3000	43	7	8	4	2.45943	0.847997	0	0	1344
rRNA25S:3092	54	9	12	2	2.45943	2.11548	0	0	1345
rRNA25S:3203	32	5	15	17	2.45943	-0.169925	0	0	1346
rRNA25S:147	487	88	6	5	2.455	0.222392	0	0	1347
rRNA25S:85	158	28	17	6	2.4549	1.36257	0	0	1348
rRNA25S:1196	147	26	6	2	2.45457	1.22239	0	0	1349
rRNA18S:260	284	51	105	39	2.45438	1.40599	0	0	1350
rRNA18S:1003	136	24	20	10	2.45418	0.932886	0	0	1351
rRNA25S:1841	273	49	2	7	2.45418	-1.41504	0	0	1352
rRNA18S:1554	125	22	34	22	2.45372	0.605721	0	0	1353
rRNA25S:3268	114	20	20	62	2.45317	-1.58496	0	0	1354
rRNA25S:1189	935	170	10	8	2.45251	0.289507	0	0	1355
rRNA25S:1318	103	18	4	1	2.45251	1.32193	0	0	1356
rRNA18S:853	196	35	25	39	2.45213	-0.621488	0	0	1357
rRNA25S:863	289	52	5	6	2.45199	-0.222392	0	0	1358
rRNA18S:191	81	14	22	22	2.45066	0	0	0	1359
rRNA25S:2570	327	59	4	4	2.45066	0	0	0	1360
rRNA18S:240	152	27	40	39	2.45003	0.0356239	0	0	1361
rRNA25S:1800	152	27	4	2	2.45003	0.736966	0	0	1362
rRNA25S:1908	70	12	3	3	2.44931	0	0	0	1363
rRNA25S:1846	201	36	6	4	2.44876	0.485427	0	0	1364
rRNA18S:1257	157	28	39	38	2.4458	0.0365259	0	0	1365
rRNA18S:1702	48	8	9	36	2.44478	-1.88753	0	0	1366
rRNA25S:2005	48	8	1	4	2.44478	-1.32193	0	0	1367
rRNA25S:2314	97	17	1	2	2.44478	-0.584963	0	1	1368
rRNA25S:2998	97	17	10	7	2.44478	0.459432	0	0	1369
rRNA25S:3212	1097	201	43	45	2.44245	-0.0641303	0	0	1370
rRNA25S:1985	162	29	2	6	2.44184	-1.22239	0	0	1371
rRNA25S:891	727	133	16	8	2.44171	0.917538	0	0	1372
rRNA18S:808	113	20	15	17	2.44057	-0.169925	0	0	1373
rRNA25S:1880	75	13	4	1	2.44057	1.32193	0	0	1374
rRNA25S:2162	37	6	2	2	2.44057	0	0	0	1375
rRNA25S:1565	330	60	11	14	2.43995	-0.321928	0	0	1376
rRNA25S:612	319	58	6	2	2.43929	1.22239	0	0	1377
rRNA25S:360	4472	824	55	22	2.43878	1.28379	0	0	1378
rRNA25S:200	205	37	1	10	2.43857	-2.45943	0	0	1379
rRNA18S:1023	167	30	21	17	2.43812	0.289507	0	0	1380
rRNA18S:1581	129	23	48	61	2.43741	-0.339486	0	0	1381
rRNA25S:1368	129	23	4	4	2.43741	0	0	0	1382
rRNA25S:1273	508	93	14	6	2.43693	1.09954	0	0	1383
rRNA25S:479	340	62	4	5	2.43635	-0.263034	0	0	1384
rRNA18S:567	91	16	10	17	2.4361	-0.710493	0	0	1385
rRNA25S:2754	91	16	7	4	2.4361	0.678072	0	0	1386
rRNA25S:1464	118	21	2	1	2.43539	0.584963	0	0	1387
rRNA18S:45	145	26	45	51	2.43494	-0.176878	0	0	1388
rRNA25S:501	1913	353	19	9	2.43477	1	0	0	1389
rRNA25S:1	26	4	1	2	2.43296	-0.584963	0	0	1390
rRNA25S:450	755	139	11	7	2.43296	0.584963	0	0	1391
rRNA25S:1945	26	4	1	1	2.43296	0	0	0	1392
rRNA25S:2443	53	9	1	1	2.43296	0	0	0	1393
rRNA25S:2676	26	4	2	3	2.43296	-0.415037	0	0	1394
rRNA25S:245	2125	393	24	26	2.43187	-0.111031	0	0	1395
rRNA18S:696	177	32	22	31	2.43134	-0.476438	0	0	1396
rRNA25S:2642	177	32	10	3	2.43134	1.45943	0	0	1397
rRNA25S:3304	177	32	7	13	2.43134	-0.807355	0	0	1398
rRNA25S:2199	96	17	1	3	2.42999	-1	0	0	1399
rRNA25S:2059	327	60	1	8	2.42681	-2.16993	0	0	1400
rRNA18S:483	42	7	5	4	2.42626	0.263034	0	0	1401
rRNA18S:1695	42	7	19	11	2.42626	0.736966	0	0	1402
rRNA25S:899	42	7	4	4	2.42626	0	0	0	1403
rRNA25S:1962	42	7	2	1	2.42626	0.584963	0	0	1404
rRNA18S:581	187	34	27	26	2.42531	0.0524674	0	0	1405
rRNA25S:1400	955	177	17	19	2.42513	-0.152003	0	0	1406
rRNA25S:614	160	29	2	1	2.42403	0.584963	0	0	1407
rRNA18S:695	117	21	17	9	2.42321	0.847997	0	0	1408
rRNA25S:456	294	54	3	1	2.42321	1	0	0	1409
rRNA25S:2001	58	10	2	1	2.42321	0.584963	0	0	1410
rRNA25S:2860	117	21	21	9	2.42321	1.1375	0	0	1411
rRNA25S:2879	58	10	14	16	2.42321	-0.180572	0	0	1412
rRNA18S:1103	192	35	14	14	2.42253	0	0	0	1413
rRNA25S:2789	133	24	12	6	2.42223	0.893085	0	0	1414
rRNA25S:1827	626	116	10	8	2.42196	0.289507	0	0	1415
rRNA25S:1406	240	44	4	2	2.42104	0.736966	0	0	1416
rRNA25S:1404	1166	217	19	12	2.4204	0.621488	0	0	1417
rRNA18S:1035	475	88	43	81	2.41908	-0.89812	0	0	1418
rRNA18S:215	154	28	36	33	2.41814	0.121991	0	0	1419
rRNA25S:1683	154	28	10	2	2.41814	1.87447	0	0	1420
rRNA25S:1749	154	28	7	1	2.41814	2	0	0	1421
rRNA18S:710	170	31	55	27	2.41785	1	0	0	1422
rRNA25S:1187	170	31	2	3	2.41785	-0.415037	0	0	1423
rRNA25S:1210	234	43	2	5	2.41709	-1	0	0	1424
rRNA25S:432	2178	407	26	19	2.41703	0.432959	0	0	1425
rRNA25S:1969	378	70	6	8	2.41631	-0.36257	0	0	1426
rRNA18S:414	31	5	4	5	2.41504	-0.263034	0	0	1427
rRNA18S:1322	31	5	5	6	2.41504	-0.222392	0	0	1428
rRNA25S:1589	15	2	1	1	2.41504	0	0	0	1429
rRNA25S:1903	15	2	1	1	2.41504	0	0	0	1430
rRNA25S:696	697	130	8	15	2.41366	-0.830075	0	0	1431
rRNA25S:3010	196	36	22	9	2.4126	1.20163	0	0	1432
rRNA25S:1385	249	46	7	4	2.4112	0.678072	0	0	1433
rRNA18S:1314	100	18	26	20	2.41028	0.36257	0	0	1434
rRNA18S:243	185	34	53	83	2.40988	-0.63743	0	0	1435
rRNA25S:1490	84	15	4	3	2.40939	0.321928	0	0	1436
rRNA25S:1584	84	15	2	1	2.40939	0.584963	0	0	1437
rRNA25S:2496	84	15	2	3	2.40939	-0.415037	0	0	1438
rRNA25S:312	875	164	76	77	2.40846	-0.0186157	0	0	1439
rRNA25S:622	360	67	5	3	2.40839	0.584963	0	0	1440
rRNA18S:298	429	80	69	151	2.40834	-1.11864	0	0	1441
rRNA18S:1739	206	38	80	135	2.40808	-0.747613	0	0	1442
rRNA25S:598	137	25	1	1	2.40808	0	0	0	1443
rRNA25S:3037	206	38	14	4	2.40808	1.58496	0	0	1444
rRNA25S:3040	190	35	9	9	2.4075	0	0	0	1445
rRNA25S:2999	174	32	7	2	2.40682	1.41504	0	0	1446
rRNA25S:150	762	143	12	21	2.40561	-0.758992	0	0	1447
rRNA25S:987	142	26	2	2	2.40498	0	0	0	1448
rRNA18S:1630	576	108	119	160	2.40424	-0.424026	0	0	1449
rRNA25S:323	311	58	51	157	2.40276	-1.60334	0	0	1450
rRNA18S:350	36	6	7	4	2.4021	0.678072	0	0	1451
rRNA25S:1782	184	34	2	2	2.4021	0	0	0	1452
rRNA25S:1586	464	87	21	7	2.40166	1.45943	0	0	1453
rRNA25S:184	168	31	5	1	2.40088	1.58496	0	0	1454
rRNA25S:2130	300	56	6	5	2.40073	0.222392	0	0	1455
rRNA25S:1480	379	71	3	6	2.39993	-0.807355	0	0	1456
rRNA25S:1715	189	35	9	4	2.39993	1	0	0	1457
rRNA25S:690	210	39	1	5	2.39917	-1.58496	0	0	1458
rRNA18S:301	115	21	29	33	2.39855	-0.180572	0	0	1459
rRNA25S:442	521	98	7	3	2.39855	1	0	0	1460
rRNA25S:1497	310	58	3	5	2.39813	-0.584963	0	0	1461
rRNA25S:98	842	159	28	23	2.39746	0.273018	0	0	1462
rRNA25S:37	78	14	3	3	2.39689	0	0	0	1463
rRNA25S:3235	78	14	9	11	2.39689	-0.263034	0	0	1464
rRNA25S:3151	178	33	17	19	2.39635	-0.152003	0	0	1465
rRNA25S:291	278	52	14	17	2.3962	-0.263034	0	0	1466
rRNA25S:3222	99	18	12	12	2.39593	0	0	0	1467
rRNA18S:257	20	3	5	9	2.39232	-0.736966	0	0	1468
rRNA18S:267	20	3	1	4	2.39232	-1.32193	0	0	1469
rRNA18S:1500	20	3	11	9	2.39232	0.263034	0	0	1470
rRNA18S:1558	230	43	75	67	2.39232	0.160465	0	0	1471
rRNA18S:1559	83	15	23	41	2.39232	-0.807355	0	0	1472
rRNA25S:1233	209	39	8	4	2.39232	0.847997	0	0	1473
rRNA25S:1905	62	11	1	2	2.39232	-0.584963	0	0	1474
rRNA25S:2572	20	3	1	1	2.39232	0	0	0	1475
rRNA25S:2891	272	51	14	12	2.39232	0.206451	0	0	1476
rRNA25S:621	1346	256	12	6	2.38991	0.893085	0	0	1477
rRNA25S:1991	130	24	2	5	2.38957	-1	0	0	1478
rRNA25S:77	371	70	8	11	2.38941	-0.415037	0	0	1479
rRNA25S:497	528	100	5	3	2.38891	0.584963	0	0	1480
rRNA25S:3022	88	16	16	11	2.38827	0.5025	0	0	1481
rRNA18S:1283	67	12	13	5	2.38702	1.22239	0	0	1482
rRNA25S:1889	135	25	2	3	2.38702	-0.415037	0	0	1483
rRNA18S:430	114	21	14	17	2.38606	-0.263034	0	0	1484
rRNA25S:253	438	83	5	10	2.38576	-0.874469	0	0	1485
rRNA25S:324	579	110	18	25	2.38549	-0.452512	0	0	1486
rRNA18S:931	93	17	5	4	2.38466	0.263034	0	0	1487
rRNA18S:1104	46	8	8	7	2.38466	0.169925	0	0	1488
rRNA18S:1493	46	8	13	4	2.38466	1.48543	0	0	1489
rRNA18S:1579	46	8	26	10	2.38466	1.29546	0	0	1490
rRNA25S:1859	46	8	1	2	2.38466	-0.584963	0	0	1491
rRNA18S:1707	526	100	71	58	2.38345	0.287282	0	0	1492
rRNA25S:594	526	100	4	10	2.38345	-1.1375	0	0	1493
rRNA18S:436	458	87	5	10	2.38292	-0.874469	0	0	1494
rRNA25S:765	291	55	1	3	2.38247	-1	0	0	1495
rRNA25S:833	343	65	7	8	2.38187	-0.169925	0	0	1496
rRNA25S:371	1161	222	6	4	2.38149	0.485427	0	0	1497
rRNA25S:2502	98	18	2	4	2.38143	-0.736966	0	0	1498
rRNA18S:930	51	9	2	3	2.37851	-0.415037	0	0	1499
rRNA18S:1075	415	79	36	43	2.37851	-0.249978	0	0	1500
rRNA18S:1693	103	19	25	18	2.37851	0.452512	0	0	1501
rRNA25S:3	51	9	2	1	2.37851	0.584963	0	0	1502
rRNA25S:1150	103	19	1	1	2.37851	0	0	0	1503
rRNA25S:3189	25	4	13	4	2.37851	1.48543	0	0	1504
rRNA25S:3275	51	9	1	16	2.37851	-3.08746	0	0	1505
rRNA25S:341	2241	431	106	104	2.37568	0.0272215	0	0	1506
rRNA18S:372	82	15	8	12	2.37504	-0.530515	0	0	1507
rRNA18S:1357	82	15	12	13	2.37504	-0.106915	0	0	1508
rRNA25S:2034	165	31	2	5	2.37504	-1	0	0	1509
rRNA25S:731	139	26	1	2	2.3744	-0.584963	0	0	1510
rRNA18S:125	56	10	20	17	2.37346	0.222392	0	0	1511
rRNA25S:201	56	10	3	5	2.37346	-0.584963	0	0	1512
rRNA25S:3217	486	93	17	22	2.37319	-0.353637	0	0	1513
rRNA18S:1370	408	78	51	63	2.37218	-0.29956	0	0	1514
rRNA25S:801	87	16	5	2	2.37197	1	0	0	1515
rRNA25S:3345	966	186	44	13	2.37048	1.6845	0	0	1516
rRNA18S:1009	30	5	7	1	2.36923	2	0	0	1517
rRNA18S:1560	30	5	19	5	2.36923	1.73697	0	0	1518
rRNA25S:2135	30	5	1	1	2.36923	0	0	0	1519
rRNA25S:2995	30	5	4	2	2.36923	0.736966	0	0	1520
rRNA25S:3125	61	11	10	9	2.36923	0.137504	0	0	1521
rRNA25S:108	221	42	14	16	2.36815	-0.180572	0	0	1522
rRNA25S:228	510	98	7	12	2.36782	-0.70044	0	0	1523
rRNA18S:789	97	18	13	13	2.36678	0	0	0	1524
rRNA25S:836	97	18	2	4	2.36678	-0.736966	0	0	1525
rRNA18S:61	66	12	21	21	2.36565	0	0	0	1526
rRNA18S:1452	66	12	10	10	2.36565	0	0	0	1527
rRNA25S:297	535	103	19	18	2.36565	0.0740006	0	0	1528
rRNA25S:1561	66	12	1	5	2.36565	-1.58496	0	0	1529
rRNA18S:697	205	39	43	46	2.36457	-0.0951572	0	0	1530
rRNA18S:670	138	26	28	12	2.36405	1.15754	0	0	1531
rRNA25S:3166	282	54	10	9	2.3633	0.137504	0	0	1532
rRNA25S:1540	35	6	1	1	2.36257	0	0	0	1533
rRNA25S:3003	35	6	5	5	2.36257	0	0	0	1534
rRNA25S:2889	1428	277	34	58	2.36185	-0.75336	0	0	1535
rRNA25S:1522	477	92	6	9	2.36171	-0.514573	0	0	1536
rRNA25S:3120	148	28	25	21	2.36119	0.241008	0	0	1537
rRNA25S:2648	338	65	3	3	2.36075	0	0	0	1538
rRNA18S:1087	189	36	14	21	2.3604	-0.552541	0	0	1539
rRNA18S:1361	497	96	96	27	2.36009	1.79256	0	0	1540
rRNA18S:1689	76	14	21	36	2.3599	-0.750022	0	0	1541
rRNA25S:2683	76	14	11	3	2.3599	1.58496	0	0	1542
rRNA25S:1284	117	22	2	2	2.35908	0	0	0	1543
rRNA25S:580	435	84	10	4	2.35879	1.1375	0	0	1544
rRNA18S:410	40	7	4	8	2.35755	-0.847997	0	0	1545
rRNA25S:1805	204	39	2	4	2.35755	-0.736966	0	0	1546
rRNA18S:1714	127	24	8	19	2.35614	-1.152	0	0	1547
rRNA25S:58	86	16	2	2	2.35548	0	0	0	1548
rRNA18S:969	551	107	24	43	2.35364	-0.815575	0	0	1549
rRNA18S:1046	45	8	3	5	2.35364	-0.584963	0	0	1550
rRNA18S:437	142	27	9	21	2.35252	-1.1375	0	0	1551
rRNA25S:1688	193	37	4	3	2.35199	0.321928	0	0	1552
rRNA25S:2458	290	56	12	5	2.35199	1.11548	0	0	1553
rRNA25S:1398	652	127	21	6	2.35094	1.65208	0	0	1554
rRNA18S:1497	50	9	14	10	2.3505	0.447459	0	0	1555
rRNA25S:311	50	9	3	9	2.3505	-1.32193	0	0	1556
rRNA25S:462	101	19	2	1	2.3505	0.584963	0	0	1557
rRNA25S:3159	50	9	12	14	2.3505	-0.206451	0	0	1558
rRNA25S:357	570	111	10	9	2.34999	0.137504	0	0	1559
rRNA25S:2568	157	30	10	7	2.34958	0.459432	0	0	1560
rRNA18S:221	106	20	31	49	2.34915	-0.643856	0	0	1561
rRNA18S:1667	106	20	16	24	2.34915	-0.556393	0	0	1562
rRNA18S:533	162	31	14	24	2.34873	-0.736966	0	0	1563
rRNA18S:463	55	10	6	11	2.34792	-0.777608	0	0	1564
rRNA25S:1433	55	10	3	1	2.34792	1	0	0	1565
rRNA25S:2507	167	32	10	4	2.34792	1.1375	0	0	1566
rRNA25S:3351	854	167	17	67	2.34746	-1.91754	0	0	1567
rRNA18S:795	116	22	4	23	2.3468	-2.26303	0	0	1568
rRNA25S:123	935	183	8	12	2.3468	-0.530515	0	0	1569
rRNA25S:178	177	34	4	3	2.34645	0.321928	0	0	1570
rRNA25S:2486	121	23	7	1	2.34577	2	0	0	1571
rRNA25S:3341	492	96	8	11	2.34553	-0.415037	0	0	1572
rRNA18S:1042	431	84	33	61	2.3455	-0.866733	0	0	1573
rRNA25S:299	126	24	1	10	2.34483	-2.45943	0	0	1574
rRNA25S:3129	253	49	32	23	2.34483	0.459432	0	0	1575
rRNA25S:724	131	25	2	2	2.34395	0	0	0	1576
rRNA25S:832	197	38	4	4	2.34395	0	0	0	1577
rRNA25S:2506	65	12	1	1	2.34395	0	0	0	1578
rRNA25S:3162	395	77	77	129	2.34395	-0.736966	0	0	1579
rRNA25S:532	1542	303	16	9	2.34359	0.765535	0	0	1580
rRNA25S:3340	1074	211	27	28	2.3422	-0.0506261	0	0	1581
rRNA25S:2013	222	43	5	3	2.34147	0.584963	0	0	1582
rRNA18S:427	151	29	13	17	2.34104	-0.36257	0	0	1583
rRNA25S:1044	75	14	2	1	2.34104	0.584963	0	0	1584
rRNA25S:2071	75	14	2	4	2.34104	-0.736966	0	0	1585
rRNA25S:2773	75	14	5	8	2.34104	-0.584963	0	0	1586
rRNA25S:3213	156	30	8	5	2.34042	0.584963	0	0	1587
rRNA25S:1935	247	48	2	7	2.33949	-1.41504	0	0	1588
rRNA18S:292	171	33	73	54	2.3388	0.428094	0	0	1589
rRNA25S:675	171	33	4	1	2.3388	1.32193	0	0	1590
rRNA25S:1346	267	52	2	4	2.33817	-0.736966	0	0	1591
rRNA25S:1892	277	54	5	3	2.33758	0.584963	0	0	1592
rRNA25S:1474	105	20	1	4	2.3356	-1.32193	0	0	1593
rRNA25S:2452	105	20	6	7	2.3356	-0.192645	0	0	1594
rRNA18S:1569	221	43	60	57	2.33498	0.0727563	0	0	1595
rRNA25S:204	135	26	11	22	2.33258	-0.938599	0	0	1596
rRNA25S:1487	155	30	2	2	2.33121	0	0	0	1597
rRNA25S:112	376	74	4	8	2.3296	-0.847997	0	0	1598
rRNA25S:3329	436	86	14	12	2.32855	0.206451	0	0	1599
rRNA25S:810	235	46	6	6	2.32805	0	0	0	1600
rRNA25S:420	245	48	3	2	2.3278	0.415037	0	0	1601
rRNA25S:390	255	50	5	2	2.32757	1	0	0	1602
rRNA18S:18	9	1	3	3	2.32193	0	0	0	1603
rRNA18S:54	274	54	64	137	2.32193	-1.08616	0	0	1604
rRNA18S:58	34	6	22	22	2.32193	0	0	0	1605
rRNA18S:324	29	5	7	8	2.32193	-0.169925	0	0	1606
rRNA18S:362	14	2	4	5	2.32193	-0.263034	0	0	1607
rRNA18S:444	39	7	8	10	2.32193	-0.289507	0	0	1608
rRNA18S:526	149	29	17	29	2.32193	-0.736966	0	0	1609
rRNA18S:564	109	21	14	22	2.32193	-0.616671	0	0	1610
rRNA18S:683	279	55	55	57	2.32193	-0.0506261	0	0	1611
rRNA18S:849	84	16	9	29	2.32193	-1.58496	0	0	1612
rRNA18S:865	14	2	1	2	2.32193	-0.584963	0	0	1613
rRNA18S:973	189	37	23	24	2.32193	-0.0588937	0	0	1614
rRNA18S:1132	79	15	7	12	2.32193	-0.70044	0	0	1615
rRNA18S:1147	9	1	2	2	2.32193	0	0	0	1616
rRNA18S:1205	124	24	16	18	2.32193	-0.160465	0	0	1617
rRNA18S:1214	44	8	9	20	2.32193	-1.07039	0	0	1618
rRNA18S:1331	59	11	11	13	2.32193	-0.222392	0	0	1619
rRNA18S:1362	249	49	46	24	2.32193	0.910733	0	0	1620
rRNA18S:1446	24	4	1	2	2.32193	-0.584963	0	0	1621
rRNA18S:1517	89	17	20	10	2.32193	0.932886	0	0	1622
rRNA18S:1633	39	7	11	28	2.32193	-1.27302	0	0	1623
rRNA18S:1683	99	19	24	18	2.32193	0.395929	0	0	1624
rRNA18S:1705	54	10	7	13	2.32193	-0.807355	0	0	1625
rRNA25S:338	199	39	20	13	2.32193	0.584963	0	0	1626
rRNA25S:811	59	11	1	1	2.32193	0	0	0	1627
rRNA25S:839	54	10	2	2	2.32193	0	0	0	1628
rRNA25S:1231	34	6	1	1	2.32193	0	0	0	1629
rRNA25S:1342	149	29	1	9	2.32193	-2.32193	0	0	1630
rRNA25S:1507	94	18	3	2	2.32193	0.415037	0	0	1631
rRNA25S:1536	159	31	3	3	2.32193	0	0	0	1632
rRNA25S:1617	94	18	1	1	2.32193	0	0	0	1633
rRNA25S:1664	44	8	2	1	2.32193	0.584963	0	0	1634
rRNA25S:1899	194	38	4	2	2.32193	0.736966	0	0	1635
rRNA25S:1918	24	4	1	1	2.32193	0	0	0	1636
rRNA25S:1923	34	6	1	3	2.32193	-1	0	0	1637
rRNA25S:1951	9	1	1	1	2.32193	0	0	0	1638
rRNA25S:2120	14	2	1	1	2.32193	0	0	0	1639
rRNA25S:2214	24	4	1	1	2.32193	0	0	0	1640
rRNA25S:2415	29	5	1	2	2.32193	-0.584963	0	0	1641
rRNA25S:2437	99	19	9	2	2.32193	1.73697	0	0	1642
rRNA25S:2472	49	9	1	1	2.32193	0	0	0	1643
rRNA25S:2473	19	3	5	3	2.32193	0.584963	0	0	1644
rRNA25S:2601	14	2	9	6	2.32193	0.514573	0	0	1645
rRNA25S:2629	9	1	1	8	2.32193	-2.16993	0	0	1646
rRNA25S:3049	149	29	10	4	2.32193	1.1375	0	0	1647
rRNA25S:3154	79	15	9	2	2.32193	1.73697	0	0	1648
rRNA25S:3239	14	2	27	78	2.32193	-1.49643	0	0	1649
rRNA25S:1599	838	167	13	7	2.32021	0.807355	0	0	1650
rRNA25S:788	5662	1133	82	64	2.32015	0.352672	0	0	1651
rRNA25S:443	1042	208	13	6	2.31916	1	0	0	1652
rRNA18S:988	383	76	34	34	2.31818	0	0	0	1653
rRNA25S:1466	208	41	7	3	2.31504	1	0	0	1654
rRNA18S:384	163	32	23	21	2.31316	0.125531	0	0	1655
rRNA18S:897	158	31	15	13	2.31288	0.192645	0	0	1656
rRNA25S:656	317	63	5	3	2.31288	0.584963	0	0	1657
rRNA18S:352	148	29	19	36	2.31228	-0.887525	0	0	1658
rRNA25S:2431	446	89	11	10	2.31228	0.125531	0	0	1659
rRNA18S:1078	287	57	23	56	2.31194	-1.24793	0	0	1660
rRNA18S:943	1126	226	45	90	2.31172	-0.984233	0	0	1661
rRNA25S:1462	113	22	2	3	2.30933	-0.415037	0	0	1662
rRNA25S:259	108	21	10	8	2.30875	0.289507	0	0	1663
rRNA18S:798	2129	429	131	350	2.30844	-1.41093	0	0	1664
rRNA25S:849	207	41	2	5	2.30812	-1	0	0	1665
rRNA25S:1511	103	20	1	6	2.30812	-1.80735	0	0	1666
rRNA25S:1523	405	81	4	9	2.30778	-1	0	0	1667
rRNA18S:635	88	17	12	17	2.30581	-0.469485	0	0	1668
rRNA18S:1520	157	31	31	20	2.30378	0.607683	0	0	1669
rRNA18S:1590	78	15	24	17	2.30378	0.473931	0	0	1670
rRNA25S:1803	552	111	11	7	2.30378	0.584963	0	0	1671
rRNA25S:287	231	46	13	11	2.30339	0.222392	0	0	1672
rRNA25S:362	147	29	3	3	2.30256	0	0	0	1673
rRNA25S:2741	73	14	4	3	2.30256	0.321928	0	0	1674
rRNA25S:718	1316	266	13	10	2.30234	0.347923	0	0	1675
rRNA18S:835	68	13	14	8	2.30117	0.736966	0	0	1676
rRNA18S:927	137	27	18	22	2.30117	-0.275634	0	0	1677
rRNA25S:237	551	111	12	23	2.30117	-0.884523	0	0	1678
rRNA25S:1587	196	39	3	3	2.30012	0	0	0	1679
rRNA18S:830	127	25	4	26	2.29956	-2.43296	0	0	1680
rRNA18S:1438	63	12	13	15	2.29956	-0.192645	0	0	1681
rRNA25S:1836	63	12	3	4	2.29956	-0.321928	0	0	1682
rRNA25S:1737	122	24	4	7	2.29866	-0.678072	0	0	1683
rRNA25S:1349	550	111	2	8	2.29855	-1.58496	0	0	1684
rRNA18S:1742	58	11	91	48	2.29768	0.908852	0	0	1685
rRNA25S:1274	58	11	3	2	2.29768	0.415037	0	0	1686
rRNA25S:2469	58	11	6	1	2.29768	1.80735	0	0	1687
rRNA18S:915	171	34	17	20	2.29698	-0.222392	0	0	1688
rRNA25S:359	446	90	6	6	2.29634	0	0	0	1689
rRNA18S:580	107	21	22	23	2.29546	-0.0614005	0	0	1690
rRNA18S:989	53	10	6	9	2.29546	-0.514573	0	0	1691
rRNA18S:1481	53	10	10	27	2.29546	-1.34792	0	0	1692
rRNA25S:1041	107	21	4	3	2.29546	0.321928	0	0	1693
rRNA25S:3127	53	10	20	9	2.29546	1.07039	0	0	1694
rRNA25S:3195	53	10	37	60	2.29546	-0.68281	0	0	1695
rRNA25S:820	151	30	3	2	2.29373	0.415037	0	0	1696
rRNA25S:841	97	19	2	2	2.29278	0	0	0	1697
rRNA25S:2423	48	9	3	4	2.29278	-0.321928	0	0	1698
rRNA25S:215	366	74	9	6	2.29082	0.514573	0	0	1699
rRNA25S:2029	136	27	6	6	2.29068	0	0	0	1700
rRNA25S:198	928	189	30	23	2.28968	0.369234	0	0	1701
rRNA18S:326	87	17	22	19	2.28951	0.201634	0	0	1702
rRNA18S:1092	43	8	5	6	2.28951	-0.222392	0	0	1703
rRNA25S:757	43	8	1	1	2.28951	0	0	0	1704
rRNA18S:1441	170	34	27	38	2.28857	-0.478047	0	0	1705
rRNA18S:1690	170	34	42	24	2.28857	0.782409	0	0	1706
rRNA18S:1604	82	16	11	12	2.28758	-0.115477	0	0	1707
rRNA25S:1679	82	16	1	1	2.28758	0	0	0	1708
rRNA18S:230	77	15	32	25	2.2854	0.343954	0	0	1709
rRNA18S:1501	38	7	9	14	2.2854	-0.584963	0	0	1710
rRNA18S:1655	38	7	10	8	2.2854	0.289507	0	0	1711
rRNA25S:845	467	95	5	8	2.2854	-0.584963	0	0	1712
rRNA25S:868	38	7	2	1	2.2854	0.584963	0	0	1713
rRNA25S:1378	77	15	4	1	2.2854	1.32193	0	0	1714
rRNA18S:1480	111	22	27	44	2.28379	-0.684498	0	0	1715
rRNA25S:1783	111	22	3	1	2.28379	1	0	0	1716
rRNA25S:107	330	67	10	4	2.28322	1.1375	0	0	1717
rRNA18S:895	651	133	58	123	2.28264	-1.07155	0	0	1718
rRNA25S:1736	651	133	5	11	2.28264	-1	0	0	1719
rRNA18S:1320	612	125	63	115	2.28246	-0.857981	0	0	1720
rRNA25S:1134	855	175	10	15	2.28204	-0.540568	0	0	1721
rRNA18S:170	383	78	97	128	2.28118	-0.396517	0	0	1722
rRNA18S:1251	33	6	4	8	2.28011	-0.847997	0	0	1723
rRNA18S:1600	33	6	8	12	2.28011	-0.530515	0	0	1724
rRNA18S:1619	33	6	9	18	2.28011	-0.925999	0	0	1725
rRNA25S:131	101	20	1	5	2.28011	-1.58496	0	0	1726
rRNA25S:1861	67	13	2	2	2.28011	0	0	0	1727
rRNA25S:3117	33	6	37	41	2.28011	-0.14439	0	0	1728
rRNA25S:2018	193	39	9	3	2.27798	1.32193	0	0	1729
rRNA25S:1919	125	25	1	1	2.27684	0	0	0	1730
rRNA25S:2008	125	25	3	3	2.27684	0	0	0	1731
rRNA25S:315	304	62	19	18	2.27539	0.0740006	0	0	1732
rRNA25S:2546	178	36	2	3	2.27436	-0.415037	0	0	1733
rRNA25S:477	797	164	12	6	2.27392	0.893085	0	0	1734
rRNA18S:805	202	41	23	35	2.27302	-0.584963	0	0	1735
rRNA18S:1337	57	11	10	17	2.27302	-0.710493	0	0	1736
rRNA25S:1431	115	23	2	3	2.27302	-0.415037	0	0	1737
rRNA25S:1864	284	58	2	3	2.27218	-0.415037	0	0	1738
rRNA25S:786	168	34	3	1	2.2716	1	0	0	1739
rRNA18S:251	110	22	22	40	2.27085	-0.83399	0	0	1740
rRNA25S:761	110	22	1	2	2.27085	-0.584963	0	0	1741
rRNA25S:2269	298	61	6	14	2.26981	-1.09954	0	0	1742
rRNA25S:895	240	49	6	5	2.26903	0.222392	0	0	1743
rRNA18S:1044	52	10	8	5	2.26849	0.584963	0	0	1744
rRNA25S:1203	105	21	2	3	2.26849	-0.415037	0	0	1745
rRNA25S:1705	52	10	3	2	2.26849	0.415037	0	0	1746
rRNA18S:137	259	53	75	88	2.26748	-0.227806	0	0	1747
rRNA25S:437	3055	634	41	26	2.26682	0.63743	0	0	1748
rRNA18S:590	124	25	18	17	2.26534	0.0780025	0	0	1749
rRNA18S:648	398	82	55	68	2.26521	-0.30117	0	0	1750
rRNA18S:1258	148	30	38	26	2.26497	0.530515	0	0	1751
rRNA18S:309	47	9	14	14	2.26303	0	0	0	1752
rRNA18S:313	47	9	10	14	2.26303	-0.447459	0	0	1753
rRNA18S:316	23	4	5	5	2.26303	0	0	0	1754
rRNA18S:320	23	4	3	2	2.26303	0.415037	0	0	1755
rRNA18S:1099	47	9	1	2	2.26303	-0.584963	0	0	1756
rRNA18S:1327	47	9	7	7	2.26303	0	0	0	1757
rRNA18S:1740	95	19	84	71	2.26303	0.239466	0	0	1758
rRNA25S:1359	23	4	1	2	2.26303	-0.584963	0	0	1759
rRNA25S:1868	47	9	4	2	2.26303	0.736966	0	0	1760
rRNA25S:2671	23	4	3	1	2.26303	1	0	0	1761
rRNA25S:2974	95	19	28	10	2.26303	1.39855	0	0	1762
rRNA25S:3086	47	9	28	13	2.26303	1.05063	0	0	1763
rRNA25S:398	186	38	2	1	2.26149	0.584963	0	0	1764
rRNA18S:470	229	47	16	28	2.26053	-0.770518	0	0	1765
rRNA25S:3249	229	47	6	13	2.26053	-1	0	0	1766
rRNA18S:1692	205	42	60	59	2.26024	0.0238467	0	0	1767
rRNA25S:547	823	171	10	4	2.26024	1.1375	0	0	1768
rRNA18S:250	669	139	80	208	2.25873	-1.36751	0	0	1769
rRNA25S:411	468	97	3	4	2.25873	-0.321928	0	0	1770
rRNA25S:1821	66	13	1	2	2.25873	-0.584963	0	0	1771
rRNA25S:59	353	73	21	21	2.25815	0	0	0	1772
rRNA18S:779	305	63	32	56	2.25739	-0.788496	0	0	1773
rRNA18S:213	42	8	15	14	2.25634	0.0931094	0	0	1774
rRNA18S:924	42	8	1	9	2.25634	-2.32193	0	0	1775
rRNA18S:1308	42	8	12	15	2.25634	-0.29956	0	0	1776
rRNA25S:1502	128	26	4	1	2.25634	1.32193	0	0	1777
rRNA25S:1531	42	8	3	2	2.25634	0.415037	0	0	1778
rRNA25S:2854	42	8	6	2	2.25634	1.22239	0	0	1779
rRNA25S:1179	314	65	3	4	2.25481	-0.321928	0	0	1780
rRNA25S:1241	61	12	3	2	2.25376	0.415037	0	0	1781
rRNA25S:2234	61	12	10	2	2.25376	1.87447	0	0	1782
rRNA18S:1420	738	154	87	97	2.25331	-0.155278	0	0	1783
rRNA25S:3225	261	54	13	29	2.25206	-1.09954	0	0	1784
rRNA25S:1760	99	20	3	2	2.25154	0.415037	0	0	1785
rRNA25S:2724	1113	233	23	16	2.25117	0.4975	0	0	1786
rRNA25S:805	798	167	14	10	2.24973	0.447459	0	0	1787
rRNA25S:1285	460	96	11	13	2.24871	-0.222392	0	0	1788
rRNA18S:185	18	3	8	10	2.24793	-0.289507	0	0	1789
rRNA18S:503	208	43	17	25	2.24793	-0.530515	0	0	1790
rRNA25S:701	75	15	1	1	2.24793	0	0	0	1791
rRNA25S:793	113	23	2	3	2.24793	-0.415037	0	0	1792
rRNA25S:830	94	19	1	1	2.24793	0	0	0	1793
rRNA25S:1577	113	23	6	6	2.24793	0	0	0	1794
rRNA25S:1708	18	3	1	3	2.24793	-1	0	0	1795
rRNA25S:1901	37	7	1	2	2.24793	-0.584963	0	0	1796
rRNA25S:1925	18	3	1	1	2.24793	0	0	0	1797
rRNA25S:1952	37	7	4	1	2.24793	1.32193	0	0	1798
rRNA25S:2119	37	7	2	1	2.24793	0.584963	0	0	1799
rRNA25S:2359	18	3	1	2	2.24793	-0.584963	0	0	1800
rRNA25S:2380	18	3	3	2	2.24793	0.415037	0	0	1801
rRNA25S:2449	18	3	2	3	2.24793	-0.415037	0	0	1802
rRNA25S:3288	18	3	5	14	2.24793	-1.32193	0	0	1803
rRNA25S:1451	426	89	6	3	2.24624	0.807355	0	0	1804
rRNA18S:1300	203	42	21	25	2.24616	-0.241008	0	0	1805
rRNA25S:466	971	204	13	7	2.24533	0.807355	0	0	1806
rRNA18S:1426	895	188	74	99	2.24511	-0.415037	0	0	1807
rRNA25S:887	525	110	4	6	2.2445	-0.485427	0	0	1808
rRNA25S:1108	198	41	4	4	2.24431	0	0	0	1809
rRNA18S:160	89	18	23	39	2.24393	-0.736966	0	0	1810
rRNA25S:707	89	18	1	1	2.24393	0	0	0	1811
rRNA25S:3319	269	56	24	34	2.24393	-0.485427	0	0	1812
rRNA18S:1543	70	14	37	26	2.24286	0.49304	0	0	1813
rRNA25S:661	827	174	15	9	2.24228	0.678072	0	0	1814
rRNA25S:1746	122	25	2	3	2.24207	-0.415037	0	0	1815
rRNA25S:219	174	36	3	8	2.24176	-1.16993	0	0	1816
rRNA18S:821	103	21	14	17	2.24101	-0.263034	0	0	1817
rRNA25S:34	51	10	10	5	2.24101	0.874469	0	0	1818
rRNA25S:1489	207	43	2	8	2.24101	-1.58496	0	0	1819
rRNA25S:1779	51	10	1	3	2.24101	-1	0	0	1820
rRNA25S:1979	51	10	1	1	2.24101	0	0	0	1821
rRNA25S:2682	51	10	6	6	2.24101	0	0	0	1822
rRNA25S:3050	84	17	33	12	2.23947	1.38702	0	0	1823
rRNA25S:1340	542	114	6	4	2.23932	0.485427	0	0	1824
rRNA25S:2762	320	67	8	4	2.23897	0.847997	0	0	1825
rRNA18S:1355	117	24	25	20	2.23879	0.308122	0	0	1826
rRNA25S:2561	235	49	6	6	2.23879	0	0	0	1827
rRNA25S:1362	268	56	4	5	2.23857	-0.263034	0	0	1828
rRNA25S:538	343	72	4	2	2.23644	0.736966	0	0	1829
rRNA25S:2549	324	68	7	4	2.23577	0.678072	0	0	1830
rRNA18S:804	79	16	15	18	2.23447	-0.247928	0	0	1831
rRNA25S:1304	79	16	1	2	2.23447	-0.584963	0	0	1832
rRNA25S:352	573	121	22	23	2.23417	-0.0614005	0	0	1833
rRNA25S:519	987	209	13	6	2.23412	1	0	0	1834
rRNA25S:1354	375	79	8	7	2.23266	0.169925	0	0	1835
rRNA25S:3191	140	29	51	48	2.23266	0.0857299	0	0	1836
rRNA18S:1372	107	22	20	22	2.23133	-0.131245	0	0	1837
rRNA25S:2887	107	22	13	18	2.23133	-0.440573	0	0	1838
rRNA25S:866	168	35	5	2	2.23095	1	0	0	1839
rRNA25S:1240	121	25	2	1	2.2303	0.584963	0	0	1840
rRNA18S:549	318	67	39	72	2.22995	-0.867896	0	0	1841
rRNA25S:1893	74	15	4	3	2.22882	0.321928	0	0	1842
rRNA25S:619	805	171	7	3	2.22837	1	0	0	1843
rRNA25S:179	163	34	10	6	2.22827	0.652077	0	0	1844
rRNA25S:3216	88	18	10	6	2.22781	0.652077	0	0	1845
rRNA18S:453	144	30	12	19	2.22571	-0.621488	0	0	1846
rRNA25S:95	200	42	3	4	2.22479	-0.321928	0	0	1847
rRNA25S:431	354	75	5	5	2.22375	0	0	0	1848
rRNA18S:222	195	41	61	46	2.22239	0.399607	0	0	1849
rRNA18S:394	41	8	7	9	2.22239	-0.321928	0	0	1850
rRNA18S:447	13	2	5	4	2.22239	0.263034	0	0	1851
rRNA18S:455	83	17	5	22	2.22239	-1.9386	0	0	1852
rRNA18S:812	97	20	5	22	2.22239	-1.9386	0	0	1853
rRNA18S:1464	41	8	18	22	2.22239	-0.275634	0	0	1854
rRNA18S:1475	27	5	24	21	2.22239	0.184425	0	0	1855
rRNA25S:285	167	35	11	5	2.22239	1	0	0	1856
rRNA25S:298	125	26	7	21	2.22239	-1.45943	0	0	1857
rRNA25S:1485	55	11	1	1	2.22239	0	0	0	1858
rRNA25S:2893	13	2	6	1	2.22239	1.80735	0	0	1859
rRNA25S:3033	13	2	7	12	2.22239	-0.70044	0	0	1860
rRNA25S:3034	27	5	31	28	2.22239	0.142019	0	0	1861
rRNA25S:534	801	171	14	5	2.22119	1.32193	0	0	1862
rRNA25S:3335	302	64	12	6	2.22081	0.893085	0	0	1863
rRNA25S:680	1472	315	21	5	2.22076	1.87447	0	0	1864
rRNA25S:2046	381	81	6	11	2.21988	-0.777608	0	0	1865
rRNA25S:1055	176	37	7	2	2.21968	1.41504	0	0	1866
rRNA25S:104	334	71	9	3	2.21809	1.32193	0	0	1867
rRNA18S:124	92	19	27	30	2.21723	-0.146841	0	0	1868
rRNA18S:252	171	36	26	27	2.21681	-0.0524674	0	0	1869
rRNA18S:621	78	16	30	16	2.21632	0.866733	0	0	1870
rRNA25S:482	236	50	2	2	2.21632	0	0	0	1871
rRNA25S:1479	157	33	5	5	2.21632	0	0	0	1872
rRNA25S:813	208	44	2	4	2.21551	-0.736966	0	0	1873
rRNA18S:1356	129	27	35	28	2.21501	0.311944	0	0	1874
rRNA25S:394	505	108	3	2	2.21481	0.415037	0	0	1875
rRNA18S:1728	50	10	8	11	2.21299	-0.415037	0	0	1876
rRNA25S:1259	101	21	5	2	2.21299	1	0	0	1877
rRNA25S:2344	240	51	3	6	2.21245	-0.807355	0	0	1878
rRNA25S:525	175	37	3	2	2.2115	0.415037	0	0	1879
rRNA18S:398	212	45	23	42	2.21115	-0.841302	0	0	1880
rRNA25S:814	124	26	1	1	2.2109	0	0	0	1881
rRNA25S:247	860	185	30	22	2.21071	0.430634	0	0	1882
rRNA25S:2362	198	42	6	4	2.21036	0.485427	0	0	1883
rRNA25S:569	1729	373	17	8	2.20966	1	0	0	1884
rRNA18S:296	221	47	65	44	2.20945	0.552541	0	0	1885
rRNA18S:700	73	15	15	15	2.20945	0	0	0	1886
rRNA18S:1451	73	15	13	9	2.20945	0.485427	0	0	1887
rRNA25S:529	147	31	5	2	2.20945	1	0	0	1888
rRNA25S:722	1146	247	21	14	2.20945	0.552541	0	0	1889
rRNA25S:2647	36	7	3	3	2.20945	0	0	0	1890
rRNA25S:164	803	173	18	13	2.20811	0.440573	0	0	1891
rRNA25S:2515	239	51	5	8	2.20645	-0.584963	0	0	1892
rRNA25S:452	377	81	6	3	2.20469	0.807355	0	0	1893
rRNA25S:2953	188	40	10	32	2.20469	-1.58496	0	0	1894
rRNA18S:82	22	4	18	6	2.20163	1.44057	0	0	1895
rRNA25S:1132	252	54	6	6	2.20163	0	0	0	1896
rRNA25S:1322	206	44	5	4	2.20163	0.263034	0	0	1897
rRNA25S:1481	114	24	3	2	2.20163	0.415037	0	0	1898
rRNA25S:127	555	120	10	6	2.20008	0.652077	0	0	1899
rRNA25S:2524	146	31	3	4	2.19967	-0.321928	0	0	1900
rRNA25S:300	302	65	14	22	2.19878	-0.616671	0	0	1901
rRNA25S:2047	100	21	1	1	2.19878	0	0	0	1902
rRNA25S:1435	288	62	5	6	2.19765	-0.222392	0	0	1903
rRNA18S:1336	517	112	80	73	2.19663	0.130397	0	0	1904
rRNA18S:1673	54	11	29	15	2.1964	0.906891	0	0	1905
rRNA25S:649	54	11	1	1	2.1964	0	0	0	1906
rRNA25S:2494	54	11	3	2	2.1964	0.415037	0	0	1907
rRNA18S:693	636	138	134	87	2.19621	0.617384	0	0	1908
rRNA18S:940	86	18	6	6	2.19502	0	0	0	1909
rRNA25S:2021	173	37	5	1	2.19502	1.58496	0	0	1910
rRNA18S:1684	324	70	61	63	2.19455	-0.0458037	0	0	1911
rRNA25S:685	118	25	2	3	2.19438	-0.415037	0	0	1912
rRNA25S:2768	150	32	9	6	2.19401	0.514573	0	0	1913
rRNA25S:3336	246	53	5	11	2.19348	-1	0	0	1914
rRNA18S:219	63	13	24	17	2.19265	0.473931	0	0	1915
rRNA18S:388	31	6	4	7	2.19265	-0.678072	0	0	1916
rRNA18S:602	95	20	28	14	2.19265	0.95109	0	0	1917
rRNA18S:847	31	6	2	9	2.19265	-1.73697	0	0	1918
rRNA18S:1249	127	27	19	26	2.19265	-0.432959	0	0	1919
rRNA25S:1947	31	6	1	1	2.19265	0	0	0	1920
rRNA25S:1984	63	13	3	1	2.19265	1	0	0	1921
rRNA25S:2652	31	6	15	37	2.19265	-1.24793	0	0	1922
rRNA18S:1492	360	78	63	44	2.19207	0.508147	0	0	1923
rRNA25S:1410	104	22	2	3	2.19068	-0.415037	0	0	1924
rRNA18S:217	72	15	19	19	2.18982	0	0	0	1925
rRNA25S:71	145	31	7	11	2.18982	-0.584963	0	0	1926
rRNA25S:2183	72	15	6	4	2.18982	0.485427	0	0	1927
rRNA25S:2740	72	15	6	9	2.18982	-0.514573	0	0	1928
rRNA25S:586	432	94	9	5	2.18837	0.736966	0	0	1929
rRNA25S:2282	40	8	2	2	2.18763	0	0	0	1930
rRNA18S:239	99	21	31	21	2.18442	0.540568	0	0	1931
rRNA18S:404	49	10	3	8	2.18442	-1.16993	0	0	1932
rRNA25S:2019	285	62	8	1	2.18259	2.16993	0	0	1933
rRNA18S:1461	58	12	8	13	2.1822	-0.63743	0	0	1934
rRNA25S:631	176	38	9	2	2.1822	1.73697	0	0	1935
rRNA25S:535	1983	437	46	23	2.17941	0.969626	0	0	1936
rRNA25S:886	76	16	1	5	2.17932	-1.58496	0	0	1937
rRNA25S:3068	76	16	17	15	2.17932	0.169925	0	0	1938
rRNA25S:3344	153	33	5	4	2.17932	0.263034	0	0	1939
rRNA18S:1743	85	18	63	68	2.17834	-0.108524	0	0	1940
rRNA25S:1968	94	20	3	5	2.17754	-0.584963	0	0	1941
rRNA18S:396	103	22	5	9	2.17688	-0.736966	0	0	1942
rRNA25S:1286	428	94	17	14	2.17498	0.263034	0	0	1943
rRNA25S:1321	288	63	11	8	2.17493	0.415037	0	0	1944
rRNA25S:426	148	32	3	1	2.17477	1	0	0	1945
rRNA18S:1612	157	34	39	33	2.1745	0.234465	0	0	1946
rRNA25S:163	1023	226	17	34	2.17345	-0.959358	0	0	1947
rRNA18S:790	355	78	32	75	2.17195	-1.20353	0	0	1948
rRNA18S:189	8	1	1	2	2.16993	-0.584963	0	0	1949
rRNA18S:227	35	7	9	13	2.16993	-0.485427	0	0	1950
rRNA18S:376	35	7	3	5	2.16993	-0.584963	0	0	1951
rRNA18S:392	26	5	3	5	2.16993	-0.584963	0	0	1952
rRNA18S:399	80	17	12	14	2.16993	-0.206451	0	0	1953
rRNA18S:521	53	11	7	6	2.16993	0.192645	0	0	1954
rRNA18S:715	26	5	19	12	2.16993	0.621488	0	0	1955
rRNA18S:983	35	7	2	6	2.16993	-1.22239	0	0	1956
rRNA18S:1106	53	11	9	11	2.16993	-0.263034	0	0	1957
rRNA18S:1134	44	9	7	5	2.16993	0.415037	0	0	1958
rRNA18S:1187	8	1	5	7	2.16993	-0.415037	0	1	1959
rRNA18S:1209	26	5	6	7	2.16993	-0.192645	0	0	1960
rRNA25S:134	62	13	4	2	2.16993	0.736966	0	0	1961
rRNA25S:729	80	17	2	1	2.16993	0.584963	0	0	1962
rRNA25S:1430	242	53	3	3	2.16993	0	0	0	1963
rRNA25S:1526	26	5	1	1	2.16993	0	0	0	1964
rRNA25S:1906	35	7	1	3	2.16993	-1	0	0	1965
rRNA25S:1910	125	27	1	1	2.16993	0	0	0	1966
rRNA25S:1917	8	1	1	1	2.16993	0	0	0	1967
rRNA25S:1934	35	7	2	3	2.16993	-0.415037	0	0	1968
rRNA25S:2088	89	19	1	2	2.16993	-0.584963	0	0	1969
rRNA25S:2532	17	3	1	1	2.16993	0	0	0	1970
rRNA25S:2606	8	1	3	1	2.16993	1	0	0	1971
rRNA25S:2612	17	3	2	1	2.16993	0.584963	0	0	1972
rRNA25S:2847	53	11	12	7	2.16993	0.70044	0	0	1973
rRNA25S:3200	17	3	7	10	2.16993	-0.459432	0	0	1974
rRNA18S:261	282	62	96	52	2.16738	0.871992	0	0	1975
rRNA18S:177	183	40	67	41	2.16601	0.695145	0	0	1976
rRNA25S:2765	183	40	16	16	2.16601	0	0	0	1977
rRNA25S:2981	156	34	33	35	2.16534	-0.0824622	0	0	1978
rRNA25S:1153	259	57	4	7	2.16439	-0.678072	0	0	1979
rRNA25S:1223	111	24	2	1	2.1635	0.584963	0	0	1980
rRNA25S:1396	102	22	1	4	2.16294	-1.32193	0	0	1981
rRNA25S:125	196	43	2	4	2.16262	-0.736966	0	0	1982
rRNA25S:56	169	37	7	9	2.16146	-0.321928	0	0	1983
rRNA25S:2383	169	37	5	5	2.16146	0	0	0	1984
rRNA25S:2718	84	18	3	4	2.16146	-0.321928	0	0	1985
rRNA25S:585	245	54	1	2	2.16115	-0.584963	0	0	1986
rRNA25S:1222	1390	310	24	30	2.16114	-0.31034	0	0	1987
rRNA25S:597	4653	1040	71	21	2.1605	1.71049	0	0	1988
rRNA25S:2488	75	16	4	1	2.16046	1.32193	0	0	1989
rRNA25S:604	3365	752	34	17	2.16031	0.959358	0	0	1990
rRNA18S:1556	66	14	43	29	2.1592	0.552541	0	0	1991
rRNA18S:1716	66	14	8	12	2.1592	-0.530515	0	0	1992
rRNA25S:812	133	29	5	7	2.1592	-0.415037	0	0	1993
rRNA25S:3012	57	12	26	9	2.15754	1.43296	0	0	1994
rRNA18S:395	48	10	6	8	2.15528	-0.36257	0	0	1995
rRNA18S:705	146	32	42	33	2.15528	0.338802	0	0	1996
rRNA25S:806	48	10	3	2	2.15528	0.415037	0	0	1997
rRNA25S:575	725	162	9	5	2.1551	0.736966	0	0	1998
rRNA25S:203	1828	410	43	43	2.15384	0	0	0	1999
[truncated: 3,197 more rows]
