# Supplementary material for: Transcriptome-Wide Mapping of Pseudouridines: Pseudouridine Synthases Modify Specific mRNAs in S. cerevisiae
Source: PLoS One. 2014 Oct 29;9(10):e110799. doi: 10.1371/journal.pone.0110799 (PMC4212993; doi:10.1371/journal.pone.0110799)
Supplement: Table S2 — PSI-seq read counts data for mRNA candidate sites. (XLSX) [file pone.0110799.s002.xlsx]

## Sheet: Key
	Description of Worksheets Included in This File:
	Name	Worksheet Description
	Key	Master Key with Description of File Contents
	Log1	mRNA candidate sites identified from Log-Phase #1 Experiment
	Log2	mRNA candidate sites identified from Log-Phase #2 Experiment
	HS	mRNA candidate sites identified from Heat Shock Experiment
	Multi	mRNA candidate sites identified from multiple experiments
	R_output	Output from calculations of statistical significance using R software
	Description of Columns Included in Each Worksheet:
	Column	Description of Values
	Site	Identifies the chromosome and nucleotide position of the site (colon-delimited)
	Strand	F = forwards strand, R = reverse strand
	Log1_Score	Pseudouridylation score for Log-phase #1 experiment
	Log2_Score	Pseudouridylation score for Log-phase #2 experiment
	HS_Score	Pseudouridylation score for Heat Shock experiment
	Avg_Score	Average pseudouridylation score across all three experiments
	Cand_Log1	1 = sites identified as candidate mRNA pseudouridines in Log-phase #1 experiment (0 otherwise)
	Cand_Log2	1 = sites identified as candidate mRNA pseudouridines in Log-phase #2 experiment (0 otherwise)
	Cand_HS	1 = sites identified as candidate mRNA pseudouridines in Heat Shock experiment (0 otherwise)
	Gene	Systematic Name of Gene
	nt	nucleotide coordinate of site within gene
	Region	region of gene (CDS = coding domain sequence, 5-UTR = 5' untranslated region, 3-UTR = 3' untranslated region
	Name	Standard Name of Gene
	Description	Description of gene based on annotation from Saccharomyces Genome Database (www.yeastgenome.org)
	XXX_Nat_+CMCT	# Reads mapped plus one in the +CMCT sample of natural RNA for experiment XXX
	XXX_Nat_-CMCT	# Reads mapped plus one in the -CMCT sample of natural RNA for experiment XXX
	XXX_IVT_+CMCT	# Reads mapped plus one in the +CMCT sample of in vitro transcribed RNA for experiment XXX
	XXX_IVT_-CMCT	# Reads mapped plus one in the -CMCT sample of in vitro transcribed RNA for experiment XXX
	Color	Description of Color Scheme Usage
	aqua	Identified candidate sites from each experiment (Log1, Log2, or HS) are shown in aqua

## Sheet: Multi
Site	Log #1	Log #2	HS	Gene	nt	region	Name	Description	Description
chr16:731679	9.2778	6.46526	8.11562	YPR102C	67	CDS	RPL11A	Protein component of the large (60S) ribosomal subunit	Protein component of the large (60S) ribosomal subunit, nearly identical to Rpl11Bp; involved in ribosomal assembly; depletion causes degradation of proteins and RNA of the 60S subunit; has similarity to E. coli L5 and rat L11
chr16:700830	7.60107	4.85688	6.44515	YPR080W	238	CDS	TEF1	Translational elongation factor EF-1 alpha; also encoded by TEF2	Translational elongation factor EF-1 alpha; also encoded by TEF2; functions in the binding reaction of aminoacyl-tRNA (AA-tRNA) to ribosomes
chr15:980500	5.8108	5.54974	6.89345	YORCd25	92	N/A	YORCd25	Ty1 LTR	Ty1 LTR
chr13:24202	7.8349	4.42657	5.30059	YML123C	1599	CDS	PHO84	High-affinity inorganic phosphate (Pi) transporter	High-affinity inorganic phosphate (Pi) transporter and low-affinity manganese transporter; regulated by Pho4p and Spt7p; mutation confers resistance to arsenate; exit from the ER during maturation requires Pho86p
chr1:72955	7.34246	5.38851	4.37706	YAL038W	1168	CDS	CDC19	Pyruvate kinase, functions as a homotetramer in glycolysis	Pyruvate kinase, functions as a homotetramer in glycolysis to convert phosphoenolpyruvate to pyruvate, the input for aerobic (TCA cycle) or anaerobic (glucose fermentation) respiration
chr7:735635	5.8108	5.54974	5.3458	YGR122C-A	128	CDS	YGR122C-A	Ty1 LTR	Ty1 LTR
chr15:60739	4.68848	6.19706	5.79647	YOL139C	285	CDS	CDC33	Cytoplasmic mRNA cap binding protein	Cytoplasmic mRNA cap binding protein; the eIF4E-cap complex is responsible for mediating cap-dependent mRNA translation via interactions with the translation initiation factor eIF4G (Tif4631p or Tif4632p)
chr7:482839	7.58409	3.10113	5.56169	YGL008C	-168	5-UTR	PMA1	Plasma membrane H+-ATPase, pumps protons out of the cell	Plasma membrane H+-ATPase, pumps protons out of the cell; major regulator of cytoplasmic pH and plasma membrane potential; part of the P2 subgroup of cation-transporting ATPases
chr10:383159	8.7563	2.30516	4.9919	YJL034W	1837	CDS	KAR2	ATPase involved in protein import into the ER	ATPase involved in protein import into the ER, also acts as a chaperone to mediate protein folding in the ER and may play a role in ER export of soluble proteins; regulates the unfolded protein response via interaction with Ire1p
chr2:300266	6.98584	3.83672	4.87697	YBR031W	100	CDS	RPL4A	N-terminally acetylated protein component of the large (60S) ribosomal subunit	N-terminally acetylated protein component of the large (60S) ribosomal subunit, nearly identical to Rpl4Bp and has similarity to E. coli L4 and rat L4 ribosomal proteins
chr12:370000	7.22631	5.49246	2.443	YLR110C	99	CDS	CCW12	Cell wall protein, mutants are defective in mating and agglutination	Cell wall protein, mutants are defective in mating and agglutination, expression is downregulated by alpha-factor
chr13:632425	4.49104	5.42214	5.21165	YMR186W	71	CDS	HSC82	Cytoplasmic chaperone of the Hsp90 family	Cytoplasmic chaperone of the Hsp90 family, redundant in function and nearly identical with Hsp82p, and together they are essential; expressed constitutively at 10-fold higher basal levels that HSP82 and induced 2-3 fold by heat shock
chr15:159531	5.17068	4.98785	4.75094	YOL086C	1063	3-UTR	ADH1	Alcohol dehydrogenase	Alcohol dehydrogenase, fermentative isozyme active as homo- or heterotetramers; required for the reduction of acetaldehyde to ethanol, the last step in the glycolytic pathway
chr13:220170	6.33851	5.08896	3.35167	YML029W	2808	3-UTR	USA1	Protein that interacts with the U1 snRNP-specific protein, Snp1p	Protein that interacts in the two-hybrid system with the U1 snRNP-specific protein, Snp1p; may have a role in pre-mRNA splicing
chr4:356857	4.68848	4.8668	5.11793	YDL055C	-98	5-UTR	PSA1	GDP-mannose pyrophosphorylase (mannose-1-phosphate guanyltransferase)	GDP-mannose pyrophosphorylase (mannose-1-phosphate guanyltransferase), synthesizes GDP-mannose from GTP and mannose-1-phosphate in cell wall biosynthesis; required for normal cell wall structure
chr16:642498	4.00365	5.35412	5.30458	YPR035W	293	CDS	GLN1	Glutamine synthetase (GS), synthesizes glutamine from glutamate and ammonia	Glutamine synthetase (GS), synthesizes glutamine from glutamate and ammonia; with Glt1p, forms the secondary pathway for glutamate biosynthesis from ammonia; expression regulated by nitrogen source and by amino acid limitation
chr11:327012	6.30875	3.53395	4.5021	YKL060C	119	CDS	FBA1	Fructose 1,6-bisphosphate aldolase	Fructose 1,6-bisphosphate aldolase, a cytosolic enzyme required for glycolysis and gluconeogenesis; catalyzes the conversion of fructose 1,6 bisphosphate into two 3-carbon products: glyceraldehyde-3-phosphate and dihydroxyacetone phosphate
chr13:24315	7.09658	1.87655	4.76069	YML123C	1486	CDS	PHO84	High-affinity inorganic phosphate (Pi) transporter	High-affinity inorganic phosphate (Pi) transporter and low-affinity manganese transporter; regulated by Pho4p and Spt7p; mutation confers resistance to arsenate; exit from the ER during maturation requires Pho86p
chr1:73018	6.34761	2.4725	4.7726	YAL038W	1231	CDS	CDC19	Pyruvate kinase, functions as a homotetramer in glycolysis	Pyruvate kinase, functions as a homotetramer in glycolysis to convert phosphoenolpyruvate to pyruvate, the input for aerobic (TCA cycle) or anaerobic (glucose fermentation) respiration
chr16:702042	4.00365	4.91389	4.61905	YPR080W	1450	3-UTR	TEF1	Translational elongation factor EF-1 alpha; also encoded by TEF2	Translational elongation factor EF-1 alpha; also encoded by TEF2; functions in the binding reaction of aminoacyl-tRNA (AA-tRNA) to ribosomes
chr11:164375	2.98782	5.08896	5.1654	YKL152C	11	CDS	GPM1	Tetrameric phosphoglycerate mutase	Ty1 LTR
chr4:556458	3.16966	5.00393	4.74153	YDR050C	12	CDS	TPI1	Triose phosphate isomerase, abundant glycolytic enzyme	Triose phosphate isomerase, abundant glycolytic enzyme; mRNA half-life is regulated by iron availability; transcription is controlled by activators Reb1p, Gcr1p, and Rap1p through binding sites in the 5' non-coding region
chr13:511403	3.3353	5.04704	4.46269	YMR122W-A	89	CDS	YMR122W-A	Dubious ORF	NCW1??
chr2:89115	-0.261603	5.48727	5.86887	YBL072C	8	CDS	RPS8A	Protein component of the small (40S) ribosomal subunit	Protein component of the small (40S) ribosomal subunit; identical to Rps8Bp and has similarity to rat S8 ribosomal protein

## Sheet: Log1
site	strand	Log1_Score	Log2_Score	HS_Score	Avg_Score	Cand_Log1	Cand_Log2	Cand_HS	Gene	nt	Region	Name	Description	Log1_Nat_+CMCT	Log1_Nat_+CMCT	Log1_IVT_-CMCT	Log1_IVT_-CMCT	HS_Nat_+CMCT	HS_Nat_+CMCT	HS_IVT_-CMCT	HS_IVT_-CMCT	Log2_Nat_+CMCT	Log2_Nat_+CMCT	Log2_IVT_-CMCT	Log2_IVT_-CMCT	Stat_Nat_+CMCT	Stat_Nat_+CMCT	Stat_IVT_-CMCT	Stat_IVT_-CMCT
chr16:731679	R	9.2778	6.46526	8.11562	7.95289	1	1	1	YPR102C	93	CDS	RPL11A	Protein component of the large (60S) ribosomal subunit, nearly identical to Rpl11Bp; involved in ribosomal assembly; depletion causes degradation of proteins and RNA of the 60S subunit; has similarity to E. coli L5 and rat L11	55	1	2	8	1971	28	22	7	637	9	12	8	23	1	4	2
chr10:383159	F	8.7563	2.30516	4.9919	5.35112	1	0	1	YJL034W	1876	CDS	KAR2	ATPase involved in protein import into the ER, also acts as a chaperone to mediate protein folding in the ER and may play a role in ER export of soluble proteins; regulates the unfolded protein response via interaction with Ire1p	156	5	16	1	53	3	3	4	6	1	1	1	28	2	2	3
chr14:692915	F	8.39762	2.02616	-0.119562	3.43474	1	0	0	YNR034W	429	3-UTR	SOL1	Protein with a possible role in tRNA export; shows similarity to 6-phosphogluconolactonase non-catalytic domains but does not exhibit this enzymatic activity; homologous to Sol2p, Sol3p, and Sol4p	38	1	12	1	2	2	2	1	5	1	1	1	34	8	9	7
chr5:468447	F	7.98439	1.68469	2.44576	4.03828	1	0	0	YER150W	103	CDS	SPI1	GPI-anchored, serine/threonine rich cell wall protein of unknown function; basal expression requires Msn2p/Msn4p; expression is induced under conditions of stress and during the diauxic shift; similar to Sed1p	55	2	9	1	5	1	1	1	4	1	1	1	34	2	5	8
chr13:24202	R	7.8349	4.42657	5.30059	5.85402	1	0	1	YML123C	1631	CDS	PHO84	High-affinity inorganic phosphate (Pi) transporter and low-affinity manganese transporter; regulated by Pho4p and Spt7p; mutation confers resistance to arsenate; exit from the ER during maturation requires Pho86p	30	1	3	1	80	4	6	1	24	1	4	1	7	1	1	1
chr1:71954	F	7.67066	3.22366	3.45215	4.78216	1	0	0	YAL038W	196	CDS	CDC19	Pyruvate kinase, functions as a homotetramer in glycolysis to convert phosphoenolpyruvate to pyruvate, the input for aerobic (TCA cycle) or anaerobic (glucose fermentation) respiration	28	1	55	16	58	10	153	21	69	8	86	17	1	1	4	3
chr16:700830	F	7.60107	4.85688	6.44515	6.30103	1	1	1	YPR080W	271	CDS	TEF1	Translational elongation factor EF-1 alpha; also encoded by TEF2; functions in the binding reaction of aminoacyl-tRNA (AA-tRNA) to ribosomes	125	7	23	11	817	31	53	12	266	11	51	9	23	1	3	4
chr7:482839	R	7.58409	3.10113	5.56169	5.41564	1	0	1	YGL008C	69	5-UTR	PMA1	Plasma membrane H+-ATPase, pumps protons out of the cell; major regulator of cytoplasmic pH and plasma membrane potential; part of the P2 subgroup of cation-transporting ATPases	27	1	2	2	93	4	8	2	42	5	2	6	7	1	3	4
chr1:73085	F	7.58409	0.782803	3.82463	4.06384	1	0	0	YAL038W	1327	CDS	CDC19	Pyruvate kinase, functions as a homotetramer in glycolysis to convert phosphoenolpyruvate to pyruvate, the input for aerobic (TCA cycle) or anaerobic (glucose fermentation) respiration	27	1	36	9	66	9	101	5	14	8	12	8	14	2	8	7
chr10:454573	R	7.58409	3.79362	2.35073	4.57615	1	0	0	YJR009C	134	CDS	TDH2	Glyceraldehyde-3-phosphate dehydrogenase, isozyme 2, involved in glycolysis and gluconeogenesis; tetramer that catalyzes the reaction of glyceraldehyde-3-phosphate to 1,3 bis-phosphoglycerate; detected in the cytoplasm and cell-wall	27	1	16	5	23	7	11	3	42	3	25	8	1	1	1	4
chr15:110676	F	7.55901	1.90893	3.68297	4.38364	1	0	0	YOL109W	418	3-UTR	ZEO1	Peripheral membrane protein of the plasma membrane that interacts with Mid2p; regulates the cell integrity pathway mediated by Pkc1p and Slt2p	46	2	30	4	144	26	51	4	51	15	5	4	28	2	9	6
chr7:913156	R	7.49425	3.04668	3.88544	4.80879	1	0	0	YGR209C	113	CDS	TRX2	Cytoplasmic thioredoxin isoenzyme of the thioredoxin system which protects cells against both oxidative and reductive stress, forms LMA1 complex with Pbi2p, acts as a cofactor for Tsa1p, required for ER-Golgi transport and vacuole inheritance	26	1	3	2	28	3	4	2	18	2	10	1	13	5	11	7
chr14:518468	R	7.40089	2.76768	1.82669	3.99842	1	0	0	YNL055C	419	CDS	POR1	Mitochondrial porin (voltage-dependent anion channel), outer membrane protein required for the maintenance of mitochondrial osmotic stability and mitochondrial membrane permeability	25	1	14	2	15	6	53	6	15	2	21	12	19	1	32	9
chr1:72955	F	7.34246	5.38851	4.37706	5.70267	1	1	0	YAL038W	1197	CDS	CDC19	Pyruvate kinase, functions as a homotetramer in glycolysis to convert phosphoenolpyruvate to pyruvate, the input for aerobic (TCA cycle) or anaerobic (glucose fermentation) respiration	42	2	53	11	74	7	124	14	45	1	35	7	5	1	7	4
chr1:164379	R	7.30371	0.829317	0.26972	2.80092	1	0	0	NA	NA	NA	NA	NA	24	1	9	13	10	11	28	8	52	34	34	12	30	6	6	10
chr11:326720	R	7.29882	2.92395	3.60185	4.60821	1	0	0	YKL060C	422	CDS	FBA1	Fructose 1,6-bisphosphate aldolase, a cytosolic enzyme required for glycolysis and gluconeogenesis; catalyzes the conversion of fructose 1,6 bisphosphate into two 3-carbon products: glyceraldehyde-3-phosphate and dihydroxyacetone phosphate	71	4	66	13	195	40	102	11	99	15	34	14	13	1	4	5
chr12:370000	R	7.22631	5.49246	2.443	5.05392	1	1	0	YLR110C	144	CDS	CCW12	Cell wall protein, mutants are defective in mating and agglutination, expression is downregulated by alpha-factor	40	2	33	13	108	44	135	25	89	2	46	22	14	5	25	25
chr13:511602	F	7.2024	2.02616	3.25469	4.16108	1	0	0	NA	NA	NA	NA	NA	23	1	13	2	14	2	9	4	5	1	6	3	8	2	3	4
chr2:342897	F	7.10421	0.623988	2.44576	3.39132	1	0	0	YBR054W	113	5-UTR	YRO2	Putative plasma membrane protein of unknown function, transcriptionally regulated by Haa1p; green fluorescent protein (GFP)-fusion protein localizes to the cell periphery and bud	38	2	12	3	5	1	3	2	2	1	1	1	2	2	1	3
chr13:24315	R	7.09658	1.87655	4.76069	4.57794	1	0	1	YML123C	1518	CDS	PHO84	High-affinity inorganic phosphate (Pi) transporter and low-affinity manganese transporter; regulated by Pho4p and Spt7p; mutation confers resistance to arsenate; exit from the ER during maturation requires Pho86p	22	1	6	1	19	1	6	3	12	3	1	3	5	1	1	1
chr1:164526	R	7.09658	1.25012	1.42142	3.25604	1	0	0	NA	NA	NA	NA	NA	22	1	9	12	15	8	16	12	19	8	3	2	10	1	1	1
chr15:877204	R	7.09658	3.48835	1.91961	4.16818	1	0	0	NA	NA	NA	NA	NA	22	1	8	2	22	9	7	1	13	1	11	1	11	3	7	11
chr9:255878	F	7.09658	1.87655	3.02018	3.99777	1	0	0	YIL053W	783	3-UTR	RHR2	Constitutively expressed isoform of DL-glycerol-3-phosphatase; involved in glycerol biosynthesis, induced in response to both anaerobic and, along with the Hor2p/Gpp2p isoform, osmotic stress	22	1	14	3	17	3	18	3	12	3	3	1	7	1	1	1
chr2:300266	F	6.98584	3.83672	4.87697	5.23318	1	0	1	YBR031W	269	CDS	RPL4A	N-terminally acetylated protein component of the large (60S) ribosomal subunit, nearly identical to Rpl4Bp and has similarity to E. coli L4 and rat L4 ribosomal proteins	21	1	1	13	203	17	81	20	103	8	5	2	5	2	1	1
chr1:140983	R	6.98584	1.05174	1.08237	3.03998	1	0	0	YAL005C	514	CDS	SSA1	ATPase involved in protein folding and nuclear localization signal (NLS)-directed nuclear transport; member of heat shock protein 70 (HSP70) family; forms a chaperone complex with Ydj1p; localized to the nucleus, cytoplasm, and cell wall	21	1	12	3	4	2	12	6	7	3	10	1	1	1	2	1
chr1:165764	R	6.98584	3.08027	2.23659	4.1009	1	0	0	NA	NA	NA	NA	NA	21	1	5	5	19	6	10	2	34	4	5	1	259	25	3	3
chr12:781236	R	6.98584	2.74244	4.29764	4.67531	1	0	0	YLR325C	166	CDS	RPL38	Protein component of the large (60S) ribosomal subunit, has similarity to rat L38 ribosomal protein	21	1	11	12	218	28	95	22	148	27	38	3	7	1	1	2
chr4:768981	R	6.98584	4.3064	2.89852	4.73026	1	0	0	YDR155C	53	CDS	CPR1	Cytoplasmic peptidyl-prolyl cis-trans isomerase (cyclophilin), catalyzes the cis-trans isomerization of peptide bonds N-terminal to proline residues; binds the drug cyclosporin A	21	1	3	4	24	5	12	4	41	2	13	5	9	1	3	3
chr4:1489733	F	6.98584	4.01774	1.79978	4.26779	1	0	0	YDR524C	115	CDS	AGE1	ADP-ribosylation factor (ARF) GTPase activating protein (GAP) effector, involved in the secretory and endocytic pathways; contains C2C2H2 cysteine/histidine motif	21	1	18	20	44	23	85	17	103	7	61	19	27	3	29	23
chr15:160561	R	6.97065	4.59492	4.17867	5.24808	1	0	0	YOL086C	72	CDS	ADH1	Alcohol dehydrogenase, fermentative isozyme active as homo- or heterotetramers; required for the reduction of acetaldehyde to ethanol, the last step in the glycolytic pathway	85	6	24	34	66	7	119	19	206	10	60	18	12	1	6	6
chr1:160984	R	6.8697	2.77777	1.99669	3.88139	1	0	0	NA	NA	NA	NA	NA	20	1	7	6	23	9	48	8	34	5	21	8	7	2	11	13
chr13:189343	F	6.8697	2.77777	1.99669	3.88139	1	0	0	NA	NA	NA	NA	NA	20	1	8	6	23	9	48	7	34	5	9	1	7	2	6	7
chr15:160560	R	6.8697	2.38931	3.06199	4.107	1	0	0	YOL086C	73	CDS	ADH1	Alcohol dehydrogenase, fermentative isozyme active as homo- or heterotetramers; required for the reduction of acetaldehyde to ethanol, the last step in the glycolytic pathway	20	1	7	8	22	4	26	4	40	8	19	5	7	1	1	2
chr5:546076	F	6.8697	2.56955	2.42453	3.95459	1	0	0	YER177W	510	CDS	BMH1	14-3-3 protein, major isoform; binds proteins and DNA, involved in regulation of many processes including exocytosis and vesicle transport, Ras/MAPK signaling during pseudohyphal development, rapamycin-sensitive signaling, and others	20	1	11	3	24	7	25	6	45	8	31	1	1	2	5	3
chr10:136274	R	6.74759	2.76768	1.71312	3.7428	1	0	0	YJL152W	153	CDS	NA	NA	19	1	6	1	8	3	6	4	15	2	9	1	49	7	28	16
chr12:572252	R	6.74759	2.30516	0.856892	3.30322	1	0	0	YLR216C	994	CDS	CPR6	Peptidyl-prolyl cis-trans isomerase (cyclophilin), catalyzes the cis-trans isomerization of peptide bonds N-terminal to proline residues; binds to Hsp82p and contributes to chaperone activity	19	1	9	1	2	1	1	1	6	1	1	1	12	5	3	4
chr12:664678	R	6.74759	2.42621	0.492854	3.22222	1	0	0	YLR259C	362	CDS	HSP60	Tetradecameric mitochondrial chaperonin required for ATP-dependent folding of precursor polypeptides and complex assembly; prevents aggregation and mediates protein refolding after heat shock; role in mtDNA transmission; similarity to groEL	19	1	9	2	5	4	10	2	12	2	2	1	1	1	2	2
chr13:24509	R	6.74759	3.36586	2.98739	4.36695	1	0	0	YML123C	1324	CDS	PHO84	High-affinity inorganic phosphate (Pi) transporter and low-affinity manganese transporter; regulated by Pho4p and Spt7p; mutation confers resistance to arsenate; exit from the ER during maturation requires Pho86p	19	1	5	2	12	2	8	2	12	1	2	1	1	1	1	1
chr13:905302	F	6.74759	1.43632	1.48157	3.22183	1	0	0	YMR316W	544	CDS	DIA1	Protein of unknown function, involved in invasive and pseudohyphal growth; green fluorescent protein (GFP)-fusion protein localizes to the cytoplasm in a punctate pattern	19	1	9	2	7	3	8	1	9	3	1	1	2	1	3	2
chr16:351938	R	6.74759	0.119738	2.98739	3.28491	1	0	0	YPL106C	371	CDS	SSE1	ATPase that is a component of the heat shock protein Hsp90 chaperone complex; binds unfolded proteins; member of the heat shock protein 70 (HSP70) family; localized to the cytoplasm	19	1	7	3	12	2	8	3	13	12	7	4	1	1	1	1
chr16:643259	F	6.74759	2.18498	3.35167	4.09475	1	0	0	YPR035W	1172	CDS	GLN1	Glutamine synthetase (GS), synthesizes glutamine from glutamate and ammonia; with Glt1p, forms the secondary pathway for glutamate biosynthesis from ammonia; expression regulated by nitrogen source and by amino acid limitation	19	1	9	5	26	4	10	6	35	8	8	2	20	6	10	6
chr16:731381	R	6.74759	3.24673	3.24173	4.41202	1	0	0	YPR102C	391	CDS	RPL11A	Protein component of the large (60S) ribosomal subunit, nearly identical to Rpl11Bp; involved in ribosomal assembly; depletion causes degradation of proteins and RNA of the 60S subunit; has similarity to E. coli L5 and rat L11	19	1	4	7	193	51	109	20	115	14	50	12	12	1	2	4
chr2:256638	F	6.74759	2.36599	3.27982	4.13114	1	0	0	YBR010W	318	CDS	HHT1	One of two identical histone H3 proteins (see also HHT2); core histone required for chromatin assembly, involved in heterochromatin-mediated telomeric and HM silencing; regulated by acetylation, methylation, and mitotic phosphorylation	19	1	7	5	73	15	31	13	35	7	15	1	23	3	15	10
chr5:100914	F	6.74759	2.98407	1.4384	3.72335	1	0	0	YEL027W	202	CDS	CUP5	Proteolipid subunit of the vacuolar H(+)-ATPase V0 sector (subunit c; dicyclohexylcarbodiimide binding subunit); required for vacuolar acidification and important for copper and iron metal ion homeostasis	19	1	13	12	56	40	49	27	59	8	21	4	7	1	5	2
chr6:54749	R	6.74759	4.22223	2.82109	4.59697	1	0	0	YFL039C	74	5-UTR	ACT1	Actin, structural protein involved in cell polarization, endocytosis, and other cytoskeletal functions	19	1	7	2	37	9	29	10	21	1	9	2	3	1	2	1
chr12:232906	R	6.6966	3.98949	2.68528	4.45712	1	0	0	YLR044C	1208	CDS	PDC1	Major of three pyruvate decarboxylase isozymes, key enzyme in alcoholic fermentation, decarboxylates pyruvate to acetaldehyde; subject to glucose-, ethanol-, and autoregulation; involved in amino acid catabolism	44	3	50	33	81	26	168	27	163	12	272	44	9	3	13	5
chr1:165561	R	6.69512	1.87912	3.40185	3.99203	1	0	0	NA	NA	NA	NA	NA	32	2	9	5	47	8	25	4	38	11	16	1	318	29	6	3
chr1:72415	F	6.61889	0.42586	1.69127	2.912	1	0	0	YAL038W	657	CDS	CDC19	Pyruvate kinase, functions as a homotetramer in glycolysis to convert phosphoenolpyruvate to pyruvate, the input for aerobic (TCA cycle) or anaerobic (glucose fermentation) respiration	18	1	20	4	26	13	30	8	6	4	10	2	2	1	3	2
chr11:259213	F	6.61889	2.73206	2.42405	3.925	1	0	0	YKL096W	364	3-UTR	CWP1	Cell wall mannoprotein, linked to a beta-1,3- and beta-1,6-glucan heteropolymer through a phosphodiester bond; involved in cell wall organization	18	1	20	34	54	19	97	20	147	27	193	23	79	14	28	39
chr12:233614	R	6.61889	0.618181	2.3881	3.20839	1	0	0	YLR044C	500	CDS	PDC1	Major of three pyruvate decarboxylase isozymes, key enzyme in alcoholic fermentation, decarboxylates pyruvate to acetaldehyde; subject to glucose-, ethanol-, and autoregulation; involved in amino acid catabolism	18	1	32	125	46	16	117	47	123	105	278	92	2	2	1	9
chr16:351936	R	6.61889	0.359252	2.76191	3.24668	1	0	0	YPL106C	373	CDS	SSE1	ATPase that is a component of the heat shock protein Hsp90 chaperone complex; binds unfolded proteins; member of the heat shock protein 70 (HSP70) family; localized to the cytoplasm	18	1	10	2	6	1	17	4	7	5	1	2	1	1	1	1
chr16:643118	F	6.61889	3.82838	3.43852	4.6286	1	0	0	YPR035W	1031	CDS	GLN1	Glutamine synthetase (GS), synthesizes glutamine from glutamate and ammonia; with Glt1p, forms the secondary pathway for glutamate biosynthesis from ammonia; expression regulated by nitrogen source and by amino acid limitation	18	1	21	10	38	6	26	4	30	2	33	2	13	3	7	4
chr5:365085	F	6.61889	2.02616	0.856892	3.16731	1	0	0	YER103W	555	CDS	SSA4	Heat shock protein that is highly induced upon stress; plays a role in SRP-dependent cotranslational protein-membrane targeting and translocation; member of the HSP70 family; cytoplasmic protein that concentrates in nuclei upon starvation	18	1	4	1	2	1	1	1	5	1	1	1	1	1	1	1
chr5:365192	F	6.61889	-0.436715	-0.345042	1.94571	1	0	0	YER103W	662	CDS	SSA4	Heat shock protein that is highly induced upon stress; plays a role in SRP-dependent cotranslational protein-membrane targeting and translocation; member of the HSP70 family; cytoplasmic protein that concentrates in nuclei upon starvation	18	1	6	1	1	1	4	1	1	1	1	1	1	1	1	1
chr5:546055	F	6.61889	3.47444	3.36455	4.48596	1	0	0	YER177W	489	CDS	BMH1	14-3-3 protein, major isoform; binds proteins and DNA, involved in regulation of many processes including exocytosis and vesicle transport, Ras/MAPK signaling during pseudohyphal development, rapamycin-sensitive signaling, and others	18	1	8	2	46	8	42	3	63	6	20	1	4	1	2	2
chr16:98256	R	6.6028	2.30516	1.46931	3.45909	1	0	0	YPL240C	407	CDS	HSP82	Cytoplasmic chaperone (Hsp90 family) required for pheromone signaling and negative regulation of Hsf1p; docks with the mitochondrial import receptor Tom70p for preprotein delivery; interacts with co-chaperones Cns1p, Cpr6p, Cpr7p, and Sti1p	53	4	7	3	5	2	4	2	6	1	7	1	5	1	3	1
chr7:1058686	R	6.54149	3.11749	2.98739	4.21546	1	0	0	YGR282C	68	CDS	BGL2	Endo-beta-1,3-glucanase, major protein of the cell wall, involved in cell wall maintenance	30	2	3	6	12	2	26	3	27	3	17	2	4	1	3	3
chr12:369909	R	6.52849	3.52667	3.84094	4.63204	1	0	0	YLR110C	235	CDS	CCW12	Cell wall protein, mutants are defective in mating and agglutination, expression is downregulated by alpha-factor	41	3	27	20	117	18	123	17	164	17	182	28	18	2	36	25
chr1:160980	R	6.48282	2.2872	3.75693	4.17565	1	0	0	NA	NA	NA	NA	NA	17	1	11	8	26	3	47	10	29	6	9	5	12	1	10	6
chr11:258974	F	6.48282	4.20703	3.01209	4.56732	1	0	0	YKL096W	125	CDS	CWP1	Cell wall mannoprotein, linked to a beta-1,3- and beta-1,6-glucan heteropolymer through a phosphodiester bond; involved in cell wall organization	17	1	25	20	45	10	113	10	71	4	66	26	22	2	41	16
chr12:598368	F	6.48282	2.27595	2.56332	3.77403	1	0	0	NA	NA	NA	NA	NA	17	1	10	10	26	7	18	8	33	7	40	2	20	2	15	11
chr13:189347	F	6.48282	2.2872	3.75693	4.17565	1	0	0	NA	NA	NA	NA	NA	17	1	12	8	26	3	44	5	29	6	7	2	12	1	7	6
chr13:449298	F	6.48282	-0.436715	2.05883	2.70164	1	0	0	YMR090W	111	CDS	YMR090W	Putative protein of unknown function with similarity to DTDP-glucose 4,6-dehydratases; green fluorescent protein (GFP)-fusion protein localizes to the cytoplasm; YMR090W is not an essential gene	17	1	1	1	4	1	1	1	1	1	1	1	3	1	1	1
chr13:511375	F	6.48282	2.74539	-0.0783353	3.04996	1	0	0	NA	NA	NA	NA	NA	17	1	7	6	5	6	11	2	8	1	1	2	1	1	1	2
chr14:500031	F	6.48282	2.22886	4.61905	4.44358	1	0	0	YNL067W	372	CDS	RPL9B	Protein component of the large (60S) ribosomal subunit, nearly identical to Rpl9Ap and has similarity to E. coli L6 and rat L9 ribosomal proteins	17	1	5	2	54	4	25	1	32	7	2	1	2	1	3	4
chr14:575728	R	6.48282	0.0112298	2.92337	3.13914	1	0	0	YNL031C	348	CDS	HHT2	One of two identical histone H3 proteins (see also HHT1); core histone required for chromatin assembly, involved in heterochromatin-mediated telomeric and HM silencing; regulated by acetylation, methylation, and mitotic phosphorylation	17	1	9	3	32	7	38	7	13	13	5	4	11	3	5	10
chr15:581012	F	6.48282	1.24446	2.44576	3.39101	1	0	0	YOR136W	811	CDS	IDH2	Subunit of mitochondrial NAD(+)-dependent isocitrate dehydrogenase, which catalyzes the oxidation of isocitrate to alpha-ketoglutarate in the TCA cycle	17	1	10	4	5	1	8	1	3	1	8	1	2	2	3	5
chr16:701343	F	6.48282	1.98157	3.45127	3.97189	1	0	0	YPR080W	784	CDS	TEF1	Translational elongation factor EF-1 alpha; also encoded by TEF2; functions in the binding reaction of aminoacyl-tRNA (AA-tRNA) to ribosomes	17	1	20	9	110	22	65	13	119	37	41	6	12	2	7	6
chr16:838412	R	6.48282	1.08651	3.02921	3.53285	1	0	0	YPR156C	1676	CDS	TPO3	Polyamine transport protein specific for spermine; localizes to the plasma membrane; member of the major facilitator superfamily	17	1	7	1	7	1	2	1	5	2	5	1	8	1	2	2
chr4:563738	F	6.48282	0.623988	1.55998	2.88893	1	0	0	YDR055W	262	CDS	PST1	Cell wall protein that contains a putative GPI-attachment site; secreted by regenerating protoplasts; up-regulated by activation of the cell integrity pathway, as mediated by Rlm1p; upregulated by cell wall damage via disruption of FKS1	17	1	9	2	3	1	1	1	2	1	2	1	1	1	1	2
chr4:768668	R	6.48282	2.92563	2.32127	3.90991	1	0	0	YDR154C	133	CDS	NA	NA	17	1	12	6	42	15	32	9	9	1	32	2	4	1	15	7
chr4:1013580	R	6.48282	2.18977	2.39787	3.69016	1	0	0	YDR276C	111	CDS	PMP3	Small plasma membrane protein related to a family of plant polypeptides that are overexpressed under high salt concentration or low temperature, not essential for viability, deletion causes hyperpolarization of the plasma membrane potential	17	1	10	4	15	4	21	2	19	4	11	2	7	1	3	8
chr7:480473	R	6.48282	3.82838	2.58237	4.29786	1	0	0	YGL008C	2435	CDS	PMA1	Plasma membrane H+-ATPase, pumps protons out of the cell; major regulator of cytoplasmic pH and plasma membrane potential; part of the P2 subgroup of cation-transporting ATPases	17	1	16	5	20	5	23	2	30	2	13	4	1	1	1	2
chr7:1058465	R	6.48282	3.80609	2.19544	4.16145	1	0	0	YGR282C	289	CDS	BGL2	Endo-beta-1,3-glucanase, major protein of the cell wall, involved in cell wall maintenance	17	1	14	7	16	5	23	4	16	1	19	1	8	1	7	1
chr9:255209	F	6.48282	2.74539	3.6477	4.29197	1	0	0	YIL053W	114	CDS	RHR2	Constitutively expressed isoform of DL-glycerol-3-phosphatase; involved in glycerol biosynthesis, induced in response to both anaerobic and, along with the Hor2p/Gpp2p isoform, osmotic stress	17	1	8	2	10	1	9	2	8	1	9	4	1	1	1	1
chr12:90390	F	6.46971	3.08686	0.511183	3.35592	1	0	0	YLL026W	1808	CDS	HSP104	Heat shock protein that cooperates with Ydj1p (Hsp40) and Ssa1p (Hsp70) to refold and reactivate previously denatured, aggregated proteins; responsive to stresses including: heat, ethanol, and sodium arsenite; involved in [PSI+] propagation	40	3	11	2	4	3	2	1	10	1	1	1	5	1	8	4
chr12:233097	R	6.46079	2.40179	3.82529	4.22929	1	0	0	YLR044C	1017	CDS	PDC1	Major of three pyruvate decarboxylase isozymes, key enzyme in alcoholic fermentation, decarboxylates pyruvate to acetaldehyde; subject to glucose-, ethanol-, and autoregulation; involved in amino acid catabolism	29	2	34	14	60	8	94	16	62	13	34	9	2	1	2	3
chr1:73226	F	6.37725	2.79824	1.74246	3.63931	1	0	0	YAL038W	1468	CDS	CDC19	Pyruvate kinase, functions as a homotetramer in glycolysis to convert phosphoenolpyruvate to pyruvate, the input for aerobic (TCA cycle) or anaerobic (glucose fermentation) respiration	28	2	59	26	38	20	105	21	58	9	128	16	28	5	25	19
chr13:220346	F	6.37725	3.97473	3.59417	4.64872	1	0	0	YML028W	239	CDS	TSA1	Ubiquitous housekeeping thioredoxin peroxidase, reduces reactive oxygen, nitrogen and sulfur species using thioredoxin as hydrogen donor; mediates redox regulation of the nuclear localization of Yap1p; deletion results in mutator phenotype	28	2	40	16	73	12	125	5	61	4	68	14	18	3	18	11
chr1:73018	F	6.34761	2.4725	4.7726	4.5309	1	0	1	YAL038W	1260	CDS	CDC19	Pyruvate kinase, functions as a homotetramer in glycolysis to convert phosphoenolpyruvate to pyruvate, the input for aerobic (TCA cycle) or anaerobic (glucose fermentation) respiration	38	3	26	16	59	4	79	12	56	11	73	9	12	1	10	7
chr1:73318	F	6.34761	0.621031	1.24335	2.73733	1	0	0	YAL038W	1560	3-UTR	CDC19	Pyruvate kinase, functions as a homotetramer in glycolysis to convert phosphoenolpyruvate to pyruvate, the input for aerobic (TCA cycle) or anaerobic (glucose fermentation) respiration	38	3	22	12	48	38	68	24	37	27	60	12	13	5	21	21
chr1:72146	F	6.33851	3.66715	3.06199	4.35588	1	0	0	YAL038W	388	CDS	CDC19	Pyruvate kinase, functions as a homotetramer in glycolysis to convert phosphoenolpyruvate to pyruvate, the input for aerobic (TCA cycle) or anaerobic (glucose fermentation) respiration	16	1	15	5	22	4	53	8	27	2	19	2	1	1	2	2
chr1:139416	R	6.33851	3.48835	2.05883	3.96189	1	0	0	YAL005C	2081	3-UTR	SSA1	ATPase involved in protein folding and nuclear localization signal (NLS)-directed nuclear transport; member of heat shock protein 70 (HSP70) family; forms a chaperone complex with Ydj1p; localized to the nucleus, cytoplasm, and cell wall	16	1	18	5	4	1	5	4	13	1	3	6	36	7	9	16
chr1:164963	R	6.33851	2.84933	1.6654	3.61775	1	0	0	NA	NA	NA	NA	NA	16	1	4	7	19	9	25	4	48	7	9	1	27	2	1	1
chr10:153672	R	6.33851	2.99318	2.78955	4.04041	1	0	0	YJL138C	1104	CDS	TIF2	Translation initiation factor eIF4A, identical to Tif1p; DEA(D/H)-box RNA helicase that couples ATPase activity to RNA binding and unwinding; forms a dumbbell structure of two compact domains connected by a linker; interacts with eIF4G	16	1	7	8	94	29	38	8	46	6	20	6	3	1	9	3
chr10:204053	R	6.33851	5.12977	3.61814	5.02881	1	0	0	NA	NA	NA	NA	NA	16	1	13	7	24	3	36	4	38	1	30	2	209	21	25	21
chr10:477390	F	6.33851	4.48903	1.714	4.18051	1	0	0	NA	NA	NA	NA	NA	16	1	9	4	23	11	25	1	25	1	15	2	9	1	1	2
chr11:259222	F	6.33851	3.96787	2.12631	4.14423	1	0	0	YKL096W	373	3-UTR	CWP1	Cell wall mannoprotein, linked to a beta-1,3- and beta-1,6-glucan heteropolymer through a phosphodiester bond; involved in cell wall organization	16	1	13	26	27	10	77	19	74	5	122	14	44	8	27	28
chr11:334538	R	6.33851	2.69987	3.06359	4.03399	1	0	0	YKL056C	130	CDS	TMA19	Protein of unknown function that associates with ribosomes; homolog of translationally controlled tumor protein; green fluorescent protein (GFP)-fusion protein localizes to the cytoplasm; YKL056C is not an essential gene	16	1	4	4	107	28	31	5	49	8	26	16	4	1	3	6
chr12:233658	R	6.33851	2.24476	3.24566	3.94297	1	0	0	YLR044C	456	CDS	PDC1	Major of three pyruvate decarboxylase isozymes, key enzyme in alcoholic fermentation, decarboxylates pyruvate to acetaldehyde; subject to glucose-, ethanol-, and autoregulation; involved in amino acid catabolism	16	1	26	7	34	6	43	8	24	5	24	2	1	2	1	1
chr12:638317	F	6.33851	2.4271	2.85064	3.87208	1	0	0	YLR249W	1577	CDS	YEF3	Translational elongation factor, stimulates the binding of aminoacyl-tRNA (AA-tRNA) to ribosomes by releasing EF-1 alpha from the ribosomal complex; contains two ABC cassettes; binds and hydrolyses ATP	16	1	6	1	72	20	34	9	41	8	16	2	4	1	1	1
chr12:946241	F	6.33851	4.48903	1.714	4.18051	1	0	0	YLR410W	4806	CDS	VIP1	Protein of unknown function probably involved in the function of the cortical actin cytoskeleton; putative ortholog of S. pombe asp1+	16	1	9	4	23	11	24	1	25	1	12	1	9	1	1	2
chr13:262624	R	6.33851	1.24446	2.14973	3.24423	1	0	0	YML004C	146	CDS	GLO1	Monomeric glyoxalase I, catalyzes the detoxification of methylglyoxal (a by-product of glycolysis) via condensation with glutathione to produce S-D-lactoylglutathione; expression regulated by methylglyoxal levels and osmotic stress	16	1	3	1	13	4	7	1	3	1	1	1	1	1	1	1
chr15:445917	F	6.33851	2.41522	4.02222	4.25865	1	0	0	YOR063W	1253	3-UTR	RPL3	Protein component of the large (60S) ribosomal subunit, has similarity to E. coli L3 and rat L3 ribosomal proteins; involved in the replication and maintenance of killer double stranded RNA virus	16	1	3	16	124	17	90	12	71	15	22	6	29	12	21	18
chr15:755984	F	6.33851	2.74539	3.26076	4.11489	1	0	0	YOR220W	690	CDS	YOR220W	protein that interacts genetically with the Pat1 mRNA-decapping factor	16	1	2	1	8	1	2	1	8	1	5	2	9	1	5	3
chr3:151588	F	6.33851	5.20827	3.61814	5.05497	1	0	0	YCR018C	322	3-UTR	SRD1	Protein involved in the processing of pre-rRNA to mature rRNA; contains a C2/C2 zinc finger motif; srd1 mutation suppresses defects caused by the rrp1-1 mutation	16	1	13	8	24	3	36	4	40	1	30	2	209	23	25	21
chr4:563765	F	6.33851	1.24446	-1.3215	2.08716	1	0	0	YDR055W	289	CDS	PST1	Cell wall protein that contains a putative GPI-attachment site; secreted by regenerating protoplasts; up-regulated by activation of the cell integrity pathway, as mediated by Rlm1p; upregulated by cell wall damage via disruption of FKS1	16	1	6	2	1	2	2	1	3	1	1	1	1	1	1	1
chr7:1058421	R	6.33851	1.36551	2.80778	3.50393	1	0	0	YGR282C	333	CDS	BGL2	Endo-beta-1,3-glucanase, major protein of the cell wall, involved in cell wall maintenance	16	1	10	3	19	4	18	3	6	2	1	1	1	1	2	3
chr13:220170	F	6.33851	5.08896	3.35167	4.92638	1	1	0	YML029W	2907	3-UTR	USA1	Protein that interacts in the two-hybrid system with the U1 snRNP-specific protein, Snp1p; may have a role in pre-mRNA splicing	16	1	14	9	26	4	51	7	37	1	20	9	4	2	4	4
chr11:327012	R	6.30875	3.53395	4.5021	4.7816	1	0	1	YKL060C	130	CDS	FBA1	Fructose 1,6-bisphosphate aldolase, a cytosolic enzyme required for glycolysis and gluconeogenesis; catalyzes the conversion of fructose 1,6 bisphosphate into two 3-carbon products: glyceraldehyde-3-phosphate and dihydroxyacetone phosphate	118	13	73	32	179	19	213	29	398	46	173	33	13	4	14	3
chr13:220348	F	6.29068	3.17104	3.0783	4.18001	1	0	0	YML028W	241	CDS	TSA1	Ubiquitous housekeeping thioredoxin peroxidase, reduces reactive oxygen, nitrogen and sulfur species using thioredoxin as hydrogen donor; mediates redox regulation of the nuclear localization of Yap1p; deletion results in mutator phenotype	27	2	19	9	39	8	52	10	74	9	82	14	12	3	21	12
chr1:160537	R	6.28413	2.71336	2.22576	3.74108	1	0	0	NA	NA	NA	NA	NA	37	3	40	11	66	28	83	21	76	13	47	5	277	36	98	70
chr12:232954	R	6.2656	2.85708	2.30295	3.80855	1	0	0	YLR044C	1160	CDS	PDC1	Major of three pyruvate decarboxylase isozymes, key enzyme in alcoholic fermentation, decarboxylates pyruvate to acetaldehyde; subject to glucose-, ethanol-, and autoregulation; involved in amino acid catabolism	46	4	48	17	71	29	191	23	72	11	64	16	1	2	7	4

## Sheet: Log2
site	strand	Log1_Score	Log2_Score	HS_Score	Avg_Score	Cand_Log1	Cand_Log2	Cand_HS	Gene	nt	Region	Name	Description	Log1_Nat_+CMCT	Log1_Nat_+CMCT	Log1_IVT_-CMCT	Log1_IVT_-CMCT	HS_Nat_+CMCT	HS_Nat_+CMCT	HS_IVT_-CMCT	HS_IVT_-CMCT	Log2_Nat_+CMCT	Log2_Nat_+CMCT	Log2_IVT_-CMCT	Log2_IVT_-CMCT	Stat_Nat_+CMCT	Stat_Nat_+CMCT	Stat_IVT_-CMCT	Stat_IVT_-CMCT
chr2:607029	F	0.0950126	6.59506	1.13192	2.60733	0	1	0	YBR191W	814	CDS	RPL21A	Protein component of the large (60S) ribosomal subunit, nearly identical to Rpl21Bp and has similarity to rat L21 ribosomal protein	2	2	2	5	20	14	18	8	99	1	47	14	1	1	2	1
chr16:136394	F	0.566433	6.57952	2.90354	3.34983	0	1	0	YPL220W	670	CDS	RPL1A	N-terminally acetylated protein component of the large (60S) ribosomal subunit, nearly identical to Rpl1Bp and has similarity to E. coli L1 and rat L10a ribosomal proteins; rpl1a rpl1b double null mutation is lethal	5	5	3	10	133	41	46	7	98	1	40	8	11	1	8	3
chr15:254370	F	3.03845	6.51575	1.85859	3.80426	0	1	0	YOL039W	171	CDS	RPP2A	Ribosomal protein P2 alpha, a component of the ribosomal stalk, which is involved in the interaction between translational elongation factors and the ribosome; regulates the accumulation of P1 (Rpp1Ap and Rpp1Bp) in the cytoplasm	4	1	2	7	25	11	19	5	94	1	36	9	3	1	2	1
chr11:164376	R	5.39441	6.48284	4.22491	5.36739	0	1	0	YKL153W	861	3-UTR	NA	NA	38	5	36	26	146	18	85	15	92	1	56	6	6	1	4	7
chr4:1489336	R	3.23863	6.46612	2.68279	4.12918	0	1	0	YDR524C	512	3-UTR	AGE1	ADP-ribosylation factor (ARF) GTPase activating protein (GAP) effector, involved in the secretory and endocytic pathways; contains C2C2H2 cysteine/histidine motif	20	7	15	20	68	21	85	15	91	1	100	16	58	9	16	55
chr16:731679	R	9.2778	6.46526	8.11562	7.95289	1	1	1	YPR102C	93	CDS	RPL11A	Protein component of the large (60S) ribosomal subunit, nearly identical to Rpl11Bp; involved in ribosomal assembly; depletion causes degradation of proteins and RNA of the 60S subunit; has similarity to E. coli L5 and rat L11	55	1	2	8	1971	28	22	7	637	9	12	8	23	1	4	2
chr1:160939	R	3.18166	6.43211	3.58995	4.40124	0	1	0	NA	NA	NA	NA	NA	15	5	44	7	47	7	71	7	89	1	19	11	30	5	8	13
chr12:215782	R	3.18166	6.43211	3.58995	4.40124	0	1	0	YLR035C	3176	CDS	MLH2	Protein required for DNA mismatch repair in mitosis and meiosis; involved in the repair of mutational intermediates; forms a complex with Pms1p and Msh1p to repair mismatched DNA	15	5	37	6	47	7	71	5	89	1	8	5	30	5	5	6
chr16:377534	R	4.00365	6.34363	3.93781	4.7617	0	1	0	YPL090C	889	CDS	RPS6A	Protein component of the small (40S) ribosomal subunit; identical to Rps6Bp and has similarity to rat S6 ribosomal protein	6	1	3	9	89	12	52	3	84	1	67	18	4	1	9	4
chr7:439398	F	-1.61478	6.26897	3.1982	2.61746	0	1	0	YGL030W	348	CDS	RPL30	Protein component of the large (60S) ribosomal subunit, has similarity to rat L30 ribosomal protein; involved in pre-rRNA processing in the nucleolus; autoregulates splicing of its transcript	2	5	4	7	62	13	30	6	80	1	29	5	11	1	1	2
chr15:444780	F	6.02064	6.21048	3.24719	5.15943	0	1	0	YOR063W	116	CDS	RPL3	Protein component of the large (60S) ribosomal subunit, has similarity to E. coli L3 and rat L3 ribosomal proteins; involved in the replication and maintenance of killer double stranded RNA virus	14	1	9	7	112	26	121	14	77	1	18	4	1	1	4	2
chr15:60739	R	4.68848	6.19706	5.79647	5.56067	0	1	1	YOL139C	348	CDS	CDC33	Cytoplasmic mRNA cap binding protein; the eIF4E-cap complex is responsible for mediating cap-dependent mRNA translation via interactions with the translation initiation factor eIF4G (Tif4631p or Tif4632p)	8	1	3	2	187	8	2	2	202	3	11	1	7	1	2	1
chr4:1489399	R	3.39654	6.17021	1.94692	3.83789	0	1	0	YDR524C	449	3-UTR	AGE1	ADP-ribosylation factor (ARF) GTPase activating protein (GAP) effector, involved in the secretory and endocytic pathways; contains C2C2H2 cysteine/histidine motif	11	3	18	6	32	14	68	13	75	1	20	16	42	2	29	20
chr11:327113	R	3.76982	6.084	3.22458	4.35947	0	1	0	YKL060C	29	CDS	FBA1	Fructose 1,6-bisphosphate aldolase, a cytosolic enzyme required for glycolysis and gluconeogenesis; catalyzes the conversion of fructose 1,6 bisphosphate into two 3-carbon products: glyceraldehyde-3-phosphate and dihydroxyacetone phosphate	25	7	65	35	82	18	170	23	131	2	109	10	1	1	8	6
chr1:164692	R	2.35363	6.06463	0.105918	2.84139	0	1	0	NA	NA	NA	NA	NA	3	1	3	8	4	4	12	4	70	1	16	4	22	2	4	1
chr11:617586	R	3.0772	6.06463	2.22217	3.788	0	1	0	YKR094C	824	3-UTR	RPL40B	Fusion protein, identical to Rpl40Ap, that is cleaved to yield ubiquitin and a ribosomal protein of the large (60S) ribosomal subunit with similarity to rat L40; ubiquitin may facilitate assembly of the ribosomal protein into ribosomes	7	2	1	4	46	18	32	10	70	1	17	3	4	1	2	5
chr14:576807	F	1.06022	5.9275	1.69659	2.89477	0	1	0	YNL030W	135	CDS	HHF2	One of two identical histone H4 proteins (see also HHF1); core histone required for chromatin assembly and chromosome function; contributes to telomeric silencing; N-terminal domain involved in maintaining genomic integrity	3	2	4	8	12	5	13	3	64	1	20	5	11	1	4	5
chr2:256394	F	3.56964	5.9275	2.42453	3.97389	0	1	0	YBR010W	74	CDS	HHT1	One of two identical histone H3 proteins (see also HHT2); core histone required for chromatin assembly, involved in heterochromatin-mediated telomeric and HM silencing; regulated by acetylation, methylation, and mitotic phosphorylation	5	1	3	6	24	7	31	3	64	1	34	6	14	1	5	7
chr12:498932	F	2.3206	5.89791	3.45693	3.89181	0	1	0	YLR167W	42	5-UTR	RPS31	Fusion protein that is cleaved to yield a ribosomal protein of the small (40S) subunit and ubiquitin; ubiquitin may facilitate assembly of the ribosomal protein into ribosomes; interacts genetically with translation factor eIF2B	7	3	3	14	183	41	39	6	116	2	36	4	7	1	6	1
chr12:283635	F	2.3206	5.87891	3.09571	3.76507	0	1	0	YLR075W	735	3-UTR	RPL10	Protein component of the large (60S) ribosomal subunit, responsible for joining the 40S and 60S subunits; regulates translation initiation; has similarity to rat L10 ribosomal protein and to members of the QM gene family	7	3	7	5	109	28	42	9	62	1	31	8	11	2	5	5
chr1:160831	F	1.95365	5.85403	2.91505	3.57424	0	1	0	NA	NA	NA	NA	NA	6	3	11	11	16	3	23	9	61	1	31	4	48	7	20	21
chr1:163150	R	2.10166	5.85403	2.48854	3.48141	0	1	0	NA	NA	NA	NA	NA	8	4	14	13	9	2	41	9	61	1	72	14	6	1	4	6
chr12:781008	R	0.451629	5.85403	2.59746	2.96771	0	1	0	YLR325C	394	3-UTR	RPL38	Protein component of the large (60S) ribosomal subunit, has similarity to rat L38 ribosomal protein	4	4	2	5	77	26	53	12	61	1	24	6	4	1	1	2
chr4:1489784	R	2.27623	5.85403	1.62326	3.25117	0	1	0	YDR524C	64	CDS	AGE1	ADP-ribosylation factor (ARF) GTPase activating protein (GAP) effector, involved in the secretory and endocytic pathways; contains C2C2H2 cysteine/histidine motif	5	2	7	24	25	13	29	13	61	1	62	12	5	2	4	11
chr7:277661	F	1.38842	5.85403	3.12619	3.45621	0	1	0	YGL123W	137	CDS	RPS2	Protein component of the small (40S) subunit, essential for control of translational accuracy; has similarity to E. coli S5 and rat S2 ribosomal proteins	2	1	1	4	13	2	9	3	61	1	2	2	1	1	1	1
chr12:781347	R	4.00365	5.83049	2.71402	4.18272	0	1	0	YLR325C	55	CDS	RPL38	Protein component of the large (60S) ribosomal subunit, has similarity to rat L38 ribosomal protein	6	1	2	8	18	4	22	8	111	2	24	5	5	2	2	2
chr2:606732	F	-0.661584	5.80302	3.27243	2.80462	0	1	0	YBR191W	517	CDS	RPL21A	Protein component of the large (60S) ribosomal subunit, nearly identical to Rpl21Bp and has similarity to rat L21 ribosomal protein	2	3	2	9	48	9	62	17	59	1	32	8	2	1	2	1
chr4:118446	F	0.988443	5.80302	3.31789	3.36978	0	1	0	YDL191W	830	CDS	RPL35A	Protein component of the large (60S) ribosomal subunit, identical to Rpl35Bp and has similarity to rat L35 ribosomal protein	4	3	6	6	58	11	29	7	59	1	47	8	10	3	4	2
chr5:52988	R	1.06022	5.80302	3.07876	3.314	0	1	0	YEL054C	280	CDS	RPL12A	Protein component of the large (60S) ribosomal subunit, nearly identical to Rpl12Bp; rpl12a rpl12b double mutant exhibits slow growth and slow translation; has similarity to E. coli L11 and rat L12 ribosomal proteins	3	2	5	9	35	7	44	3	59	1	29	5	1	1	1	1
chr13:774787	F	4.85304	5.78187	1.77119	4.13537	0	1	0	YMR251W	86	CDS	GTO3	Putative cytosolic Omega class glutathione transferase	79	17	54	15	22	10	29	7	154	3	64	10	180	8	52	57
chr12:232885	R	4.56954	5.77686	2.97229	4.43956	0	1	0	YLR044C	1229	CDS	PDC1	Major of three pyruvate decarboxylase isozymes, key enzyme in alcoholic fermentation, decarboxylates pyruvate to acetaldehyde; subject to glucose-, ethanol-, and autoregulation; involved in amino acid catabolism	31	6	23	17	51	12	116	8	58	1	71	9	6	2	5	2
chr12:1018035	R	1.38842	5.77686	2.66698	3.27742	0	1	0	YLR441C	891	3-UTR	RPS1A	Ribosomal protein 10 (rp10) of the small (40S) subunit; nearly identical to Rps1Bp and has similarity to rat S3a ribosomal protein	2	1	1	1	21	5	15	1	58	1	4	1	6	1	1	3
chr14:352572	F	1.38842	5.77686	1.91736	3.02755	0	1	0	YNL145W	193	3-UTR	MFA2	Mating pheromone a-factor, made by a cells; interacts with alpha cells to induce cell cycle arrest and other responses leading to mating; biogenesis involves C-terminal modification, N-terminal proteolysis, and export; also encoded by MFA1	2	1	4	2	9	3	22	4	58	1	11	2	14	2	4	3
chr8:127482	F	1.38842	5.77686	1.91961	3.0283	0	1	0	YHR010W	991	CDS	RPL27A	Protein component of the large (60S) ribosomal subunit, nearly identical to Rpl27Bp and has similarity to rat L27 ribosomal protein	2	1	1	4	22	9	10	2	58	1	27	4	2	1	4	2
chr15:445698	F	3.39507	5.75995	3.49645	4.21716	0	1	0	YOR063W	1034	CDS	RPL3	Protein component of the large (60S) ribosomal subunit, has similarity to E. coli L3 and rat L3 ribosomal proteins; involved in the replication and maintenance of killer double stranded RNA virus	8	2	3	5	69	12	33	8	106	2	23	7	17	2	4	9
chr13:222921	R	2.35363	5.75024	4.4233	4.17572	0	1	0	YML026C	925	3-UTR	RPS18B	Protein component of the small (40S) ribosomal subunit; nearly identical to Rps18Ap and has similarity to E. coli S13 and rat S18 ribosomal proteins	3	1	3	6	76	7	39	3	57	1	22	3	2	1	2	2
chr8:545131	R	5.44655	5.75024	2.67124	4.62268	0	1	0	NA	NA	NA	NA	NA	11	1	10	15	10	2	19	7	57	1	27	3	20	2	3	3
chr12:202318	R	2.71024	5.74545	3.30685	3.92085	0	1	0	YLR029C	299	CDS	RPL15A	Protein component of the large (60S) ribosomal subunit, nearly identical to Rpl15Bp and has similarity to rat L15 ribosomal protein; binds to 5.8 S rRNA	6	2	2	1	151	36	17	4	105	2	16	12	8	1	2	1
chr15:110683	F	4.35747	5.72316	3.20221	4.42761	0	1	0	YOL109W	425	3-UTR	ZEO1	Peripheral membrane protein of the plasma membrane that interacts with Mid2p; regulates the cell integrity pathway mediated by Pkc1p and Slt2p	32	7	42	7	66	14	40	7	56	1	7	2	23	7	12	15
chr16:702048	F	1.95365	5.72316	2.18937	3.28873	0	1	0	YPR080W	1489	3-UTR	TEF1	Translational elongation factor EF-1 alpha; also encoded by TEF2; functions in the binding reaction of aminoacyl-tRNA (AA-tRNA) to ribosomes	6	3	7	9	28	10	59	16	56	1	33	5	31	2	12	14
chr8:212516	R	3.27547	5.72316	1.1236	3.37407	0	1	0	YHR052W	31	CDS	CIC1	Essential protein that interacts with proteasome components and has a potential role in proteasome substrate specificity; also copurifies with 66S pre-ribosomal particles	18	6	8	5	10	6	16	3	56	1	13	3	90	8	22	23
chr10:652540	F	4.00365	5.69559	2.40362	4.03429	0	1	0	YJR123W	685	CDS	RPS5	Protein component of the small (40S) ribosomal subunit, the least basic of the non-acidic ribosomal proteins; phosphorylated in vivo; essential for viability; has similarity to E. coli S7 and rat S5 ribosomal proteins	6	1	3	4	71	27	80	20	55	1	19	4	2	1	2	5
chr7:480250	R	3.06686	5.69559	2.91505	3.8925	0	1	0	YGL008C	2658	CDS	PMA1	Plasma membrane H+-ATPase, pumps protons out of the cell; major regulator of cytoplasmic pH and plasma membrane potential; part of the P2 subgroup of cation-transporting ATPases	12	4	8	6	16	3	18	1	55	1	19	7	1	1	1	8
chr14:303412	F	0.0950126	5.67079	2.21245	2.65942	0	1	0	YNL178W	750	3-UTR	RPS3	Protein component of the small (40S) ribosomal subunit, has apurinic/apyrimidinic (AP) endonuclease activity; essential for viability; has similarity to E. coli S3 and rat S3 ribosomal proteins	2	2	2	21	73	32	60	17	100	2	39	17	22	3	6	12
chr4:580032	F	2.35363	5.66751	2.78048	3.60054	0	1	0	YDR064W	596	CDS	RPS13	Protein component of the small (40S) ribosomal subunit; has similarity to E. coli S15 and rat S13 ribosomal proteins	3	1	4	4	26	6	38	4	54	1	14	13	1	2	2	3
chr7:227778	R	2.35363	5.66751	2.35179	3.45764	0	1	0	YGL147C	574	CDS	RPL9A	Protein component of the large (60S) ribosomal subunit, nearly identical to Rpl9Bp and has similarity to E. coli L6 and rat L9 ribosomal proteins	3	1	2	5	54	20	38	14	54	1	9	2	5	1	1	1
chr16:700614	F	5.53408	5.64691	3.76478	4.98192	0	1	0	YPR080W	55	CDS	TEF1	Translational elongation factor EF-1 alpha; also encoded by TEF2; functions in the binding reaction of aminoacyl-tRNA (AA-tRNA) to ribosomes	27	3	32	48	117	19	197	36	141	3	84	14	1	3	4	10
chr2:477687	F	5.53408	5.64691	3.76478	4.98192	0	1	0	YBR118W	36	CDS	TEF2	Translational elongation factor EF-1 alpha; also encoded by TEF1; functions in the binding reaction of aminoacyl-tRNA (AA-tRNA) to ribosomes	27	3	33	48	117	19	196	36	141	3	85	14	1	3	4	10
chr15:900324	R	2.35363	5.60975	3.505	3.82279	0	1	0	YOR312C	881	CDS	RPL20B	Protein component of the large (60S) ribosomal subunit, nearly identical to Rpl20Ap and has similarity to rat L18a ribosomal protein	3	1	2	4	74	13	52	9	52	1	24	17	7	1	2	1
chr3:137749	F	5.12259	5.60975	2.67449	4.46894	0	1	0	YCR012W	47	CDS	PGK1	3-phosphoglycerate kinase, catalyzes transfer of high-energy phosphoryl groups from the acyl phosphate of 1,3-bisphosphoglycerate to ADP to produce ATP; key enzyme in glycolysis and gluconeogenesis	49	8	37	15	57	17	71	18	52	1	49	10	1	1	3	4
chr3:177870	R	3.39507	5.60975	3.69274	4.23252	0	1	0	YCR031C	368	CDS	RPS14A	Ribosomal protein 59 of the small subunit, required for ribosome assembly and 20S pre-rRNA processing; mutations confer cryptopleurine resistance; nearly identical to Rps14Bp and similar to E. coli S11 and rat S14 ribosomal proteins	8	2	4	12	44	6	54	11	52	1	20	3	4	1	4	3
chr1:160765	R	4.68848	5.58004	1.99338	4.0873	0	1	0	NA	NA	NA	NA	NA	8	1	11	14	29	12	24	4	51	1	33	9	83	7	23	28
chr12:781349	R	1.38842	5.58004	3.28366	3.41737	0	1	0	YLR325C	53	CDS	RPL38	Protein component of the large (60S) ribosomal subunit, has similarity to rat L38 ribosomal protein	2	1	4	9	25	4	25	2	51	1	15	5	8	1	1	1
chr12:976776	R	4.68848	5.58004	1.99338	4.0873	0	1	0	NA	NA	NA	NA	NA	8	1	10	12	29	12	17	4	51	1	26	5	83	7	15	17
chr4:309754	R	1.51963	5.58004	2.30036	3.13334	0	1	0	YDL081C	415	3-UTR	RPP1A	Ribosomal protein P1 alpha, a component of the ribosomal stalk, which is involved in the interaction between translational elongation factors and the ribosome; accumulation of P1 in the cytoplasm is regulated by phosphorylation and interaction with the P2 stalk component	5	3	4	3	121	56	44	13	51	1	13	3	1	2	9	10
chr8:75861	F	3.03845	5.58004	2.95628	3.85826	0	1	0	YHL015W	477	3-UTR	RPS20	Protein component of the small (40S) ribosomal subunit; overproduction suppresses mutations affecting RNA polymerase III-dependent transcription; has similarity to E. coli S10 and rat S20 ribosomal proteins	4	1	3	7	40	9	18	4	51	1	10	4	2	1	2	1
chr8:75891	F	-0.261603	5.58004	2.28431	2.53425	0	1	0	YHL015W	507	3-UTR	RPS20	Protein component of the small (40S) ribosomal subunit; overproduction suppresses mutations affecting RNA polymerase III-dependent transcription; has similarity to E. coli S10 and rat S20 ribosomal proteins	1	1	1	7	8	2	22	7	51	1	18	7	8	1	2	2
chr8:147885	R	1.06022	5.58004	1.08587	2.57538	0	1	0	YHR021C	818	CDS	RPS27B	Protein component of the small (40S) ribosomal subunit; nearly identical to Rps27Ap and has similarity to rat S27 ribosomal protein	3	2	2	8	41	35	19	6	51	1	18	3	8	3	3	4
chr15:1028169	R	4.37061	5.55973	3.73472	4.55502	0	1	0	YOR368W	1368	3-UTR	RAD17	Checkpoint protein, involved in the activation of the DNA damage and meiotic pachytene checkpoints; with Mec3p and Ddc1p, forms a clamp that is loaded onto partial duplex DNA; homolog of human and S. pombe Rad1 and U. maydis Rec1 proteins	7	1	4	19	240	47	129	19	93	2	24	14	21	2	14	11
chr15:980500	R	5.8108	5.54974	6.89345	6.08466	0	1	1	NA	NA	NA	NA	NA	38	4	5	4	65	1	16	2	50	1	7	1	408	8	6	5
chr7:735635	F	5.8108	5.54974	5.3458	5.56878	0	1	1	NA	NA	NA	NA	NA	38	4	5	4	65	3	16	2	50	1	7	1	408	8	4	5
chr11:164041	R	4.94744	5.54974	2.94157	4.47958	0	1	0	YKL153W	526	CDS	NA	NA	41	7	20	5	85	23	94	13	50	1	10	2	4	3	3	3
chr7:311662	F	3.03845	5.54974	1.85976	3.48265	0	1	0	YGL103W	710	CDS	RPL28	Ribosomal protein L29 of the large (60S) ribosomal subunit, has similarity to E. coli L15 and rat L27a ribosomal proteins; may have peptidyl transferase activity; can mutate to cycloheximide resistance	4	1	1	12	39	19	44	9	50	1	31	6	7	1	2	5
chr13:634045	F	5.26571	5.51882	3.65667	4.81373	0	1	0	YMR186W	1714	CDS	HSC82	Cytoplasmic chaperone of the Hsp90 family, redundant in function and nearly identical with Hsp82p, and together they are essential; expressed constitutively at 10-fold higher basal levels that HSP82 and induced 2-3 fold by heat shock	36	5	16	2	31	4	15	2	49	1	11	5	8	1	2	3
chr15:900520	R	3.03845	5.51882	3.34966	3.96898	0	1	0	YOR312C	685	CDS	RPL20B	Protein component of the large (60S) ribosomal subunit, nearly identical to Rpl20Ap and has similarity to rat L18a ribosomal protein	4	1	2	5	76	15	52	7	49	1	79	29	4	1	2	5
chr11:258945	F	5.32547	5.5108	3.14053	4.65893	0	1	0	YKL096W	96	CDS	CWP1	Cell wall mannoprotein, linked to a beta-1,3- and beta-1,6-glucan heteropolymer through a phosphodiester bond; involved in cell wall organization	18	2	23	23	32	6	118	32	129	3	106	44	21	1	36	21
chr12:370000	R	7.22631	5.49246	2.443	5.05392	1	1	0	YLR110C	144	CDS	CCW12	Cell wall protein, mutants are defective in mating and agglutination, expression is downregulated by alpha-factor	40	2	33	13	108	44	135	25	89	2	46	22	14	5	25	25
chr2:89115	R	-0.261603	5.48727	5.86887	3.69818	0	1	1	YBL072C	323	CDS	RPS8A	Protein component of the small (40S) ribosomal subunit; identical to Rps8Bp and has similarity to rat S8 ribosomal protein	1	1	2	14	36	1	55	14	48	1	47	6	1	1	2	1
chr11:258903	F	4.68848	5.48727	1.54571	3.90715	0	1	0	YKL096W	54	CDS	CWP1	Cell wall mannoprotein, linked to a beta-1,3- and beta-1,6-glucan heteropolymer through a phosphodiester bond; involved in cell wall organization	8	1	13	26	11	5	79	11	48	1	104	17	12	1	14	7
chr12:780995	R	-1.55501	5.48727	2.62877	2.18701	0	1	0	YLR324W	1849	3-UTR	PEX30	Peroxisomal integral membrane protein, involved in negative regulation of peroxisome number; partially functionally redundant with Pex31p; genetic interactions suggest action at a step downstream of steps mediated by Pex28p and Pex29p	1	2	3	7	27	7	30	5	48	1	13	3	3	1	3	2
chr13:220321	F	2.91885	5.48727	2.14973	3.51862	0	1	0	YML028W	214	CDS	TSA1	Ubiquitous housekeeping thioredoxin peroxidase, reduces reactive oxygen, nitrogen and sulfur species using thioredoxin as hydrogen donor; mediates redox regulation of the nuclear localization of Yap1p; deletion results in mutator phenotype	9	3	12	9	13	4	15	3	48	1	44	18	6	2	12	8
chr13:774796	F	5.19865	5.48727	1.71312	4.13301	0	1	0	YMR251W	95	CDS	GTO3	Putative cytosolic Omega class glutathione transferase	35	5	34	7	8	3	10	2	48	1	24	6	53	6	48	42
chr14:252818	F	2.35363	5.48727	3.61814	3.81968	0	1	0	YNL209W	782	CDS	SSB2	Cytoplasmic ATPase that is a ribosome-associated molecular chaperone, functions with J-protein partner Zuo1p; may be involved in the folding of newly-synthesized polypeptide chains; member of the HSP70 family; homolog of SSB1	3	1	1	9	24	3	29	1	48	1	36	5	1	1	1	1
chr4:1360819	F	0.0950126	5.48727	4.18933	3.2572	0	1	0	YDR450W	926	3-UTR	RPS18A	Protein component of the small (40S) ribosomal subunit; nearly identical to Rps18Bp and has similarity to E. coli S13 and rat S18 ribosomal proteins	2	2	1	2	24	2	15	5	48	1	17	4	5	1	2	8
chr7:24952	F	-0.261603	5.48727	3.94629	3.05732	0	1	0	YGL253W	1051	CDS	HXK2	Hexokinase isoenzyme 2 that catalyzes phosphorylation of glucose in the cytosol; predominant hexokinase during growth on glucose; functions in the nucleus to repress expression of HXK1 and GLK1 and to induce expression of its own gene	1	1	2	7	29	3	17	2	48	1	31	8	10	1	3	5
chr7:556689	F	3.03845	5.48727	1.92027	3.482	0	1	0	YGR034W	902	3-UTR	RPL26B	Protein component of the large (60S) ribosomal subunit, nearly identical to Rpl26Ap and has similarity to E. coli L24 and rat L26 ribosomal proteins; binds to 5.8S rRNA	4	1	1	4	20	8	29	4	48	1	4	2	9	4	1	1
chr8:75484	F	0.0950126	5.48727	2.42453	2.66894	0	1	0	YHL015W	100	CDS	RPS20	Protein component of the small (40S) ribosomal subunit; overproduction suppresses mutations affecting RNA polymerase III-dependent transcription; has similarity to E. coli S10 and rat S20 ribosomal proteins	2	2	2	7	24	7	22	6	48	1	12	4	1	1	1	4
chr12:370091	R	5.32547	5.48689	2.31947	4.37728	0	1	0	YLR110C	53	CDS	CCW12	Cell wall protein, mutants are defective in mating and agglutination, expression is downregulated by alpha-factor	18	2	13	36	35	12	78	10	127	3	179	42	2	2	16	13
chr10:74939	R	-0.261603	5.45505	3.62285	2.93877	0	1	0	YJL190C	374	CDS	RPS22A	Protein component of the small (40S) ribosomal subunit; nearly identical to Rps22Bp and has similarity to E. coli S8 and rat S15a ribosomal proteins	1	1	3	8	64	10	22	3	47	1	61	14	1	1	1	1
chr12:258840	R	2.35363	5.45505	3.61814	3.80894	0	1	0	YLR058C	590	CDS	SHM2	Cytosolic serine hydroxymethyltransferase, involved in one-carbon metabolism	3	1	2	9	24	3	19	3	47	1	22	11	1	1	2	2
chr15:506347	F	0.0950126	5.45505	2.47039	2.67349	0	1	0	YOR096W	582	CDS	RPS7A	Protein component of the small (40S) ribosomal subunit, nearly identical to Rps7Bp; interacts with Kti11p; deletion causes hypersensitivity to zymocin; has similarity to rat S7 and Xenopus S8 ribosomal proteins	2	2	2	2	76	28	26	6	47	1	6	3	1	1	1	1
chr2:453072	F	3.56964	5.45505	2.50979	3.84483	0	1	0	YBR106W	465	CDS	PHO88	Probable membrane protein, involved in phosphate transport; pho88 pho86 double null mutant exhibits enhanced synthesis of repressible acid phosphatase at high inorganic phosphate concentrations	5	1	6	3	16	4	6	4	47	1	20	3	5	1	1	5
chr13:632425	F	4.49104	5.42214	5.21165	5.04161	0	1	1	YMR186W	94	CDS	HSC82	Cytoplasmic chaperone of the Hsp90 family, redundant in function and nearly identical with Hsp82p, and together they are essential; expressed constitutively at 10-fold higher basal levels that HSP82 and induced 2-3 fold by heat shock	26	5	8	5	76	4	10	3	46	1	16	2	3	1	1	4
chr10:477511	F	2.10313	5.42214	1.30178	2.94235	0	1	0	NA	NA	NA	NA	NA	11	6	14	9	14	8	39	9	46	1	13	3	20	2	8	5
chr12:242764	F	3.56964	5.42214	3.62646	4.20608	0	1	0	YLR048W	731	CDS	RPS0B	Protein component of the small (40S) ribosomal subunit, nearly identical to Rps0Ap; required for maturation of 18S rRNA along with Rps0Ap; deletion of either RPS0 gene reduces growth rate, deletion of both genes is lethal	5	1	7	13	48	7	69	18	46	1	55	8	1	1	5	2
chr15:678170	R	2.35363	5.42214	3.75693	3.84423	0	1	0	YOR182C	639	3-UTR	RPS30B	Protein component of the small (40S) ribosomal subunit; nearly identical to Rps30Ap and has similarity to rat S30 ribosomal protein	3	1	5	6	26	3	49	7	46	1	14	5	17	2	13	6
chr4:45359	F	-0.261603	5.42214	3.78423	2.98159	0	1	0	YDL229W	1325	CDS	SSB1	Cytoplasmic ATPase that is a ribosome-associated molecular chaperone, functions with J-protein partner Zuo1p; may be involved in folding of newly-made polypeptide chains; member of the HSP70 family; interacts with phosphatase subunit Reg1p	1	1	1	3	19	2	23	5	46	1	13	3	1	1	2	2
chr4:118371	F	1.06022	5.42214	1.69479	2.72571	0	1	0	YDL191W	755	CDS	RPL35A	Protein component of the large (60S) ribosomal subunit, identical to Rpl35Bp and has similarity to rat L35 ribosomal protein	3	2	2	6	10	4	22	9	46	1	10	5	4	1	4	4
chr4:879087	F	2.31026	5.42214	1.30178	3.0114	0	1	0	NA	NA	NA	NA	NA	12	6	16	10	14	8	38	10	46	1	15	6	20	2	8	6
chr16:700767	F	3.74438	5.40179	3.19863	4.11493	0	1	0	YPR080W	208	CDS	TEF1	Translational elongation factor EF-1 alpha; also encoded by TEF2; functions in the binding reaction of aminoacyl-tRNA (AA-tRNA) to ribosomes	19	5	41	33	46	9	101	17	155	4	40	5	5	1	3	4
chr1:72955	F	7.34246	5.38851	4.37706	5.70267	1	1	0	YAL038W	1197	CDS	CDC19	Pyruvate kinase, functions as a homotetramer in glycolysis to convert phosphoenolpyruvate to pyruvate, the input for aerobic (TCA cycle) or anaerobic (glucose fermentation) respiration	42	2	53	11	74	7	124	14	45	1	35	7	5	1	7	4
chr12:498927	F	2.35363	5.38851	4.1959	3.97934	0	1	0	YLR167W	37	5-UTR	RPS31	Fusion protein that is cleaved to yield a ribosomal protein of the small (40S) subunit and ubiquitin; ubiquitin may facilitate assembly of the ribosomal protein into ribosomes; interacts genetically with translation factor eIF2B	3	1	4	9	169	22	27	11	45	1	28	10	3	1	2	4
chr15:92401	R	2.35363	5.38851	3.22913	3.65709	0	1	0	YOL121C	497	CDS	RPS19A	Protein component of the small (40S) ribosomal subunit, required for assembly and maturation of pre-40 S particles; mutations in human RPS19 are associated with Diamond Blackfan anemia; nearly identical to Rps19Bp	3	1	1	8	51	10	30	4	45	1	3	1	1	1	1	2
chr2:591722	R	2.35363	5.38851	3.76361	3.83525	0	1	0	YBR181C	1075	CDS	RPS6B	Protein component of the small (40S) ribosomal subunit; identical to Rps6Ap and has similarity to rat S6 ribosomal protein	3	1	6	7	75	11	25	5	45	1	4	2	3	1	2	2
chr2:605157	F	-1.55501	5.38851	2.49531	2.1096	0	1	0	YBR189W	677	CDS	RPS9B	Protein component of the small (40S) ribosomal subunit; nearly identical to Rps9Ap and has similarity to E. coli S4 and rat S9 ribosomal proteins	1	2	2	2	25	7	15	5	45	1	23	3	4	1	1	1
chr2:607075	F	-0.261603	5.38851	2.81146	2.64612	0	1	0	YBR191W	860	CDS	RPL21A	Protein component of the large (60S) ribosomal subunit, nearly identical to Rpl21Bp and has similarity to rat L21 ribosomal protein	1	1	3	6	30	7	40	7	45	1	41	13	4	1	1	2
chr4:229935	F	3.56964	5.38851	4.05475	4.33763	0	1	0	YDL130W	46	CDS	RPP1B	Ribosomal protein P1 beta, component of the ribosomal stalk, which is involved in interaction of translational elongation factors with ribosome; accumulation is regulated by phosphorylation and interaction with the P2 stalk component	5	1	2	5	39	4	17	8	45	1	16	11	1	1	1	2
chr8:241922	F	1.38842	5.38851	0.511183	2.42937	0	1	0	YHR072W	339	3-UTR	ERG7	Lanosterol synthase, an essential enzyme that catalyzes the cyclization of squalene 2,3-epoxide, a step in ergosterol biosynthesis	2	1	1	2	4	3	4	3	45	1	11	3	11	4	5	2
chr4:1489535	R	4.05747	5.3671	2.728	4.05086	0	1	0	YDR524C	313	3-UTR	AGE1	ADP-ribosylation factor (ARF) GTPase activating protein (GAP) effector, involved in the secretory and endocytic pathways; contains C2C2H2 cysteine/histidine motif	25	6	22	12	113	38	174	23	82	2	40	12	17	4	14	21
chr16:642498	F	4.00365	5.35412	5.30458	4.88745	0	1	1	YPR035W	411	CDS	GLN1	Glutamine synthetase (GS), synthesizes glutamine from glutamate and ammonia; with Glt1p, forms the secondary pathway for glutamate biosynthesis from ammonia; expression regulated by nitrogen source and by amino acid limitation	6	1	2	3	26	1	1	1	44	1	1	1	4	1	1	1
chr1:164003	R	3.43381	5.35412	2.39968	3.7292	0	1	0	NA	NA	NA	NA	NA	14	4	20	7	18	5	53	4	44	1	27	7	8	3	17	2
chr11:334554	R	3.03845	5.35412	2.01105	3.46787	0	1	0	YKL056C	114	CDS	TMA19	Protein of unknown function that associates with ribosomes; homolog of translationally controlled tumor protein; green fluorescent protein (GFP)-fusion protein localizes to the cytoplasm; YKL056C is not an essential gene	4	1	2	11	60	29	22	9	44	1	12	5	4	1	4	10
chr12:673898	F	4.00365	5.35412	2.56788	3.97522	0	1	0	YLR264W	778	3-UTR	RPS28B	Protein component of the small (40S) ribosomal subunit; nearly identical to Rps28Ap and has similarity to rat S28 ribosomal protein	6	1	1	6	23	6	19	3	44	1	8	3	11	1	6	5
chr15:1028176	R	-0.261603	5.35412	4.17177	3.08809	0	1	0	YOR369C	516	3-UTR	RPS12	Protein component of the small (40S) ribosomal subunit; has similarity to rat ribosomal protein S12	1	1	2	6	58	6	31	7	44	1	6	4	11	2	8	3
chr8:75840	F	2.35363	5.35412	3.08168	3.59648	0	1	0	YHL015W	456	3-UTR	RPS20	Protein component of the small (40S) ribosomal subunit; overproduction suppresses mutations affecting RNA polymerase III-dependent transcription; has similarity to E. coli S10 and rat S20 ribosomal proteins	3	1	2	3	43	9	22	3	44	1	17	7	1	1	2	2
chr1:163370	R	3.896	5.31894	3.60161	4.27218	0	1	0	NA	NA	NA	NA	NA	17	4	20	9	36	5	72	6	43	1	14	2	8	4	1	3
chr10:472710	F	2.63285	5.31894	2.27824	3.41001	0	1	0	NA	NA	NA	NA	NA	10	4	1	1	14	4	5	1	43	1	5	2	119	8	6	3
chr12:595936	F	3.896	5.31894	3.60161	4.27218	0	1	0	NA	NA	NA	NA	NA	17	4	20	9	36	5	71	8	43	1	14	2	8	4	1	3
chr2:169073	F	2.35363	5.31894	3.14053	3.60436	0	1	0	YBL027W	670	CDS	RPL19B	Protein component of the large (60S) ribosomal subunit, nearly identical to Rpl19Ap and has similarity to rat L19 ribosomal protein; rpl19a and rpl19b single null mutations result in slow growth, while the double null mutation is lethal	3	1	3	5	32	6	37	6	43	1	16	7	7	1	2	4
chr2:169174	F	-0.261603	5.31894	3.24566	2.76766	0	1	0	YBL027W	771	CDS	RPL19B	Protein component of the large (60S) ribosomal subunit, nearly identical to Rpl19Ap and has similarity to rat L19 ribosomal protein; rpl19a and rpl19b single null mutations result in slow growth, while the double null mutation is lethal	1	1	2	3	34	6	23	11	43	1	9	2	6	1	1	1
chr8:75523	F	1.38842	5.31894	2.91505	3.20747	0	1	0	YHL015W	139	CDS	RPS20	Protein component of the small (40S) ribosomal subunit; overproduction suppresses mutations affecting RNA polymerase III-dependent transcription; has similarity to E. coli S10 and rat S20 ribosomal proteins	2	1	1	4	16	3	10	4	43	1	8	6	1	1	3	1
chr16:795699	F	2.35363	5.29973	3.0783	3.57722	0	1	0	YPR132W	754	CDS	RPS23B	Ribosomal protein 28 (rp28) of the small (40S) ribosomal subunit, required for translational accuracy; nearly identical to Rps23Ap and similar to E. coli S12 and rat S23 ribosomal proteins; deletion of both RPS23A and RPS23B is lethal	3	1	2	8	39	8	21	2	145	4	21	6	10	3	1	2
chr11:164087	R	4.5558	5.29057	3.71719	4.52119	0	1	0	YKL153W	572	CDS	NA	NA	46	10	62	4	99	16	72	15	78	2	16	6	5	1	5	3
chr12:781220	R	1.95365	5.28293	3.06561	3.43406	0	1	0	YLR325C	182	CDS	RPL38	Protein component of the large (60S) ribosomal subunit, has similarity to rat L38 ribosomal protein	6	3	6	2	61	14	28	5	42	1	2	5	1	1	4	1
chr7:227735	R	1.38842	5.28293	2.8775	3.18295	0	1	0	YGL147C	617	3-UTR	RPL9A	Protein component of the large (60S) ribosomal subunit, nearly identical to Rpl9Bp and has similarity to E. coli L6 and rat L9 ribosomal proteins	2	1	3	5	61	16	37	12	42	1	8	3	3	1	4	1
chr7:278419	F	1.38842	5.28293	2.42539	3.03225	0	1	0	YGL123W	895	3-UTR	RPS2	Protein component of the small (40S) subunit, essential for control of translational accuracy; has similarity to E. coli S5 and rat S2 ribosomal proteins	2	1	2	2	47	16	42	8	42	1	14	3	10	1	6	4
chr8:148106	R	2.35363	5.28293	4.18933	3.94196	0	1	0	YHR021C	597	CDS	RPS27B	Protein component of the small (40S) ribosomal subunit; nearly identical to Rps27Ap and has similarity to rat S27 ribosomal protein	3	1	1	2	24	2	11	1	42	1	14	5	5	2	1	1
chr8:452744	R	2.63285	5.28293	1.1236	3.01312	0	1	0	YHR174W	1539	3-UTR	ENO2	Enolase II, a phosphopyruvate hydratase that catalyzes the conversion of 2-phosphoglycerate to phosphoenolpyruvate during glycolysis and the reverse reaction during gluconeogenesis; expression is induced in response to glucose	10	4	23	14	10	6	35	6	42	1	51	13	6	3	8	7
chr8:548691	R	2.38204	5.28293	1.91736	3.19411	0	1	0	NA	NA	NA	NA	NA	9	4	2	3	9	3	16	2	42	1	5	4	77	9	2	2
chr7:278363	F	2.35363	5.26698	4.08643	3.90234	0	1	0	YGL123W	839	CDS	RPS2	Protein component of the small (40S) subunit, essential for control of translational accuracy; has similarity to E. coli S5 and rat S2 ribosomal proteins	3	1	3	10	193	28	75	25	110	3	22	8	5	5	8	8
chr1:165832	R	2.10166	5.24605	1.60953	2.98575	0	1	0	NA	NA	NA	NA	NA	8	4	1	1	15	7	5	1	41	1	4	8	131	14	10	5
chr12:656366	F	3.81294	5.24605	2.6227	3.8939	0	1	0	NA	NA	NA	NA	NA	31	9	12	9	33	9	42	10	41	1	25	7	111	7	33	20
chr13:507564	R	1.38842	5.24605	4.10264	3.57904	0	1	0	YMR120C	1751	CDS	ADE17	Enzyme of 'de novo' purine biosynthesis containing both 5-aminoimidazole-4-carboxamide ribonucleotide transformylase and inosine monophosphate cyclohydrolase activities, isozyme of Ade16p; ade16 ade17 mutants require adenine and histidine	2	1	3	4	13	1	17	1	41	1	15	7	1	1	1	1
chr15:123245	F	3.81294	5.24605	2.6227	3.8939	0	1	0	YOL103W	5451	CDS	ITR2	Myo-inositol transporter with strong similarity to the major myo-inositol transporter Itr1p, member of the sugar transporter superfamily; expressed constitutively	31	9	10	8	33	9	40	7	41	1	13	7	111	7	23	13
chr4:45817	F	1.74504	5.24605	3.64974	3.54694	0	1	0	YDL229W	1783	CDS	SSB1	Cytoplasmic ATPase that is a ribosome-associated molecular chaperone, functions with J-protein partner Zuo1p; may be involved in folding of newly-made polypeptide chains; member of the HSP70 family; interacts with phosphatase subunit Reg1p	4	2	7	7	65	10	39	5	41	1	30	4	7	1	3	2
chr4:322943	F	-0.261603	5.24605	1.70705	2.2305	0	1	0	YDL075W	738	CDS	RPL31A	Protein component of the large (60S) ribosomal subunit, nearly identical to Rpl31Bp and has similarity to rat L31 ribosomal protein; associates with the karyopherin Sxm1p	1	1	1	7	14	6	21	3	41	1	15	8	18	2	1	1
chr4:987524	F	3.81294	5.24605	2.6227	3.8939	0	1	0	YDR261C	4886	3-UTR	EXG2	Exo-1,3-beta-glucanase, involved in cell wall beta-glucan assembly; may be anchored to the plasma membrane via a glycosylphosphatidylinositol (GPI) anchor	31	9	10	8	33	9	41	7	41	1	13	7	111	7	23	14
chr4:1489728	R	6.18487	5.22253	2.46207	4.62316	0	1	0	YDR524C	120	CDS	AGE1	ADP-ribosylation factor (ARF) GTPase activating protein (GAP) effector, involved in the secretory and endocytic pathways; contains C2C2H2 cysteine/histidine motif	15	1	11	10	38	12	85	7	168	5	117	28	18	1	19	14
chr1:160752	R	5.44424	5.20827	3.65287	4.76846	0	1	0	NA	NA	NA	NA	NA	26	3	22	7	43	6	39	9	40	1	8	4	77	3	21	28
chr1:161782	F	3.60367	5.20827	2.49343	3.76846	0	1	0	NA	NA	NA	NA	NA	12	3	19	10	19	5	58	15	40	1	21	6	7	2	8	2
chr1:162839	R	5.84422	5.20827	1.08237	4.04495	0	1	0	NA	NA	NA	NA	NA	13	1	17	7	4	2	20	2	40	1	21	3	4	1	2	4
chr11:259210	F	3.18166	5.20827	2.93344	3.77446	0	1	0	YKL096W	361	3-UTR	CWP1	Cell wall mannoprotein, linked to a beta-1,3- and beta-1,6-glucan heteropolymer through a phosphodiester bond; involved in cell wall organization	15	5	17	10	63	16	120	32	40	1	40	14	15	10	9	17
chr11:617554	R	2.35363	5.20827	3.69048	3.75079	0	1	0	YKR094C	856	3-UTR	RPL40B	Fusion protein, identical to Rpl40Ap, that is cleaved to yield ubiquitin and a ribosomal protein of the large (60S) ribosomal subunit with similarity to rat L40; ubiquitin may facilitate assembly of the ribosomal protein into ribosomes	3	1	2	5	18	2	19	6	40	1	6	1	2	1	2	3
chr12:673624	F	4.37061	5.20827	2.27365	3.95084	0	1	0	YLR264W	504	3-UTR	RPS28B	Protein component of the small (40S) ribosomal subunit; nearly identical to Rps28Ap and has similarity to rat S28 ribosomal protein	7	1	1	2	22	7	10	2	40	1	7	3	6	1	1	1
chr12:976763	R	5.44424	5.20827	3.65287	4.76846	0	1	0	NA	NA	NA	NA	NA	26	3	19	7	43	6	39	6	40	1	8	2	75	3	14	16
chr13:184496	R	2.10166	5.20827	2.27824	3.19605	0	1	0	NA	NA	NA	NA	NA	8	4	1	1	14	4	5	1	40	1	4	2	114	8	6	3
chr15:900339	R	1.38842	5.20827	3.64259	3.41309	0	1	0	YOR312C	866	CDS	RPL20B	Protein component of the large (60S) ribosomal subunit, nearly identical to Rpl20Ap and has similarity to rat L18a ribosomal protein	2	1	2	4	54	8	45	7	40	1	25	6	1	2	1	2
chr16:700629	F	1.00045	5.20827	1.55626	2.58832	0	1	0	YPR080W	70	CDS	TEF1	Translational elongation factor EF-1 alpha; also encoded by TEF2; functions in the binding reaction of aminoacyl-tRNA (AA-tRNA) to ribosomes	6	5	6	10	21	11	38	7	40	1	51	9	4	1	3	7
chr2:605322	F	2.35363	5.20827	2.28996	3.28395	0	1	0	YBR189W	842	CDS	RPS9B	Protein component of the small (40S) ribosomal subunit; nearly identical to Rps9Ap and has similarity to E. coli S4 and rat S9 ribosomal proteins	3	1	1	4	39	14	28	7	40	1	4	2	7	1	1	1
chr7:437671	R	-0.261603	5.20827	2.92337	2.62335	0	1	0	YGL031C	758	CDS	RPL24A	Ribosomal protein L30 of the large (60S) ribosomal subunit, nearly identical to Rpl24Bp and has similarity to rat L24 ribosomal protein; not essential for translation but may be required for normal translation rate	1	1	5	5	32	7	17	3	40	1	26	8	3	2	1	2
chr7:787516	R	-0.261603	5.20827	2.92337	2.62335	0	1	0	YGR148C	688	CDS	RPL24B	Ribosomal protein L30 of the large (60S) ribosomal subunit, nearly identical to Rpl24Ap and has similarity to rat L24 ribosomal protein; not essential for translation but may be required for normal translation rate	1	1	5	6	32	7	16	3	40	1	23	5	3	2	3	1
chr9:69560	F	1.38842	5.20827	2.4162	3.0043	0	1	0	YIL148W	866	3-UTR	RPL40A	Fusion protein, identical to Rpl40Bp, that is cleaved to yield ubiquitin and a ribosomal protein of the large (60S) ribosomal subunit with similarity to rat L40; ubiquitin may facilitate assembly of the ribosomal protein into ribosomes	2	1	1	6	12	3	24	2	40	1	24	8	4	5	3	8
chr11:326990	R	4.89856	5.20663	3.61032	4.57184	0	1	0	YKL060C	152	CDS	FBA1	Fructose 1,6-bisphosphate aldolase, a cytosolic enzyme required for glycolysis and gluconeogenesis; catalyzes the conversion of fructose 1,6 bisphosphate into two 3-carbon products: glyceraldehyde-3-phosphate and dihydroxyacetone phosphate	73	15	51	13	125	23	137	15	224	7	49	8	4	2	6	3
chr12:215780	F	4.56888	5.1892	1.92027	3.89278	0	1	0	YLR035C	3178	CDS	MLH2	Protein required for DNA mismatch repair in mitosis and meiosis; involved in the repair of mutational intermediates; forms a complex with Pms1p and Msh1p to repair mismatched DNA	18	3	20	14	20	8	24	6	73	2	57	11	38	6	16	33
chr12:781348	R	-0.261603	5.18115	3.43852	2.78602	0	1	0	YLR325C	54	CDS	RPL38	Protein component of the large (60S) ribosomal subunit, has similarity to rat L38 ribosomal protein	1	1	4	13	38	6	40	8	104	3	23	6	1	1	1	2
chr5:307139	F	-0.261603	5.18115	1.83539	2.25164	0	1	0	YER074W	848	CDS	RPS24A	Protein component of the small (40S) ribosomal subunit; identical to Rps24Bp and has similarity to rat S24 ribosomal protein	1	1	1	4	13	5	14	7	104	3	25	8	6	1	4	1
chr11:617534	R	1.38842	5.16952	2.51429	3.02408	0	1	0	YKR094C	876	3-UTR	RPL40B	Fusion protein, identical to Rpl40Ap, that is cleaved to yield ubiquitin and a ribosomal protein of the large (60S) ribosomal subunit with similarity to rat L40; ubiquitin may facilitate assembly of the ribosomal protein into ribosomes	2	1	3	8	31	9	37	13	39	1	14	4	1	1	1	4
chr12:651154	F	2.10166	5.16952	2.555	3.27539	0	1	0	YLR256W	85	CDS	HAP1	Zinc finger transcription factor involved in the complex regulation of gene expression in response to levels of heme and oxygen; the S288C sequence differs from other strain backgrounds due to a Ty1 insertion in the carboxy terminus	8	4	1	1	13	3	5	1	39	1	4	2	97	7	6	3
chr12:1018526	R	1.06022	5.16952	3.03899	3.08958	0	1	0	YLR441C	400	CDS	RPS1A	Ribosomal protein 10 (rp10) of the small (40S) subunit; nearly identical to Rps1Bp and has similarity to rat S3a ribosomal protein	3	2	2	6	53	12	24	2	39	1	27	6	2	1	2	1
chr14:253299	F	1.38842	5.16952	2.4162	2.99138	0	1	0	YNL209W	1263	CDS	SSB2	Cytoplasmic ATPase that is a ribosome-associated molecular chaperone, functions with J-protein partner Zuo1p; may be involved in the folding of newly-synthesized polypeptide chains; member of the HSP70 family; homolog of SSB1	2	1	2	6	12	3	13	5	39	1	18	3	1	1	5	1
chr15:118035	F	2.10166	5.16952	2.6835	3.31823	0	1	0	YOL103W	241	CDS	ITR2	Myo-inositol transporter with strong similarity to the major myo-inositol transporter Itr1p, member of the sugar transporter superfamily; expressed constitutively	8	4	1	1	14	3	5	1	39	1	4	2	103	7	6	3
chr15:648724	R	2.35363	5.16952	2.56332	3.36216	0	1	0	YOR167C	297	3-UTR	RPS28A	Protein component of the small (40S) ribosomal subunit; nearly identical to Rps28Bp and has similarity to rat S28 ribosomal protein	3	1	3	7	26	7	38	8	39	1	15	5	12	2	2	4
chr2:88945	R	2.35363	5.16952	2.28665	3.26993	0	1	0	YBL072C	493	CDS	RPS8A	Protein component of the small (40S) ribosomal subunit; identical to Rps8Bp and has similarity to rat S8 ribosomal protein	3	1	4	6	32	11	26	5	39	1	26	8	1	2	3	1
chr4:1450267	R	-0.261603	5.16952	1.69659	2.2015	0	1	0	YDR500C	587	CDS	RPL37B	Protein component of the large (60S) ribosomal subunit, has similarity to Rpl37Ap and to rat L37 ribosomal protein	1	1	1	7	12	5	13	3	39	1	27	4	6	1	1	4
chr6:221214	R	3.56964	5.16952	4.17124	4.30347	0	1	0	YFR031C	245	CDS	SMC2	Component of the condensin complex, essential SMC chromosomal ATPase family member that forms a complex with Smc4p to form the active ATPase; Smc2p/Smc4p complex binds DNA, possibly in the cleft formed by the coiled-coil of the folded dimer	5	1	4	4	50	5	15	6	39	1	17	6	1	1	1	1
chr8:75860	F	4.00365	5.16952	2.16489	3.77935	0	1	0	YHL015W	476	3-UTR	RPS20	Protein component of the small (40S) ribosomal subunit; overproduction suppresses mutations affecting RNA polymerase III-dependent transcription; has similarity to E. coli S10 and rat S20 ribosomal proteins	6	1	1	7	60	26	18	5	39	1	14	5	6	1	6	4
chr10:75227	R	2.35363	5.16809	3.4751	3.66561	0	1	0	YJL190C	86	CDS	RPS22A	Protein component of the small (40S) ribosomal subunit; nearly identical to Rps22Bp and has similarity to E. coli S8 and rat S15a ribosomal proteins	3	1	2	9	99	19	43	11	72	2	30	7	1	1	1	1
chr12:283632	F	5.69243	5.16809	3.76511	4.87521	0	1	0	YLR075W	732	3-UTR	RPL10	Protein component of the large (60S) ribosomal subunit, responsible for joining the 40S and 60S subunits; regulates translation initiation; has similarity to rat L10 ribosomal protein and to members of the QM gene family	21	2	3	8	261	51	98	19	72	2	22	9	14	5	12	8
chr4:556434	R	4.09337	5.16636	1.83539	3.69837	0	1	0	YDR050C	68	CDS	TPI1	Triose phosphate isomerase, abundant glycolytic enzyme; mRNA half-life is regulated by iron availability; transcription is controlled by activators Reb1p, Gcr1p, and Rap1p through binding sites in the 5' non-coding region	22	5	6	21	13	5	23	11	103	3	49	13	8	5	10	15
chr11:258927	F	3.43381	5.13828	2.37521	3.6491	0	1	0	YKL096W	78	CDS	CWP1	Cell wall mannoprotein, linked to a beta-1,3- and beta-1,6-glucan heteropolymer through a phosphodiester bond; involved in cell wall organization	14	4	12	16	26	8	69	23	159	5	198	52	15	3	12	20
chr11:617633	R	1.38842	5.12977	2.30056	2.93959	0	1	0	YKR094C	777	3-UTR	RPL40B	Fusion protein, identical to Rpl40Ap, that is cleaved to yield ubiquitin and a ribosomal protein of the large (60S) ribosomal subunit with similarity to rat L40; ubiquitin may facilitate assembly of the ribosomal protein into ribosomes	2	1	1	3	17	5	12	5	38	1	41	8	2	1	2	2
chr12:931138	R	-0.261603	5.12977	2.39968	2.42262	0	1	0	YLR406C	643	CDS	RPL31B	Protein component of the large (60S) ribosomal subunit, nearly identical to Rpl31Ap and has similarity to rat L31 ribosomal protein; associates with the karyopherin Sxm1p	1	1	2	3	18	5	4	2	38	1	12	2	1	1	1	1
chr15:444954	F	-3.26481	5.12977	1.58721	1.15072	0	1	0	YOR063W	290	CDS	RPL3	Protein component of the large (60S) ribosomal subunit, has similarity to E. coli L3 and rat L3 ribosomal proteins; involved in the replication and maintenance of killer double stranded RNA virus	1	5	2	5	43	26	70	20	38	1	45	9	1	1	1	3
chr2:60125	R	3.56964	5.12977	2.95977	3.88639	0	1	0	YBL087C	630	CDS	RPL23A	Protein component of the large (60S) ribosomal subunit, identical to Rpl23Bp and has similarity to E. coli L14 and rat L23 ribosomal proteins	5	1	2	3	118	34	51	10	38	1	4	5	3	2	6	1
chr4:118378	F	2.35363	5.12977	0.850231	2.77788	0	1	0	YDL191W	762	CDS	RPL35A	Protein component of the large (60S) ribosomal subunit, identical to Rpl35Bp and has similarity to rat L35 ribosomal protein	3	1	2	6	15	12	5	3	38	1	7	1	11	1	5	4
chr4:130247	R	2.10166	5.12977	1.92249	3.05131	0	1	0	YDL184C	261	3-UTR	RPL41A	Ribosomal protein L47 of the large (60S) ribosomal subunit, identical to Rpl41Bp and has similarity to rat L41 ribosomal protein; comprised of only 25 amino acids; rpl41a rpl41b double null mutant is viable	8	4	6	2	118	71	27	15	38	1	38	7	24	6	9	17
chr7:913191	R	3.06686	5.12977	4.39357	4.19673	0	1	0	YGR209C	78	CDS	TRX2	Cytoplasmic thioredoxin isoenzyme of the thioredoxin system which protects cells against both oxidative and reductive stress, forms LMA1 complex with Pbi2p, acts as a cofactor for Tsa1p, required for ER-Golgi transport and vacuole inheritance	12	4	13	5	27	2	15	2	38	1	9	2	9	1	12	2
chr8:75530	F	1.74504	5.12977	1.89187	2.92223	0	1	0	YHL015W	146	CDS	RPS20	Protein component of the small (40S) ribosomal subunit; overproduction suppresses mutations affecting RNA polymerase III-dependent transcription; has similarity to E. coli S10 and rat S20 ribosomal proteins	4	2	3	3	31	14	50	11	38	1	14	9	1	1	2	1
chr8:75556	F	2.35363	5.12977	2.67447	3.38596	0	1	0	YHL015W	172	CDS	RPS20	Protein component of the small (40S) ribosomal subunit; overproduction suppresses mutations affecting RNA polymerase III-dependent transcription; has similarity to E. coli S10 and rat S20 ribosomal proteins	3	1	1	3	34	9	18	3	38	1	4	14	1	1	2	4
chr8:75864	F	2.35363	5.12977	2.56332	3.34891	0	1	0	YHL015W	480	3-UTR	RPS20	Protein component of the small (40S) ribosomal subunit; overproduction suppresses mutations affecting RNA polymerase III-dependent transcription; has similarity to E. coli S10 and rat S20 ribosomal proteins	3	1	2	2	26	7	18	4	38	1	21	3	3	3	1	3
chr9:317950	F	1.74504	5.12977	2.12677	3.00053	0	1	0	YIL018W	1210	3-UTR	RPL2B	Protein component of the large (60S) ribosomal subunit, identical to Rpl2Ap and has similarity to E. coli L2 and rat L8 ribosomal proteins; expression is upregulated at low temperatures	4	2	1	5	55	24	38	7	38	1	18	4	7	1	4	2
chr12:233222	R	4.32162	5.12498	2.76886	4.07182	0	1	0	YLR044C	892	CDS	PDC1	Major of three pyruvate decarboxylase isozymes, key enzyme in alcoholic fermentation, decarboxylates pyruvate to acetaldehyde; subject to glucose-, ethanol-, and autoregulation; involved in amino acid catabolism	35	8	68	20	85	26	145	23	70	2	76	17	1	1	5	1
chr15:900727	R	3.56964	5.12498	3.99198	4.22887	0	1	0	YOR312C	478	CDS	RPL20B	Protein component of the large (60S) ribosomal subunit, nearly identical to Rpl20Ap and has similarity to rat L18a ribosomal protein	5	1	2	11	116	16	40	4	70	2	20	7	1	1	1	2
chr2:605350	F	1.95365	5.12498	3.91351	3.66404	0	1	0	YBR189W	870	CDS	RPS9B	Protein component of the small (40S) ribosomal subunit; nearly identical to Rps9Ap and has similarity to E. coli S4 and rat S9 ribosomal proteins	6	3	1	2	122	18	43	13	70	2	17	6	6	1	2	1
chr16:700768	F	1.62544	5.0969	3.12155	3.2813	0	1	0	YPR080W	209	CDS	TEF1	Translational elongation factor EF-1 alpha; also encoded by TEF2; functions in the binding reaction of aminoacyl-tRNA (AA-tRNA) to ribosomes	9	6	38	23	44	9	65	12	127	4	71	16	5	1	5	3
chr11:164375	R	2.98782	5.08896	5.1654	4.41406	0	1	1	YKL153W	860	3-UTR	NA	NA	18	7	16	12	74	4	27	7	37	1	18	3	1	2	2	3
chr13:220170	F	6.33851	5.08896	3.35167	4.92638	1	1	0	YML029W	2907	3-UTR	USA1	Protein that interacts in the two-hybrid system with the U1 snRNP-specific protein, Snp1p; may have a role in pre-mRNA splicing	16	1	14	9	26	4	51	7	37	1	20	9	4	2	4	4
chr1:161813	R	1.06022	5.08896	2.76191	2.97036	0	1	0	NA	NA	NA	NA	NA	3	2	8	10	6	1	23	3	37	1	11	4	13	1	5	5
chr10:689900	R	5.65368	5.08896	1.57165	4.10476	0	1	0	YJR139C	702	CDS	HOM6	Homoserine dehydrogenase (L-homoserine:NADP oxidoreductase), dimeric enzyme that catalyzes the third step in the common pathway for methionine and threonine biosynthesis; enzyme has nucleotide-binding, dimerization and catalytic regions	12	1	4	3	18	9	8	3	37	1	7	2	2	1	1	1
chr11:164086	R	2.23188	5.08896	2.22809	3.18298	0	1	0	YKL153W	571	CDS	NA	NA	31	21	30	5	68	29	44	22	37	1	20	7	1	1	7	7
chr12:637854	F	2.21646	5.08896	2.97312	3.42618	0	1	0	YLR249W	1114	CDS	YEF3	Translational elongation factor, stimulates the binding of aminoacyl-tRNA (AA-tRNA) to ribosomes by releasing EF-1 alpha from the ribosomal complex; contains two ABC cassettes; binds and hydrolyses ATP	10	5	2	5	44	10	33	2	37	1	4	4	1	1	1	1
chr12:780963	R	1.74504	5.08896	0.818221	2.55074	0	1	0	YLR324W	1817	3-UTR	PEX30	Peroxisomal integral membrane protein, involved in negative regulation of peroxisome number; partially functionally redundant with Pex31p; genetic interactions suggest action at a step downstream of steps mediated by Pex28p and Pex29p	4	2	3	9	31	30	31	9	37	1	10	3	1	2	1	3
chr13:147274	F	2.35363	5.08896	3.37433	3.60564	0	1	0	YML063W	819	3-UTR	RPS1B	Ribosomal protein 10 (rp10) of the small (40S) subunit; nearly identical to Rps1Ap and has similarity to rat S3a ribosomal protein	3	1	1	6	15	2	28	7	37	1	17	3	2	1	3	4
chr13:732997	F	2.35363	5.08896	3.30199	3.58153	0	1	0	YMR230W	615	CDS	RPS10B	Protein component of the small (40S) ribosomal subunit; nearly identical to Rps10Ap and has similarity to rat ribosomal protein S10	3	1	1	2	20	3	10	6	37	1	19	3	1	1	2	3
chr13:775148	F	3.79619	5.08896	2.44066	3.77527	0	1	0	YMR252C	620	3-UTR	YMR252C	Putative protein of unknown function; green fluorescent protein (GFP)-fusion protein localizes to mitochondria; YMR252C is not an essential gene	53	18	21	2	27	8	11	4	37	1	6	1	179	35	33	28
chr13:775181	F	3.52065	5.08896	1.96389	3.5245	0	1	0	YMR252C	587	3-UTR	YMR252C	Putative protein of unknown function; green fluorescent protein (GFP)-fusion protein localizes to mitochondria; YMR252C is not an essential gene	25	8	16	6	14	5	7	3	37	1	7	1	175	26	44	37
chr15:60792	R	-1.55501	5.08896	1.28887	1.60761	0	1	0	YOL139C	295	CDS	CDC33	Cytoplasmic mRNA cap binding protein; the eIF4E-cap complex is responsible for mediating cap-dependent mRNA translation via interactions with the translation initiation factor eIF4G (Tif4631p or Tif4632p)	1	2	1	2	11	6	2	1	37	1	10	2	1	3	5	1
chr15:877375	F	-0.661584	5.08896	0.583524	1.6703	0	1	0	NA	NA	NA	NA	NA	2	3	5	1	3	2	2	2	37	1	5	1	20	1	13	31
chr2:225386	F	1.06022	5.08896	2.76191	2.97036	0	1	0	YBL005W	4093	CDS	PDR3	Transcriptional activator of the pleiotropic drug resistance network, regulates expression of ATP-binding cassette (ABC) transporters through binding to cis-acting sites known as PDREs (PDR responsive elements)	3	2	7	10	6	1	22	3	37	1	9	4	13	1	5	4
chr2:613880	R	3.67545	5.08896	2.05883	3.60775	0	1	0	YBR196C	58	CDS	PGI1	Glycolytic enzyme phosphoglucose isomerase, catalyzes the interconversion of glucose-6-phosphate and fructose-6-phosphate; required for cell cycle progression and completion of the gluconeogenic events of sporulation	9	2	1	2	4	1	5	1	37	1	4	4	1	2	1	1
chr5:265410	R	1.38842	5.08896	1.18984	2.55574	0	1	0	YER055C	463	CDS	HIS1	ATP phosphoribosyltransferase, a hexameric enzyme, catalyzes the first step in histidine biosynthesis; mutations cause histidine auxotrophy and sensitivity to Cu, Co, and Ni salts; transcription is regulated by general amino acid control	2	1	1	4	17	11	8	4	37	1	3	1	1	2	1	1
chr5:397642	F	3.03845	5.08896	2.36832	3.49858	0	1	0	YER117W	908	CDS	RPL23B	Protein component of the large (60S) ribosomal subunit, identical to Rpl23Ap and has similarity to E. coli L14 and rat L23 ribosomal proteins	4	1	1	3	36	12	13	9	37	1	7	1	1	2	2	1
chr8:545130	R	3.03845	5.08896	1.71312	3.28018	0	1	0	NA	NA	NA	NA	NA	4	1	17	6	8	3	24	2	37	1	3	5	19	1	2	3
chr9:69556	F	0.0950126	5.08896	2.78862	2.65753	0	1	0	YIL148W	862	3-UTR	RPL40A	Fusion protein, identical to Rpl40Bp, that is cleaved to yield ubiquitin and a ribosomal protein of the large (60S) ribosomal subunit with similarity to rat L40; ubiquitin may facilitate assembly of the ribosomal protein into ribosomes	2	2	3	6	33	8	37	5	37	1	11	5	4	3	3	10
chr12:712619	R	3.75168	5.06032	4.02604	4.27935	0	1	0	YLR287C	609	CDS	YLR287C	Putative protein of unknown function; green fluorescent protein (GFP)-fusion protein localizes to the cytoplasm; YLR287C is not an essential gene	16	4	4	12	170	25	83	29	124	4	52	8	34	3	8	9
chr15:678272	R	3.75168	5.06032	4.02604	4.27935	0	1	0	YOR182C	537	CDS	RPS30B	Protein component of the small (40S) ribosomal subunit; nearly identical to Rps30Ap and has similarity to rat S30 ribosomal protein	16	4	5	12	170	25	86	28	124	4	61	10	34	3	8	6
chr4:556403	R	3.75316	5.05795	2.45743	3.75618	0	1	0	YDR050C	99	CDS	TPI1	Triose phosphate isomerase, abundant glycolytic enzyme; mRNA half-life is regulated by iron availability; transcription is controlled by activators Reb1p, Gcr1p, and Rap1p through binding sites in the 5' non-coding region	22	6	15	21	30	9	24	11	67	2	42	9	1	2	8	14
chr7:727435	F	5.65368	5.05795	4.35347	5.0217	0	1	0	YGR118W	481	CDS	RPS23A	Ribosomal protein 28 (rp28) of the small (40S) ribosomal subunit, required for translational accuracy; nearly identical to Rps23Bp and similar to E. coli S12 and rat S23 ribosomal proteins; deletion of both RPS23A and RPS23B is lethal	12	1	7	8	73	7	33	3	67	2	10	2	3	1	2	4
chr13:511403	F	3.3353	5.04704	4.46269	4.28168	0	1	1	NA	NA	NA	NA	NA	16	5	11	2	16	1	12	3	36	1	12	2	7	1	1	3
chr10:482921	F	2.27623	5.04704	1.57854	2.96727	0	1	0	NA	NA	NA	NA	NA	5	2	9	7	13	6	24	5	36	1	3	4	1	2	3	1
chr12:217232	R	2.08486	5.04704	1.35088	2.82759	0	1	0	YLR035C	1726	CDS	MLH2	Protein required for DNA mismatch repair in mitosis and meiosis; involved in the repair of mutational intermediates; forms a complex with Pms1p and Msh1p to repair mismatched DNA	15	9	30	9	24	15	58	13	36	1	8	2	11	2	22	22
chr12:596917	F	2.08486	5.04704	1.35088	2.82759	0	1	0	NA	NA	NA	NA	NA	15	9	30	9	24	15	55	13	36	1	8	2	11	2	22	22
chr12:781213	R	-0.233195	5.04704	3.124	2.64595	0	1	0	YLR325C	189	CDS	RPL38	Protein component of the large (60S) ribosomal subunit, has similarity to rat L38 ribosomal protein	3	4	3	4	48	10	16	7	36	1	13	4	1	1	3	3
chr13:246442	F	1.38842	5.04704	2.26532	2.90026	0	1	0	YML012W	373	CDS	ERV25	Protein that forms a heterotrimeric complex with Erp1, Erp2p, and Emp24, member of the p24 family involved in endoplasmic reticulum to Golgi transport	2	1	1	2	11	3	6	1	36	1	1	3	3	1	2	3
chr13:633923	F	3.18166	5.04704	3.12619	3.78496	0	1	0	YMR186W	1592	CDS	HSC82	Cytoplasmic chaperone of the Hsp90 family, redundant in function and nearly identical with Hsp82p, and together they are essential; expressed constitutively at 10-fold higher basal levels that HSP82 and induced 2-3 fold by heat shock	15	5	9	2	13	2	5	3	36	1	5	5	13	1	2	1
chr4:309761	R	3.56964	5.04704	3.26422	3.9603	0	1	0	YDL081C	408	3-UTR	RPP1A	Ribosomal protein P1 alpha, a component of the ribosomal stalk, which is involved in the interaction between translational elongation factors and the ribosome; accumulation of P1 in the cytoplasm is regulated by phosphorylation and interaction with the P2 stalk component	5	1	2	5	144	35	85	14	36	1	32	10	4	1	5	7
chr4:356166	R	4.15314	5.04704	3.69536	4.29851	0	1	0	YDL055C	743	CDS	PSA1	GDP-mannose pyrophosphorylase (mannose-1-phosphate guanyltransferase), synthesizes GDP-mannose from GTP and mannose-1-phosphate in cell wall biosynthesis; required for normal cell wall structure	11	2	5	5	38	5	25	5	36	1	5	3	1	1	2	2
chr4:580040	F	1.06022	5.04704	1.86006	2.65577	0	1	0	YDR064W	604	CDS	RPS13	Protein component of the small (40S) ribosomal subunit; has similarity to E. coli S15 and rat S13 ribosomal proteins	3	2	2	5	11	4	10	1	36	1	16	4	8	1	2	2
chr4:1450236	R	3.03845	5.04704	1.57165	3.21904	0	1	0	YDR500C	618	CDS	RPL37B	Protein component of the large (60S) ribosomal subunit, has similarity to Rpl37Ap and to rat L37 ribosomal protein	4	1	1	5	18	9	28	5	36	1	37	14	12	5	2	1
chr12:202417	R	1.38842	5.04656	2.52286	2.98595	0	1	0	YLR029C	200	CDS	RPL15A	Protein component of the large (60S) ribosomal subunit, nearly identical to Rpl15Bp and has similarity to rat L15 ribosomal protein; binds to 5.8 S rRNA	2	1	1	7	42	13	26	4	176	6	62	12	6	1	2	2
chr6:223333	R	0.988443	5.04263	4.06395	3.36501	0	1	0	YFR032C	142	CDS	YFR032C	Putative protein of unknown function; transcribed during sporulation; YFR032C is not an essential gene	4	3	3	8	47	5	55	6	95	3	7	10	3	1	1	2
chr1:160432	F	0.0950126	5.01157	0.724666	1.94375	0	1	0	NA	NA	NA	NA	NA	2	2	9	26	13	11	36	15	65	2	176	72	311	37	221	520
chr4:556458	R	3.16966	5.00393	4.74153	4.30504	0	1	1	YDR050C	44	CDS	TPI1	Triose phosphate isomerase, abundant glycolytic enzyme; mRNA half-life is regulated by iron availability; transcription is controlled by activators Reb1p, Gcr1p, and Rap1p through binding sites in the 5' non-coding region	10	3	13	11	33	2	26	12	35	1	10	9	1	1	2	1
chr10:652560	F	-0.261603	5.00393	2.44066	2.39433	0	1	0	YJR123W	705	CDS	RPS5	Protein component of the small (40S) ribosomal subunit, the least basic of the non-acidic ribosomal proteins; phosphorylated in vivo; essential for viability; has similarity to E. coli S7 and rat S5 ribosomal proteins	1	1	2	7	27	8	39	6	35	1	20	10	7	1	3	4
chr12:40156	R	0.988443	5.00393	1.22259	2.40499	0	1	0	YLL050C	270	CDS	COF1	Cofilin, promotes actin filament depolarization in a pH-dependent manner; binds both actin monomers and filaments and severs filaments , thought to be regulated by phosphorylation at SER4, ubiquitous and essential in eukaryotes	4	3	4	1	12	7	12	1	35	1	5	1	1	2	1	3
chr12:48424	R	2.35363	5.00393	2.50979	3.28911	0	1	0	YLL045C	229	CDS	RPL8B	Ribosomal protein L4 of the large (60S) ribosomal subunit, nearly identical to Rpl8Ap and has similarity to rat L7a ribosomal protein; mutation results in decreased amounts of free 60S subunits	3	1	1	4	16	4	24	3	35	1	23	5	1	1	1	1
chr12:441093	F	1.74504	5.00393	2.78862	3.1792	0	1	0	YLR150W	675	CDS	STM1	Protein that binds G4 quadruplex and purine motif triplex nucleic acid; acts with Cdc13p to maintain telomere structure; interacts with ribosomes and subtelomeric Y' DNA; multicopy suppressor of tom1 and pop2 mutations	4	2	3	3	33	8	18	8	35	1	5	3	1	1	1	3
chr12:805988	F	-0.261603	5.00393	3.26076	2.66769	0	1	0	YLR339C	397	CDS	NA	NA	1	1	3	6	8	1	14	3	35	1	17	6	1	1	5	1
chr15:81226	F	1.38842	5.00393	2.60352	2.99863	0	1	0	YOL127W	891	3-UTR	RPL25	Primary rRNA-binding ribosomal protein component of the large (60S) ribosomal subunit, has similarity to E. coli L23 and rat L23a ribosomal proteins; binds to 26S rRNA via a conserved C-terminal motif	2	1	3	6	44	13	61	10	35	1	19	6	7	1	3	2
chr15:254796	F	-0.261603	5.00393	2.39968	2.38067	0	1	0	YOL039W	597	3-UTR	RPP2A	Ribosomal protein P2 alpha, a component of the ribosomal stalk, which is involved in the interaction between translational elongation factors and the ribosome; regulates the accumulation of P1 (Rpp1Ap and Rpp1Bp) in the cytoplasm	1	1	2	4	18	5	27	5	35	1	25	4	9	1	8	6
chr15:506691	F	1.06022	5.00393	2.10148	2.72187	0	1	0	YOR096W	926	CDS	RPS7A	Protein component of the small (40S) ribosomal subunit, nearly identical to Rps7Bp; interacts with Kti11p; deletion causes hypersensitivity to zymocin; has similarity to rat S7 and Xenopus S8 ribosomal proteins	3	2	4	1	37	15	19	2	35	1	10	9	2	1	2	1
chr16:700945	F	0.791007	5.00393	1.3614	2.38545	0	1	0	YPR080W	386	CDS	TEF1	Translational elongation factor EF-1 alpha; also encoded by TEF2; functions in the binding reaction of aminoacyl-tRNA (AA-tRNA) to ribosomes	13	15	38	10	129	118	165	53	35	1	20	13	1	1	2	1
chr2:479087	F	2.84101	5.00393	3.16156	3.66884	0	1	0	YBR118W	1436	3-UTR	TEF2	Translational elongation factor EF-1 alpha; also encoded by TEF1; functions in the binding reaction of aminoacyl-tRNA (AA-tRNA) to ribosomes	13	5	26	10	53	11	71	17	35	1	26	11	16	6	34	17
chr2:605532	F	1.06022	5.00393	2.55846	2.8742	0	1	0	YBR189W	1052	3-UTR	RPS9B	Protein component of the small (40S) ribosomal subunit; nearly identical to Rps9Ap and has similarity to E. coli S4 and rat S9 ribosomal proteins	3	2	4	8	109	41	47	20	35	1	30	8	5	1	1	3
chr2:607176	F	1.38842	5.00393	4.05475	3.48237	0	1	0	YBR191W	82	CDS	RPL21A	Protein component of the large (60S) ribosomal subunit, nearly identical to Rpl21Bp and has similarity to rat L21 ribosomal protein	2	1	2	5	39	4	47	4	35	1	9	2	1	1	2	4
chr3:143037	F	2.3828	5.00393	1.39876	2.9285	0	1	0	NA	NA	NA	NA	NA	17	9	14	3	26	16	24	4	35	1	11	4	139	20	35	20
chr4:230592	F	1.38842	5.00393	1.21653	2.53629	0	1	0	YDL130W	703	3-UTR	RPP1B	Ribosomal protein P1 beta, component of the ribosomal stalk, which is involved in interaction of translational elongation factors with ribosome; accumulation is regulated by phosphorylation and interaction with the P2 stalk component	2	1	2	5	21	14	14	6	35	1	16	6	2	1	3	1
chr4:992642	F	2.3828	5.00393	1.39876	2.9285	0	1	0	NA	NA	NA	NA	NA	17	9	13	3	26	16	24	4	35	1	11	4	141	20	33	20
chr5:101062	F	2.35363	5.00393	-0.483601	2.29132	0	1	0	YEL027W	350	CDS	CUP5	Proteolipid subunit of the vacuolar H(+)-ATPase V0 sector (subunit c; dicyclohexylcarbodiimide binding subunit); required for vacuolar acidification and important for copper and iron metal ion homeostasis	3	1	3	2	5	8	15	1	35	1	9	3	4	1	3	3
chr7:439440	F	1.38842	5.00393	2.28665	2.893	0	1	0	YGL030W	390	CDS	RPL30	Protein component of the large (60S) ribosomal subunit, has similarity to rat L30 ribosomal protein; involved in pre-rRNA processing in the nucleolus; autoregulates splicing of its transcript	2	1	1	1	32	11	16	5	35	1	16	7	5	1	1	1
chr16:654628	F	1.38842	4.99353	2.3072	2.89639	0	1	0	YPR043W	488	CDS	RPL43A	Protein component of the large (60S) ribosomal subunit, identical to Rpl43Bp and has similarity to rat L37a ribosomal protein; null mutation confers a dominant lethal phenotype	2	1	4	7	25	8	31	3	92	3	23	4	4	1	4	2
chr15:159531	R	5.17068	4.98785	4.75094	4.96982	0	1	1	YOL086C	1102	3-UTR	ADH1	Alcohol dehydrogenase, fermentative isozyme active as homo- or heterotetramers; required for the reduction of acetaldehyde to ethanol, the last step in the glycolytic pathway	50	8	105	23	81	6	136	24	64	2	81	21	43	5	36	42
chr13:550765	R	1.38842	4.98785	2.14973	2.842	0	1	0	YMR142C	457	CDS	RPL13B	Protein component of the large (60S) ribosomal subunit, nearly identical to Rpl13Ap; not essential for viability; has similarity to rat L13 ribosomal protein	2	1	2	12	13	4	38	2	64	2	47	12	1	1	3	3
chr4:229978	F	3.0772	4.98785	3.74397	3.93634	0	1	0	YDL130W	89	CDS	RPP1B	Ribosomal protein P1 beta, component of the ribosomal stalk, which is involved in interaction of translational elongation factors with ribosome; accumulation is regulated by phosphorylation and interaction with the P2 stalk component	7	2	2	3	63	9	50	6	64	2	12	5	1	2	1	7
chr11:164088	R	3.93424	4.98664	2.84277	3.92122	0	1	0	YKL153W	573	CDS	NA	NA	61	20	68	7	105	32	102	25	144	5	33	21	18	1	3	8
chr10:454592	R	3.65418	4.98442	3.28141	3.97333	0	1	0	YJR009C	115	CDS	TDH2	Glyceraldehyde-3-phosphate dehydrogenase, isozyme 2, involved in glycolysis and gluconeogenesis; tetramer that catalyzes the reaction of glyceraldehyde-3-phosphate to 1,3 bis-phosphoglycerate; detected in the cytoplasm and cell-wall	29	9	78	57	77	16	103	36	118	4	116	24	2	1	4	1
chr7:883811	R	3.65418	4.98442	3.28141	3.97333	0	1	0	YGR192C	45	CDS	TDH3	Glyceraldehyde-3-phosphate dehydrogenase, isozyme 3, involved in glycolysis and gluconeogenesis; tetramer that catalyzes the reaction of glyceraldehyde-3-phosphate to 1,3 bis-phosphoglycerate; detected in the cytoplasm and cell-wall	29	9	78	57	77	16	103	36	118	4	114	24	2	1	4	1
chr16:377541	R	3.03845	4.97703	3.56802	3.86117	0	1	0	YPL090C	882	CDS	RPS6A	Protein component of the small (40S) ribosomal subunit; identical to Rps6Bp and has similarity to rat S6 ribosomal protein	4	1	2	11	67	11	36	4	217	8	19	6	8	1	2	1
chr15:110416	F	4.55081	4.9599	1.51698	3.67589	0	1	0	YOL109W	158	CDS	ZEO1	Peripheral membrane protein of the plasma membrane that interacts with Mid2p; regulates the cell integrity pathway mediated by Pkc1p and Slt2p	13	2	4	6	19	10	16	8	90	3	29	5	15	6	2	16
chr12:258734	R	2.35363	4.95957	4.66919	3.99413	0	1	0	YLR058C	696	CDS	SHM2	Cytosolic serine hydroxymethyltransferase, involved in one-carbon metabolism	3	1	8	5	44	3	61	6	34	1	16	11	2	1	8	3
chr12:805881	F	-0.261603	4.95957	0.993504	1.89716	0	1	0	YLR339C	504	CDS	NA	NA	1	1	1	7	8	5	16	3	34	1	13	3	1	1	1	3
chr12:898756	F	-0.261603	4.95957	3.87318	2.85705	0	1	0	YLR388W	599	CDS	RPS29A	Protein component of the small (40S) ribosomal subunit; nearly identical to Rps29Bp and has similarity to rat S29 and E. coli S14 ribosomal proteins	1	1	1	5	20	2	10	5	34	1	17	4	10	1	2	2
chr13:500671	R	1.38842	4.95957	2.71247	3.02015	0	1	0	YMR116C	46	CDS	ASC1	WD repeat protein (G-beta like protein) involved in translation regulation; required for repression of Gcn4p activity in the absence of amino-acid starvation; core component of the ribosome; ortholog of mammalian RACK1	2	1	1	6	25	6	6	6	34	1	7	2	2	1	1	1
chr13:775160	F	3.97063	4.95957	0.602091	3.17743	0	1	0	YMR252C	608	3-UTR	YMR252C	Putative protein of unknown function; green fluorescent protein (GFP)-fusion protein localizes to mitochondria; YMR252C is not an essential gene	14	3	15	5	13	12	10	2	34	1	4	3	214	33	51	33
chr15:575686	F	3.03845	4.95957	4.11553	4.03785	0	1	0	YOR133W	648	CDS	EFT1	Elongation factor 2 (EF-2), also encoded by EFT2; catalyzes ribosomal translocation during protein synthesis; contains diphthamide, the unique posttranslationally modified histidine residue specifically ADP-ribosylated by diphtheria toxin	4	1	2	1	23	2	6	6	34	1	8	10	1	1	1	1
chr2:59767	R	2.35363	4.95957	3.16583	3.49301	0	1	0	YBL087C	988	3-UTR	RPL23A	Protein component of the large (60S) ribosomal subunit, identical to Rpl23Bp and has similarity to E. coli L14 and rat L23 ribosomal proteins	3	1	1	3	28	5	20	3	34	1	10	5	13	1	7	7
chr2:414380	R	-0.261603	4.95957	1.38044	2.02613	0	1	0	NA	NA	NA	NA	NA	1	1	1	2	10	5	7	3	34	1	15	4	3	3	4	2
chr5:53035	R	1.38842	4.95957	-0.208431	2.04652	0	1	0	YEL054C	233	CDS	RPL12A	Protein component of the large (60S) ribosomal subunit, nearly identical to Rpl12Bp; rpl12a rpl12b double mutant exhibits slow growth and slow translation; has similarity to E. coli L11 and rat L12 ribosomal proteins	2	1	2	8	4	5	26	2	34	1	15	4	4	1	4	1
chr5:139114	R	3.39654	4.95957	4.09866	4.15159	0	1	0	YEL009C	1220	CDS	GCN4	Transcriptional activator of amino acid biosynthetic genes in response to amino acid starvation; expression is tightly regulated at both the transcriptional and translational levels	11	3	12	5	40	4	34	4	34	1	23	8	84	4	46	21
chr8:75802	F	3.03845	4.95957	2.37667	3.45823	0	1	0	YHL015W	418	3-UTR	RPS20	Protein component of the small (40S) ribosomal subunit; overproduction suppresses mutations affecting RNA polymerase III-dependent transcription; has similarity to E. coli S10 and rat S20 ribosomal proteins	4	1	3	3	41	14	18	1	34	1	13	5	10	1	3	2
chr8:226498	R	2.35363	4.95957	1.69659	3.00326	0	1	0	YHR064C	676	CDS	SSZ1	Hsp70 protein that interacts with Zuo1p (a DnaJ homolog) to form a ribosome-associated complex that binds the ribosome via the Zuo1p subunit; also involved in pleiotropic drug resistance via sequential activation of PDR1 and PDR5; binds ATP	3	1	2	4	12	5	5	2	34	1	17	5	1	1	2	1
chr8:382005	R	0.0950126	4.95957	1.13567	2.06342	0	1	0	YHR141C	773	CDS	RPL42B	Protein component of the large (60S) ribosomal subunit, identical to Rpl42Ap and has similarity to rat L44; required for propagation of the killer toxin-encoding M1 double-stranded RNA satellite of the L-A double-stranded RNA virus	2	2	2	5	30	23	22	7	34	1	9	3	13	4	4	2
chr12:370035	R	4.83169	4.94501	2.22561	4.00077	0	1	0	YLR110C	109	CDS	CCW12	Cell wall protein, mutants are defective in mating and agglutination, expression is downregulated by alpha-factor	30	5	18	24	44	17	64	13	115	4	133	27	25	2	46	25
chr7:882843	R	4.10777	4.93256	3.14074	4.06035	0	1	0	YGR192C	1013	CDS	TDH3	Glyceraldehyde-3-phosphate dehydrogenase, isozyme 3, involved in glycolysis and gluconeogenesis; tetramer that catalyzes the reaction of glyceraldehyde-3-phosphate to 1,3 bis-phosphoglycerate; detected in the cytoplasm and cell-wall	145	55	281	21	345	112	349	87	139	5	103	22	45	4	28	23
chr12:370107	R	4.96886	4.91438	2.14284	4.00869	0	1	0	YLR110C	37	5-UTR	CCW12	Cell wall protein, mutants are defective in mating and agglutination, expression is downregulated by alpha-factor	9	1	5	43	18	6	58	23	61	2	70	53	13	4	14	37
chr12:806300	F	0.988443	4.91438	2.53268	2.81184	0	1	0	YLR339C	85	CDS	NA	NA	4	3	5	11	50	16	48	10	61	2	25	7	1	2	3	2
chr13:226388	F	1.06022	4.91438	3.76559	3.24673	0	1	0	YML024W	521	CDS	RPS17A	Ribosomal protein 51 (rp51) of the small (40s) subunit; nearly identical to Rps17Bp and has similarity to rat S17 ribosomal protein	3	2	5	4	86	13	59	7	61	2	6	2	3	1	2	1
chr4:556454	R	3.896	4.91438	4.20558	4.33865	0	1	0	YDR050C	48	CDS	TPI1	Triose phosphate isomerase, abundant glycolytic enzyme; mRNA half-life is regulated by iron availability; transcription is controlled by activators Reb1p, Gcr1p, and Rap1p through binding sites in the 5' non-coding region	17	4	14	13	51	5	41	19	61	2	18	11	5	2	5	5
chr16:702042	F	4.00365	4.91389	4.61905	4.5122	0	1	1	YPR080W	1483	3-UTR	TEF1	Translational elongation factor EF-1 alpha; also encoded by TEF2; functions in the binding reaction of aminoacyl-tRNA (AA-tRNA) to ribosomes	6	1	8	14	54	4	87	15	33	1	35	6	25	4	17	24
chr1:58360	R	4.37061	4.91389	1.82669	3.70373	0	1	0	YAL044C	110	CDS	GCV3	H subunit of the mitochondrial glycine decarboxylase complex, required for the catabolism of glycine to 5,10-methylene-THF; expression is regulated by levels of levels of 5,10-methylene-THF in the cytoplasm	7	1	2	2	15	6	16	2	33	1	6	2	7	1	1	2
chr10:474310	F	2.71024	4.91389	2.28431	3.30281	0	1	0	NA	NA	NA	NA	NA	6	2	4	5	8	2	11	2	33	1	18	7	4	2	16	22
chr10:482530	R	1.95365	4.91389	1.78546	2.88433	0	1	0	NA	NA	NA	NA	NA	6	3	8	4	6	2	26	7	33	1	4	1	21	3	5	2
chr10:540892	F	2.34901	4.91389	1.90399	3.05563	0	1	0	NA	NA	NA	NA	NA	21	12	45	9	50	25	63	16	33	1	17	3	442	39	69	76
chr12:369144	F	3.36043	4.91389	2.47428	3.58286	0	1	0	YLR109W	391	CDS	AHP1	Thiol-specific peroxiredoxin, reduces hydroperoxides to protect against oxidative damage; function in vivo requires covalent conjugation to Urm1p	30	11	63	6	33	10	72	11	33	1	30	12	8	1	2	8
chr12:441265	F	-0.261603	4.91389	0.494656	1.71565	0	1	0	YLR150W	847	CDS	STM1	Protein that binds G4 quadruplex and purine motif triplex nucleic acid; acts with Cdc13p to maintain telomere structure; interacts with ribosomes and subtelomeric Y' DNA; multicopy suppressor of tom1 and pop2 mutations	1	1	1	4	6	5	10	3	33	1	23	12	5	1	1	1
chr12:898813	F	-0.261603	4.91389	3.465	2.70576	0	1	0	YLR388W	656	CDS	RPS29A	Protein component of the small (40S) ribosomal subunit; nearly identical to Rps29Bp and has similarity to rat S29 and E. coli S14 ribosomal proteins	1	1	2	2	9	1	28	7	33	1	28	10	7	1	5	4
chr13:220171	F	1.95365	4.91389	1.69659	2.85471	0	1	0	YML029W	2908	3-UTR	USA1	Protein that interacts in the two-hybrid system with the U1 snRNP-specific protein, Snp1p; may have a role in pre-mRNA splicing	6	3	16	11	12	5	37	5	33	1	18	6	2	1	4	2
chr13:632738	F	5.26571	4.91389	2.0551	4.07823	0	1	0	YMR186W	407	CDS	HSC82	Cytoplasmic chaperone of the Hsp90 family, redundant in function and nearly identical with Hsp82p, and together they are essential; expressed constitutively at 10-fold higher basal levels that HSP82 and induced 2-3 fold by heat shock	36	5	17	2	28	11	13	4	33	1	4	1	5	1	1	1
chr15:444982	F	1.74504	4.91389	2.70464	3.12119	0	1	0	YOR063W	318	CDS	RPL3	Protein component of the large (60S) ribosomal subunit, has similarity to E. coli L3 and rat L3 ribosomal proteins; involved in the replication and maintenance of killer double stranded RNA virus	4	2	2	4	58	17	43	9	33	1	24	4	3	3	1	2
chr16:377229	R	2.35363	4.91389	3.02435	3.43062	0	1	0	YPL090C	1194	3-UTR	RPS6A	Protein component of the small (40S) ribosomal subunit; identical to Rps6Bp and has similarity to rat S6 ribosomal protein	3	1	1	6	63	15	41	8	33	1	11	2	5	1	2	2
chr16:560690	F	2.19965	4.91389	1.90399	3.00584	0	1	0	NA	NA	NA	NA	NA	21	13	45	9	50	25	64	16	33	1	17	3	443	39	96	89
chr2:259788	F	2.34901	4.91389	1.90399	3.05563	0	1	0	NA	NA	NA	NA	NA	21	12	45	10	50	25	63	16	33	1	17	3	442	39	69	77
chr4:218399	F	2.35363	4.91389	1.21427	2.82726	0	1	0	YDL136W	827	3-UTR	RPL35B	Protein component of the large (60S) ribosomal subunit, identical to Rpl35Ap and has similarity to rat L35 ribosomal protein	3	1	1	2	6	3	3	2	33	1	2	1	3	2	3	1
chr4:509479	F	3.39654	4.91389	0.949225	3.08655	0	1	0	YDR033W	1573	3-UTR	MRH1	Protein that localizes primarily to the plasma membrane, also found at the nuclear envelope; has similarity to Hsp30p and Yro2p, which are induced during heat shock	11	3	20	5	18	14	22	12	33	1	27	5	17	4	14	3
chr4:1239460	F	-0.261603	4.91389	2.18857	2.28028	0	1	0	YDR382W	41	5-UTR	RPP2B	Ribosomal protein P2 beta, a component of the ribosomal stalk, which is involved in the interaction between translational elongation factors and the ribosome; regulates the accumulation of P1 (Rpp1Ap and Rpp1Bp) in the cytoplasm	1	1	1	5	41	16	23	3	33	1	12	2	5	1	6	7
chr5:86057	F	3.56964	4.91389	3.41711	3.96688	0	1	0	YEL034W	431	CDS	HYP2	Translation initiation factor eIF-5A, promotes formation of the first peptide bond; similar to and functionally redundant with Anb1p; possible role in translation elongation; undergoes an essential hypusination modification	5	1	8	6	27	4	29	5	33	1	12	3	12	2	5	6
chr7:402174	F	2.45975	4.91389	1.90399	3.09254	0	1	0	NA	NA	NA	NA	NA	22	12	45	9	50	25	63	16	33	1	17	3	442	39	69	77
chr7:735759	F	2.45975	4.91389	1.90399	3.09254	0	1	0	NA	NA	NA	NA	NA	22	12	45	9	50	25	63	16	33	1	17	3	443	39	69	76
chr8:212470	R	2.84145	4.91389	0.86856	2.87463	0	1	0	NA	NA	NA	NA	NA	15	6	10	2	12	9	19	1	33	1	12	4	43	7	26	22
chr8:212701	R	3.97063	4.91389	1.91736	3.60062	0	1	0	YHR052W	216	CDS	CIC1	Essential protein that interacts with proteasome components and has a potential role in proteasome substrate specificity; also copurifies with 66S pre-ribosomal particles	14	3	5	6	9	3	2	2	33	1	14	5	12	3	14	16
chr9:256206	R	-0.261603	4.91389	2.23659	2.29629	0	1	0	YIL052C	886	3-UTR	RPL34B	Protein component of the large (60S) ribosomal subunit, nearly identical to Rpl34Ap and has similarity to rat L34 ribosomal protein	1	1	1	3	19	6	23	4	33	1	15	6	7	1	2	4
chr16:731382	R	3.0772	4.90802	3.65874	3.88132	0	1	0	YPR102C	390	CDS	RPL11A	Protein component of the large (60S) ribosomal subunit, nearly identical to Rpl11Bp; involved in ribosomal assembly; depletion causes degradation of proteins and RNA of the 60S subunit; has similarity to E. coli L5 and rat L11	7	2	7	9	261	55	138	9	87	3	24	10	3	1	4	3
chr2:169271	F	2.35363	4.90802	2.14601	3.13588	0	1	0	YBL027W	868	CDS	RPL19B	Protein component of the large (60S) ribosomal subunit, nearly identical to Rpl19Ap and has similarity to rat L19 ribosomal protein; rpl19a and rpl19b single null mutations result in slow growth, while the double null mutation is lethal	3	1	4	12	46	19	63	7	87	3	29	9	12	1	9	3
chr2:414288	R	2.35363	4.90802	2.14601	3.13588	0	1	0	NA	NA	NA	NA	NA	3	1	4	12	46	19	63	6	87	3	31	8	12	1	5	3
chr12:498931	F	3.0772	4.88909	3.75187	3.90605	0	1	0	YLR167W	41	5-UTR	RPS31	Fusion protein that is cleaved to yield a ribosomal protein of the small (40S) subunit and ubiquitin; ubiquitin may facilitate assembly of the ribosomal protein into ribosomes; interacts genetically with translation factor eIF2B	7	2	1	16	101	16	22	6	60	2	23	5	5	2	2	1
chr8:451415	F	6.02034	4.87276	4.28212	5.05841	0	1	0	YHR174W	210	CDS	ENO2	Enolase II, a phosphopyruvate hydratase that catalyzes the conversion of 2-phosphoglycerate to phosphoenolpyruvate during glycolysis and the reverse reaction during gluconeogenesis; expression is induced in response to glucose	129	17	124	24	259	35	299	19	225	9	85	37	3	1	2	1
chr16:700670	F	0.809722	4.87243	3.70905	3.1304	0	1	0	YPR080W	111	CDS	TEF1	Translational elongation factor EF-1 alpha; also encoded by TEF2; functions in the binding reaction of aminoacyl-tRNA (AA-tRNA) to ribosomes	11	12	24	12	78	12	102	30	85	3	69	12	1	1	3	6
chr4:356857	R	4.68848	4.8668	5.11793	4.89107	0	1	1	YDL055C	52	5-UTR	PSA1	GDP-mannose pyrophosphorylase (mannose-1-phosphate guanyltransferase), synthesizes GDP-mannose from GTP and mannose-1-phosphate in cell wall biosynthesis; required for normal cell wall structure	8	1	3	9	41	2	21	3	32	1	6	1	1	1	1	1
chr1:73340	F	4.28287	4.8668	2.18853	3.7794	0	1	0	YAL038W	1582	3-UTR	CDC19	Pyruvate kinase, functions as a homotetramer in glycolysis to convert phosphoenolpyruvate to pyruvate, the input for aerobic (TCA cycle) or anaerobic (glucose fermentation) respiration	20	4	39	10	72	32	74	27	32	1	24	4	19	4	18	13
chr10:74926	R	1.38842	4.8668	2.01943	2.75822	0	1	0	YJL190C	387	CDS	RPS22A	Protein component of the small (40S) ribosomal subunit; nearly identical to Rps22Bp and has similarity to E. coli S8 and rat S15a ribosomal proteins	2	1	2	3	19	7	18	4	32	1	12	3	1	1	1	1
chr10:154160	R	4.00365	4.8668	2.10148	3.65731	0	1	0	YJL138C	616	CDS	TIF2	Translation initiation factor eIF4A, identical to Tif1p; DEA(D/H)-box RNA helicase that couples ATPase activity to RNA binding and unwinding; forms a dumbbell structure of two compact domains connected by a linker; interacts with eIF4G	6	1	2	6	37	15	23	11	32	1	17	4	1	1	1	1
chr11:25996	F	0.0950126	4.8668	2.19544	2.38575	0	1	0	YKL216W	810	CDS	URA1	Dihydroorotate dehydrogenase, catalyzes the fourth enzymatic step in the de novo biosynthesis of pyrimidines, converting dihydroorotic acid into orotic acid	2	2	1	2	16	5	14	1	32	1	4	1	10	4	7	8
chr11:617772	R	2.27623	4.8668	3.51455	3.55253	0	1	0	YKR094C	638	CDS	RPL40B	Fusion protein, identical to Rpl40Ap, that is cleaved to yield ubiquitin and a ribosomal protein of the large (60S) ribosomal subunit with similarity to rat L40; ubiquitin may facilitate assembly of the ribosomal protein into ribosomes	5	2	1	4	45	7	29	1	32	1	16	3	1	1	4	2
chr12:217630	R	5.44655	4.8668	2.01094	4.1081	0	1	0	YLR035C	1328	CDS	MLH2	Protein required for DNA mismatch repair in mitosis and meiosis; involved in the repair of mutational intermediates; forms a complex with Pms1p and Msh1p to repair mismatched DNA	11	1	16	3	12	4	33	2	32	1	14	5	5	1	8	7
chr12:257937	R	-0.261603	4.8668	1.21427	1.93982	0	1	0	YLR058C	1493	3-UTR	SHM2	Cytosolic serine hydroxymethyltransferase, involved in one-carbon metabolism	1	1	1	2	6	3	13	4	32	1	23	4	5	1	1	2
chr13:222943	R	2.35363	4.8668	2.88162	3.36735	0	1	0	YML026C	903	3-UTR	RPS18B	Protein component of the small (40S) ribosomal subunit; nearly identical to Rps18Ap and has similarity to E. coli S13 and rat S18 ribosomal proteins	3	1	1	2	85	24	37	4	32	1	2	2	2	1	1	1
chr13:550430	R	1.38842	4.8668	3.61814	3.29112	0	1	0	YMR142C	792	CDS	RPL13B	Protein component of the large (60S) ribosomal subunit, nearly identical to Rpl13Ap; not essential for viability; has similarity to rat L13 ribosomal protein	2	1	3	3	24	3	58	5	32	1	55	16	4	1	3	1
chr15:877199	R	2.67722	4.8668	2.08353	3.20918	0	1	0	NA	NA	NA	NA	NA	14	6	4	1	15	5	3	1	32	1	9	4	26	3	11	13
chr16:405756	F	1.38842	4.8668	3.08548	3.11357	0	1	0	YPL081W	865	CDS	RPS9A	Protein component of the small (40S) ribosomal subunit; nearly identical to Rps9Bp and has similarity to E. coli S4 and rat S9 ribosomal proteins	2	1	2	7	31	6	22	5	32	1	14	4	1	1	4	2
chr2:605224	F	1.38842	4.8668	3.08548	3.11357	0	1	0	YBR189W	744	CDS	RPS9B	Protein component of the small (40S) ribosomal subunit; nearly identical to Rps9Ap and has similarity to E. coli S4 and rat S9 ribosomal proteins	2	1	2	7	31	6	27	8	32	1	18	5	1	1	4	1
chr4:580339	F	4.00365	4.8668	3.17512	4.01519	0	1	0	YDR064W	903	CDS	RPS13	Protein component of the small (40S) ribosomal subunit; has similarity to E. coli S15 and rat S13 ribosomal proteins	6	1	5	2	37	7	17	3	32	1	24	5	7	1	2	2
chr5:307240	F	-0.261603	4.8668	2.78862	2.46461	0	1	0	YER074W	949	3-UTR	RPS24A	Protein component of the small (40S) ribosomal subunit; identical to Rps24Bp and has similarity to rat S24 ribosomal protein	1	1	2	3	33	8	39	11	32	1	9	6	1	3	2	1
chr7:364332	R	-0.661584	4.8668	2.20929	2.13817	0	1	0	YGL076C	1691	3-UTR	RPL7A	Protein component of the large (60S) ribosomal subunit, nearly identical to Rpl7Bp and has similarity to E. coli L30 and rat L7 ribosomal proteins; contains a conserved C-terminal Nucleic acid Binding Domain (NDB2)	2	3	3	5	26	9	32	12	32	1	9	4	6	2	1	1
chr7:556537	F	-0.261603	4.8668	2.48162	2.36227	0	1	0	YGR034W	750	CDS	RPL26B	Protein component of the large (60S) ribosomal subunit, nearly identical to Rpl26Ap and has similarity to E. coli L24 and rat L26 ribosomal proteins; binds to 5.8S rRNA	1	1	4	3	51	17	32	5	32	1	4	4	2	1	2	3
chr7:1001117	F	4.15815	4.8668	1.55626	3.52707	0	1	0	YGR254W	224	CDS	ENO1	Enolase I, a phosphopyruvate hydratase that catalyzes the conversion of 2-phosphoglycerate to phosphoenolpyruvate during glycolysis and the reverse reaction during gluconeogenesis; expression is repressed in response to glucose	59	17	43	6	21	11	23	7	32	1	19	7	10	1	14	8
chr8:470972	F	1.74504	4.8668	1.55998	2.72394	0	1	0	YHR183W	90	CDS	GND1	6-phosphogluconate dehydrogenase (decarboxylating), catalyzes an NADPH regenerating reaction in the pentose phosphate pathway; required for growth on D-glucono-delta-lactone and adaptation to oxidative stress	4	2	3	3	3	1	4	1	32	1	19	5	1	1	1	1
chr9:255488	F	4.89146	4.8668	2.71402	4.15743	0	1	0	YIL053W	393	CDS	RHR2	Constitutively expressed isoform of DL-glycerol-3-phosphatase; involved in glycerol biosynthesis, induced in response to both anaerobic and, along with the Hor2p/Gpp2p isoform, osmotic stress	15	2	18	7	18	4	27	2	32	1	24	6	2	1	3	1
chr13:246182	F	3.0772	4.86337	1.48989	3.14349	0	1	0	YML012W	113	CDS	ERV25	Protein that forms a heterotrimeric complex with Erp1, Erp2p, and Emp24, member of the p24 family involved in endoplasmic reticulum to Golgi transport	7	2	4	8	14	7	3	4	59	2	5	4	3	1	2	4
chr4:768940	R	6.04904	4.86337	4.33652	5.08298	0	1	0	YDR155C	94	CDS	CPR1	Cytoplasmic peptidyl-prolyl cis-trans isomerase (cyclophilin), catalyzes the cis-trans isomerization of peptide bonds N-terminal to proline residues; binds the drug cyclosporin A	42	4	11	7	55	5	43	7	59	2	46	16	6	1	9	6
chr9:317935	F	3.03845	4.86337	3.03073	3.64418	0	1	0	YIL018W	1195	3-UTR	RPL2B	Protein component of the large (60S) ribosomal subunit, identical to Rpl2Ap and has similarity to E. coli L2 and rat L8 ribosomal proteins; expression is upregulated at low temperatures	4	1	1	4	70	17	45	8	59	2	18	8	6	1	2	2
chr16:700830	F	7.60107	4.85688	6.44515	6.30103	1	1	1	YPR080W	271	CDS	TEF1	Translational elongation factor EF-1 alpha; also encoded by TEF2; functions in the binding reaction of aminoacyl-tRNA (AA-tRNA) to ribosomes	125	7	23	11	817	31	53	12	266	11	51	9	23	1	3	4
chr5:363738	F	-1.55501	4.83721	2.5229	1.93503	0	1	0	YER102W	1010	3-UTR	RPS8B	Protein component of the small (40S) ribosomal subunit; identical to Rps8Ap and has similarity to rat S8 ribosomal protein	1	2	5	5	111	43	33	6	58	2	22	5	6	1	1	2
chr12:40147	R	5.44655	4.83599	1.69659	3.99305	0	1	0	YLL050C	279	CDS	COF1	Cofilin, promotes actin filament depolarization in a pH-dependent manner; binds both actin monomers and filaments and severs filaments , thought to be regulated by phosphorylation at SER4, ubiquitous and essential in eukaryotes	11	1	3	6	12	5	12	2	83	3	25	6	9	1	2	5
chr4:130241	R	2.86736	4.82906	2.90916	3.53519	0	1	0	YDL184C	267	3-UTR	RPL41A	Ribosomal protein L47 of the large (60S) ribosomal subunit, identical to Rpl41Bp and has similarity to rat L41 ribosomal protein; comprised of only 25 amino acids; rpl41a rpl41b double null mutant is viable	19	8	12	14	232	81	62	16	197	8	81	23	139	19	59	57
chr1:142218	F	3.92626	4.81821	1.73757	3.49401	0	1	0	YAL003W	55	CDS	EFB1	Translation elongation factor 1 beta; stimulates nucleotide exchange to regenerate EF-1 alpha-GTP for the next elongation cycle; part of the EF-1 complex, which facilitates binding of aminoacyl-tRNA to the ribosomal A site	10	2	9	4	18	8	26	6	31	1	29	5	3	1	1	2
chr1:161234	F	3.61568	4.81821	2.39864	3.61084	0	1	0	NA	NA	NA	NA	NA	18	5	11	4	29	9	57	10	31	1	6	5	3	3	4	10
chr11:217929	F	-1.55501	4.81821	3.6477	2.30363	0	1	0	YKL120W	1019	CDS	OAC1	Mitochondrial inner membrane transporter, transports oxaloacetate, sulfate, and thiosulfate; member of the mitochondrial carrier family	1	2	1	2	10	1	2	1	31	1	1	1	9	1	1	1
chr11:334198	R	1.3674	4.81821	2.14601	2.77721	0	1	0	YKL056C	470	CDS	TMA19	Protein of unknown function that associates with ribosomes; homolog of translationally controlled tumor protein; green fluorescent protein (GFP)-fusion protein localizes to the cytoplasm; YKL056C is not an essential gene	7	5	5	5	46	19	21	3	31	1	8	2	8	3	5	1
chr13:220775	F	2.71024	4.81821	1.78546	3.10464	0	1	0	YML028W	668	3-UTR	TSA1	Ubiquitous housekeeping thioredoxin peroxidase, reduces reactive oxygen, nitrogen and sulfur species using thioredoxin as hydrogen donor; mediates redox regulation of the nuclear localization of Yap1p; deletion results in mutator phenotype	6	2	11	4	6	2	45	9	31	1	28	5	11	3	10	18
chr14:187384	R	-0.261603	4.81821	4.39357	2.98339	0	1	0	YNL244C	138	CDS	SUI1	Translation initiation factor eIF1; component of a complex involved in recognition of the initiator codon; modulates translation accuracy at the initiation phase	1	1	2	4	27	2	11	3	31	1	14	4	4	2	3	4
chr14:352573	F	-0.261603	4.81821	1.55998	2.03886	0	1	0	YNL145W	194	3-UTR	MFA2	Mating pheromone a-factor, made by a cells; interacts with alpha cells to induce cell cycle arrest and other responses leading to mating; biogenesis involves C-terminal modification, N-terminal proteolysis, and export; also encoded by MFA1	1	1	1	3	3	1	8	1	31	1	8	12	12	1	5	5
chr15:110395	R	2.71024	4.81821	0.494656	2.67437	0	1	0	YOL109W	137	CDS	ZEO1	Peripheral membrane protein of the plasma membrane that interacts with Mid2p; regulates the cell integrity pathway mediated by Pkc1p and Slt2p	6	2	6	4	6	5	20	8	31	1	16	11	9	3	5	18
chr16:642314	F	2.27623	4.81821	3.25469	3.44971	0	1	0	YPR035W	227	CDS	GLN1	Glutamine synthetase (GS), synthesizes glutamine from glutamate and ammonia; with Glt1p, forms the secondary pathway for glutamate biosynthesis from ammonia; expression regulated by nitrogen source and by amino acid limitation	5	2	4	5	14	2	7	7	31	1	6	5	7	2	1	1
chr16:875232	F	0.0950126	4.81821	2.28431	2.39918	0	1	0	YPR165W	84	5-UTR	RHO1	GTP-binding protein of the rho subfamily of Ras-like proteins, involved in establishment of cell polarity; regulates protein kinase C (Pkc1p) and the cell wall synthesizing enzyme 1,3-beta-glucan synthase (Fks1p and Gsc2p)	2	2	4	1	8	2	2	3	31	1	3	4	1	1	1	2
chr2:255618	R	1.38842	4.81821	3.02921	3.07862	0	1	0	YBR009C	89	CDS	HHF1	One of two identical histone H4 proteins (see also HHF2); core histone required for chromatin assembly and chromosome function; contributes to telomeric silencing; N-terminal domain involved in maintaining genomic integrity	2	1	3	4	7	1	6	2	31	1	12	10	8	1	5	6
chr2:301228	F	-0.261603	4.81821	2.61491	2.39051	0	1	0	YBR031W	1231	CDS	RPL4A	N-terminally acetylated protein component of the large (60S) ribosomal subunit, nearly identical to Rpl4Bp and has similarity to E. coli L4 and rat L4 ribosomal proteins	1	1	1	5	17	4	20	11	31	1	22	5	27	4	3	15
chr4:230548	F	2.35363	4.81821	2.23659	3.13614	0	1	0	YDL130W	659	3-UTR	RPP1B	Ribosomal protein P1 beta, component of the ribosomal stalk, which is involved in interaction of translational elongation factors with ribosome; accumulation is regulated by phosphorylation and interaction with the P2 stalk component	3	1	1	3	19	6	32	4	31	1	9	3	1	1	6	2
chr4:453321	F	3.0772	4.81821	3.02921	3.64154	0	1	0	YDR002W	338	CDS	YRB1	Ran GTpase binding protein; involved in nuclear protein import and RNA export, ubiquitin-mediated protein degradation during the cell cycle; shuttles between the nucleus and cytoplasm; is essential; homolog of human RanBP1	7	2	1	2	7	1	4	2	31	1	10	4	2	1	3	1
chr7:400933	R	1.38842	4.81821	1.54571	2.58412	0	1	0	YGL054C	426	CDS	ERV14	Protein localized to COPII-coated vesicles, involved in vesicle formation and incorporation of specific secretory cargo; required for the delivery of bud-site selection protein Axl2p to cell surface; related to Drosophila cornichon	2	1	2	1	11	5	8	2	31	1	1	1	3	2	3	1
chr15:110371	F	6.18487	4.81744	3.95778	4.9867	0	1	0	YOL109W	113	CDS	ZEO1	Peripheral membrane protein of the plasma membrane that interacts with Mid2p; regulates the cell integrity pathway mediated by Pkc1p and Slt2p	15	1	7	4	21	2	29	4	82	3	17	3	15	1	2	9
chr4:44201	F	1.38842	4.81059	3.95778	3.3856	0	1	0	YDL229W	167	CDS	SSB1	Cytoplasmic ATPase that is a ribosome-associated molecular chaperone, functions with J-protein partner Zuo1p; may be involved in folding of newly-made polypeptide chains; member of the HSP70 family; interacts with phosphatase subunit Reg1p	2	1	5	5	21	2	28	3	57	2	66	13	1	1	1	1
chr4:310089	R	3.92626	4.81059	3.16909	3.96865	0	1	0	YDL081C	80	CDS	RPP1A	Ribosomal protein P1 alpha, a component of the ribosomal stalk, which is involved in the interaction between translational elongation factors and the ribosome; accumulation of P1 in the cytoplasm is regulated by phosphorylation and interaction with the P2 stalk component	10	2	7	7	117	29	55	19	57	2	13	5	16	5	3	5
chr11:258926	F	4.28287	4.7944	2.12631	3.73453	0	1	0	YKL096W	77	CDS	CWP1	Cell wall mannoprotein, linked to a beta-1,3- and beta-1,6-glucan heteropolymer through a phosphodiester bond; involved in cell wall organization	20	4	23	34	27	10	171	21	127	5	164	37	16	1	14	21
chr13:226332	F	3.03845	4.78351	3.69274	3.83823	0	1	0	YML024W	465	CDS	RPS17A	Ribosomal protein 51 (rp51) of the small (40s) subunit; nearly identical to Rps17Bp and has similarity to rat S17 ribosomal protein	4	1	4	1	44	6	14	4	56	2	7	4	5	2	1	2
chr15:160518	R	4.9375	4.7823	3.37667	4.36549	0	1	0	YOL086C	115	CDS	ADH1	Alcohol dehydrogenase, fermentative isozyme active as homo- or heterotetramers; required for the reduction of acetaldehyde to ethanol, the last step in the glycolytic pathway	54	10	34	23	60	11	68	12	126	5	96	26	2	1	15	8

## Sheet: HS
site	strand	Log1_Score	Log2_Score	HS_Score	Avg_Score	Cand_Log1	Cand_Log2	Cand_HS	Gene	nt	Region	Name	Description	Log1_Nat_+CMCT	Log1_Nat_+CMCT	Log1_IVT_-CMCT	Log1_IVT_-CMCT	HS_Nat_+CMCT	HS_Nat_+CMCT	HS_IVT_-CMCT	HS_IVT_-CMCT	Log2_Nat_+CMCT	Log2_Nat_+CMCT	Log2_IVT_-CMCT	Log2_IVT_-CMCT	Stat_Nat_+CMCT	Stat_Nat_+CMCT	Stat_IVT_-CMCT	Stat_IVT_-CMCT
chr16:731679	R	9.2778	6.46526	8.11562	7.95289	1	1	1	YPR102C	93	CDS	RPL11A	Protein component of the large (60S) ribosomal subunit, nearly identical to Rpl11Bp; involved in ribosomal assembly; depletion causes degradation of proteins and RNA of the 60S subunit; has similarity to E. coli L5 and rat L11	55	1	2	8	1971	28	22	7	637	9	12	8	23	1	4	2
chr15:980500	R	5.8108	5.54974	6.89345	6.08466	0	1	1	NA	NA	NA	NA	NA	38	4	5	4	65	1	16	2	50	1	7	1	408	8	6	5
chr16:700830	F	7.60107	4.85688	6.44515	6.30103	1	1	1	YPR080W	271	CDS	TEF1	Translational elongation factor EF-1 alpha; also encoded by TEF2; functions in the binding reaction of aminoacyl-tRNA (AA-tRNA) to ribosomes	125	7	23	11	817	31	53	12	266	11	51	9	23	1	3	4
chr7:77983	F	2.35363	4.22223	6.33121	4.30235	0	0	1	YGL225W	1132	3-UTR	VRG4	Golgi GDP-mannose transporter; regulates Golgi function and glycosylation in Golgi	3	1	2	2	47	1	1	1	21	1	2	1	22	1	4	3
chr4:1245551	F	2.35363	2.60973	6.29392	3.75243	0	0	1	YDR385W	2356	CDS	EFT2	Elongation factor 2 (EF-2), also encoded by EFT1; catalyzes ribosomal translocation during protein synthesis; contains diphthamide, the unique posttranslationally modified histidine residue specifically ADP-ribosylated by diphtheria toxin	3	1	9	6	46	1	72	9	25	4	13	2	4	1	4	3
chr4:44515	F	4.00365	4.22223	6.21684	4.81424	0	0	1	YDL229W	481	CDS	SSB1	Cytoplasmic ATPase that is a ribosome-associated molecular chaperone, functions with J-protein partner Zuo1p; may be involved in folding of newly-made polypeptide chains; member of the HSP70 family; interacts with phosphatase subunit Reg1p	6	1	3	8	44	1	43	8	21	1	11	2	1	1	1	1
chr4:221841	R	1.38842	4.29341	6.21684	3.96622	0	0	1	NA	NA	NA	NA	NA	2	1	1	1	44	1	4	1	22	1	4	1	21	1	1	1
chr15:832969	F	4.96886	4.66246	6.09438	5.2419	0	0	1	YOR272W	205	CDS	YTM1	Constituent of 66S pre-ribosomal particles, required for maturation of the large ribosomal subunit	9	1	1	1	41	1	2	1	28	1	1	1	1	1	1	2
chr2:300320	F	1.38842	2.19928	6.0455	3.21107	0	0	1	YBR031W	323	CDS	RPL4A	N-terminally acetylated protein component of the large (60S) ribosomal subunit, nearly identical to Rpl4Bp and has similarity to E. coli L4 and rat L4 ribosomal proteins	2	1	3	11	70	2	41	11	58	14	31	5	4	2	6	1
chr2:89115	R	-0.261603	5.48727	5.86887	3.69818	0	1	1	YBL072C	323	CDS	RPS8A	Protein component of the small (40S) ribosomal subunit; identical to Rps8Bp and has similarity to rat S8 ribosomal protein	1	1	2	14	36	1	55	14	48	1	47	6	1	1	2	1
chr2:531933	R	1.38842	2.58623	5.86887	3.28118	0	0	1	YBR143C	264	CDS	SUP45	Polypeptide release factor involved in translation termination; mutant form acts as a recessive omnipotent suppressor	2	1	1	3	36	1	6	1	30	5	5	2	1	1	1	1
chr8:472318	F	4.00365	3.48835	5.82002	4.43734	0	0	1	YHR183W	1436	CDS	GND1	6-phosphogluconate dehydrogenase (decarboxylating), catalyzes an NADPH regenerating reaction in the pentose phosphate pathway; required for growth on D-glucono-delta-lactone and adaptation to oxidative stress	6	1	3	3	35	1	10	1	13	1	6	2	6	1	1	4
chr15:1016335	R	-0.261603	3.70733	5.82002	3.08858	0	0	1	YOR361C	1365	CDS	PRT1	Subunit of the core complex of translation initiation factor 3(eIF3), essential for translation; part of a subcomplex (Prt1p-Rpg1p-Nip1p) that stimulates binding of mRNA and tRNA(i)Met to ribosomes	1	1	2	1	35	1	5	1	15	1	1	2	1	2	1	1
chr13:550392	R	0.0950126	1.93576	5.80686	2.61254	0	0	1	YMR142C	830	CDS	RPL13B	Protein component of the large (60S) ribosomal subunit, nearly identical to Rpl13Ap; not essential for viability; has similarity to rat L13 ribosomal protein	2	2	2	19	61	2	86	17	61	18	165	11	4	3	8	2
chr15:60739	R	4.68848	6.19706	5.79647	5.56067	0	1	1	YOL139C	348	CDS	CDC33	Cytoplasmic mRNA cap binding protein; the eIF4E-cap complex is responsible for mediating cap-dependent mRNA translation via interactions with the translation initiation factor eIF4G (Tif4631p or Tif4632p)	8	1	3	2	187	8	2	2	202	3	11	1	7	1	2	1
chr7:1062568	R	1.38842	2.74539	5.76975	3.30119	0	0	1	YGR285C	606	CDS	ZUO1	Cytosolic ribosome-associated chaperone that acts, together with Ssz1p and the Ssb proteins, as a chaperone for nascent polypeptide chains; contains a DnaJ domain and functions as a J-protein partner for Ssb1p and Ssb2p	2	1	3	2	34	1	12	2	8	1	2	2	1	2	1	1
chr10:702589	R	2.35363	3.37406	5.71941	3.8157	0	0	1	YJR145C	491	CDS	RPS4A	Protein component of the small (40S) ribosomal subunit; mutation affects 20S pre-rRNA processing; identical to Rps4Bp and has similarity to rat S4 ribosomal protein	3	1	5	12	58	2	29	5	59	6	22	2	3	1	1	1
chr7:787294	R	1.38842	4.42657	5.71799	3.84433	0	0	1	YGR148C	910	3-UTR	RPL24B	Ribosomal protein L30 of the large (60S) ribosomal subunit, nearly identical to Rpl24Ap and has similarity to rat L24 ribosomal protein; not essential for translation but may be required for normal translation rate	2	1	4	2	33	1	17	4	24	1	8	1	10	1	2	4
chr7:648844	R	4.36027	4.99353	5.64899	5.00093	0	0	1	YGR085C	94	CDS	RPL11B	Protein component of the large (60S) ribosomal subunit, nearly identical to Rpl11Ap; involved in ribosomal assembly; depletion causes degradation of proteins and RNA of the 60S subunit; has similarity to E. coli L5 and rat L11	12	2	6	9	189	9	16	4	92	3	16	2	2	1	1	1
chr4:768982	R	4.13486	1.16738	5.60958	3.63727	0	0	1	YDR155C	52	CDS	CPR1	Cytoplasmic peptidyl-prolyl cis-trans isomerase (cyclophilin), catalyzes the cis-trans isomerization of peptide bonds N-terminal to proline residues; binds the drug cyclosporin A	15	3	5	5	31	1	11	3	18	8	26	6	4	1	1	5
chr14:443427	R	2.27623	4.3064	5.59394	4.05886	0	0	1	YNL096C	931	CDS	RPS7B	Protein component of the small (40S) ribosomal subunit, nearly identical to Rps7Ap; interacts with Kti11p; deletion causes hypersensitivity to zymocin; has similarity to rat S7 and Xenopus S8 ribosomal proteins	5	2	9	3	75	3	91	8	41	2	36	5	3	1	1	6
chr7:482839	R	7.58409	3.10113	5.56169	5.41564	1	0	1	YGL008C	69	5-UTR	PMA1	Plasma membrane H+-ATPase, pumps protons out of the cell; major regulator of cytoplasmic pH and plasma membrane potential; part of the P2 subgroup of cation-transporting ATPases	27	1	2	2	93	4	8	2	42	5	2	6	7	1	3	4
chr12:806638	F	1.74504	4.71616	5.55272	4.00464	0	0	1	YLR340W	813	CDS	RPP0	Conserved ribosomal protein P0 similar to rat P0, human P0, and E. coli L10e; shown to be phosphorylated on serine 302	4	2	2	4	30	1	37	5	29	1	17	2	1	1	4	1
chr15:339929	R	6.55745	2.48066	5.54708	4.86173	0	0	1	YOR007C	90	CDS	SGT2	Glutamine-rich cytoplasmic protein of unknown function; contains tetratricopeptide (TPR) repeats, which often mediate protein-protein interactions; has similarity to human SGT, which is a cochaperone that negatively regulates Hsp70	52	4	25	1	73	3	11	2	28	5	15	2	2	1	1	2
chr16:135803	F	-0.261603	2.11244	5.49639	2.44908	0	0	1	YPL220W	79	CDS	RPL1A	N-terminally acetylated protein component of the large (60S) ribosomal subunit, nearly identical to Rpl1Bp and has similarity to E. coli L1 and rat L10a ribosomal proteins; rpl1a rpl1b double null mutation is lethal	1	1	3	8	51	2	23	4	14	3	15	3	3	1	1	2
chr13:220172	F	4.96886	3.73045	5.49393	4.73108	0	0	1	YML029W	2909	3-UTR	USA1	Protein that interacts in the two-hybrid system with the U1 snRNP-specific protein, Snp1p; may have a role in pre-mRNA splicing	9	1	21	12	29	1	67	18	52	4	38	10	1	1	5	11
chr13:261764	R	4.20384	0.803751	5.49393	3.50051	0	0	1	YML004C	1006	CDS	GLO1	Monomeric glyoxalase I, catalyzes the detoxification of methylglyoxal (a by-product of glycolysis) via condensation with glutathione to produce S-D-lactoylglutathione; expression regulated by methylglyoxal levels and osmotic stress	30	7	8	3	29	1	3	1	11	6	3	1	17	5	9	4
chr9:98814	R	-0.261603	2.34292	5.43308	2.5048	0	0	1	YIL133C	640	CDS	RPL16A	N-terminally acetylated protein component of the large (60S) ribosomal subunit, binds to 5.8 S rRNA; has similarity to Rpl16Bp, E. coli L13 and rat L13a ribosomal proteins; transcriptionally regulated by Rap1p	1	1	4	3	28	1	26	4	21	4	7	4	1	1	1	1
chr9:69572	F	-1.55501	3.48835	5.43308	2.45547	0	0	1	YIL148W	878	3-UTR	RPL40A	Fusion protein, identical to Rpl40Bp, that is cleaved to yield ubiquitin and a ribosomal protein of the large (60S) ribosomal subunit with similarity to rat L40; ubiquitin may facilitate assembly of the ribosomal protein into ribosomes	1	2	2	2	28	1	16	3	13	1	7	1	3	1	1	1
chr5:269511	R	4.00365	4.36144	5.37002	4.57837	0	0	1	YER056C	760	CDS	FCY2	Purine-cytosine permease, mediates purine (adenine, guanine, and hypoxanthine) and cytosine accumulation	6	1	2	4	27	1	19	6	23	1	6	1	1	2	5	1
chr1:165046	R	3.92626	1.37592	5.37002	3.5574	0	0	1	NA	NA	NA	NA	NA	10	2	6	4	27	1	21	5	36	15	10	1	31	4	1	1
chr2:88987	R	3.03845	1.32861	5.37002	3.24569	0	0	1	YBL072C	451	CDS	RPS8A	Protein component of the small (40S) ribosomal subunit; identical to Rps8Bp and has similarity to rat S8 ribosomal protein	4	1	3	5	27	1	23	9	20	8	16	2	1	2	1	1
chr7:735635	F	5.8108	5.54974	5.3458	5.56878	0	1	1	NA	NA	NA	NA	NA	38	4	5	4	65	3	16	2	50	1	7	1	408	8	4	5
chr16:642498	F	4.00365	5.35412	5.30458	4.88745	0	1	1	YPR035W	411	CDS	GLN1	Glutamine synthetase (GS), synthesizes glutamine from glutamate and ammonia; with Glt1p, forms the secondary pathway for glutamate biosynthesis from ammonia; expression regulated by nitrogen source and by amino acid limitation	6	1	2	3	26	1	1	1	44	1	1	1	4	1	1	1
chr4:541660	R	5.65368	2.5487	5.30458	4.50232	0	0	1	NA	NA	NA	NA	NA	12	1	1	1	26	1	1	1	13	2	1	1	42	2	1	1
chr14:478803	R	4.37061	2.02616	5.30458	3.90045	0	0	1	YNL079C	394	CDS	TPM1	Major isoform of tropomyosin; binds to and stabilizes actin cables and filaments, which direct polarized cell growth and the distribution of several organelles; acetylated by the NatB complex and acetylated form binds actin most efficiently	7	1	1	3	26	1	5	2	5	1	2	2	18	1	5	2
chr12:263965	F	2.35363	3.54938	5.30458	3.73586	0	0	1	YLR061W	790	3-UTR	RPL22A	Protein component of the large (60S) ribosomal subunit, has similarity to Rpl22Bp and to rat L22 ribosomal protein	3	1	4	9	26	1	37	6	25	2	39	15	1	1	2	2
chr13:24202	R	7.8349	4.42657	5.30059	5.85402	1	0	1	YML123C	1631	CDS	PHO84	High-affinity inorganic phosphate (Pi) transporter and low-affinity manganese transporter; regulated by Pho4p and Spt7p; mutation confers resistance to arsenate; exit from the ER during maturation requires Pho86p	30	1	3	1	80	4	6	1	24	1	4	1	7	1	1	1
chr9:317350	F	3.79421	2.64365	5.2527	3.89685	0	0	1	YIL018W	610	CDS	RPL2B	Protein component of the large (60S) ribosomal subunit, identical to Rpl2Ap and has similarity to E. coli L2 and rat L8 ribosomal proteins; expression is upregulated at low temperatures	13	3	6	9	240	16	130	20	125	24	32	6	1	2	3	2
chr2:256741	F	3.03845	3.89887	5.23657	4.05796	0	0	1	YBR010W	421	3-UTR	HHT1	One of two identical histone H3 proteins (see also HHT2); core histone required for chromatin assembly, involved in heterochromatin-mediated telomeric and HM silencing; regulated by acetylation, methylation, and mitotic phosphorylation	4	1	2	2	25	1	15	3	17	1	4	2	8	2	7	4
chr4:356839	R	3.03845	2.645	5.23657	3.64	0	0	1	YDL055C	70	5-UTR	PSA1	GDP-mannose pyrophosphorylase (mannose-1-phosphate guanyltransferase), synthesizes GDP-mannose from GTP and mannose-1-phosphate in cell wall biosynthesis; required for normal cell wall structure	4	1	2	5	25	1	16	4	42	7	8	1	1	1	2	1
chr15:867793	F	2.35363	3.59131	5.23657	3.72717	0	0	1	YOR293W	729	CDS	RPS10A	Protein component of the small (40S) ribosomal subunit; nearly identical to Rps10Bp and has similarity to rat ribosomal protein S10	3	1	1	6	25	1	10	2	68	6	55	1	10	1	2	1
chr15:253444	R	1.74504	3.27872	5.23657	3.42011	0	0	1	YOL040C	165	CDS	RPS15	Protein component of the small (40S) ribosomal subunit; has similarity to E. coli S19 and rat S15 ribosomal proteins	4	2	3	7	25	1	50	11	30	3	66	12	3	1	6	4
chr11:555808	F	1.38842	2.54105	5.23657	3.05535	0	0	1	YKR059W	1198	CDS	TIF1	Translation initiation factor eIF4A, identical to Tif2p; DEA(D/H)-box RNA helicase that couples ATPase activity to RNA binding and unwinding; forms a dumbbell structure of two compact domains connected by a linker; interacts with eIF4G	2	1	1	1	25	1	5	3	7	1	4	3	1	1	2	1
chr12:964624	F	1.38842	1.68469	5.23657	2.76989	0	0	1	YLR420W	867	CDS	URA4	Dihydroorotase, catalyzes the third enzymatic step in the de novo biosynthesis of pyrimidines, converting carbamoyl-L-aspartate into dihydroorotate	2	1	1	2	25	1	7	2	4	1	2	1	7	1	1	1
chr2:300193	F	1.38842	3.60175	5.23657	3.40892	0	0	1	YBR031W	196	CDS	RPL4A	N-terminally acetylated protein component of the large (60S) ribosomal subunit, nearly identical to Rpl4Bp and has similarity to E. coli L4 and rat L4 ribosomal proteins	2	1	1	3	25	1	32	5	14	1	8	2	5	1	1	1
chr4:306888	R	1.38842	3.87856	5.23657	3.50118	0	0	1	YDL083C	921	3-UTR	RPS16B	Protein component of the small (40S) ribosomal subunit; identical to Rps16Ap and has similarity to E. coli S9 and rat S16 ribosomal proteins	2	1	1	3	25	1	23	4	31	2	5	2	1	1	1	4
chr13:632425	F	4.49104	5.42214	5.21165	5.04161	0	1	1	YMR186W	94	CDS	HSC82	Cytoplasmic chaperone of the Hsp90 family, redundant in function and nearly identical with Hsp82p, and together they are essential; expressed constitutively at 10-fold higher basal levels that HSP82 and induced 2-3 fold by heat shock	26	5	8	5	76	4	10	3	46	1	16	2	3	1	1	4
chr2:168896	F	2.35363	2.13728	5.21165	3.23418	0	0	1	YBL027W	493	CDS	RPL19B	Protein component of the large (60S) ribosomal subunit, nearly identical to Rpl19Ap and has similarity to rat L19 ribosomal protein; rpl19a and rpl19b single null mutations result in slow growth, while the double null mutation is lethal	3	1	5	7	76	4	64	7	73	19	77	15	7	1	2	5
chr10:75261	R	-0.261603	3.08027	5.17786	2.66551	0	0	1	YJL190C	52	CDS	RPS22A	Protein component of the small (40S) ribosomal subunit; nearly identical to Rps22Bp and has similarity to E. coli S8 and rat S15a ribosomal proteins	1	1	1	5	59	3	14	5	34	4	17	6	1	1	2	2
chr1:163531	R	5.33093	3.20994	5.17111	4.57066	0	0	1	NA	NA	NA	NA	NA	37	5	20	7	89	5	60	10	53	6	17	6	16	2	1	4
chr12:595775	F	5.33093	3.20994	5.17111	4.57066	0	0	1	NA	NA	NA	NA	NA	37	5	20	7	89	5	60	10	53	6	13	6	16	2	1	4
chr15:597448	F	5.33093	3.20994	5.17111	4.57066	0	0	1	YOR142W	2539	CDS	LSC1	Alpha subunit of succinyl-CoA ligase, which is a mitochondrial enzyme of the TCA cycle that catalyzes the nucleotide-dependent conversion of succinyl-CoA to succinate	37	5	20	7	89	5	60	10	53	6	16	6	16	2	1	5
chr5:546016	F	4.96886	2.12009	5.16578	4.08491	0	0	1	YER177W	450	CDS	BMH1	14-3-3 protein, major isoform; binds proteins and DNA, involved in regulation of many processes including exocytosis and vesicle transport, Ras/MAPK signaling during pseudohyphal development, rapamycin-sensitive signaling, and others	9	1	11	2	24	1	17	5	26	6	20	7	3	2	5	2
chr7:480019	R	3.03845	1.59755	5.16578	3.26726	0	0	1	YGL008C	2889	CDS	PMA1	Plasma membrane H+-ATPase, pumps protons out of the cell; major regulator of cytoplasmic pH and plasma membrane potential; part of the P2 subgroup of cation-transporting ATPases	4	1	19	5	24	1	17	5	10	3	10	7	1	1	3	2
chr4:504476	R	2.91885	1.04633	5.16578	3.04365	0	0	1	YDR032C	273	CDS	PST2	Protein of unknown function with similarity to members of a family of flavodoxin-like proteins; induced by oxidative stress in a Yap1p dependent manner; GFP-fusion protein localizes to the cytoplasm in a punctate pattern	9	3	5	2	24	1	7	2	9	4	8	2	3	1	6	3
chr7:799360	F	2.35363	2.5487	5.16578	3.35604	0	0	1	YGR155W	836	CDS	CYS4	Cystathionine beta-synthase, catalyzes the synthesis of cystathionine from serine and homocysteine, the first committed step in cysteine biosynthesis	3	1	6	3	24	1	5	1	13	2	9	1	3	1	1	1
chr9:98916	R	2.27623	2.9875	5.16578	3.4765	0	0	1	YIL133C	538	CDS	RPL16A	N-terminally acetylated protein component of the large (60S) ribosomal subunit, binds to 5.8 S rRNA; has similarity to Rpl16Bp, E. coli L13 and rat L13a ribosomal proteins; transcriptionally regulated by Rap1p	5	2	1	5	24	1	33	5	32	4	13	4	1	1	1	1
chr12:845718	F	-0.261603	0.866091	5.16578	1.92342	0	0	1	YLR359W	1496	CDS	ADE13	Adenylosuccinate lyase, catalyzes two steps in the 'de novo' purine nucleotide biosynthetic pathway	1	1	2	1	24	1	10	3	8	4	2	1	4	1	2	2
chr8:472291	F	-0.661584	1.80574	5.16578	2.10331	0	0	1	YHR183W	1409	CDS	GND1	6-phosphogluconate dehydrogenase (decarboxylating), catalyzes an NADPH regenerating reaction in the pentose phosphate pathway; required for growth on D-glucono-delta-lactone and adaptation to oxidative stress	2	3	3	1	24	1	16	4	8	2	6	1	1	1	2	2
chr11:164375	R	2.98782	5.08896	5.1654	4.41406	0	1	1	YKL153W	860	3-UTR	NA	NA	18	7	16	12	74	4	27	7	37	1	18	3	1	2	2	3
chr4:356857	R	4.68848	4.8668	5.11793	4.89107	0	1	1	YDL055C	52	5-UTR	PSA1	GDP-mannose pyrophosphorylase (mannose-1-phosphate guanyltransferase), synthesizes GDP-mannose from GTP and mannose-1-phosphate in cell wall biosynthesis; required for normal cell wall structure	8	1	3	9	41	2	21	3	32	1	6	1	1	1	1	1
chr12:232505	R	5.53408	2.65173	5.11793	4.43458	0	0	1	YLR044C	1609	CDS	PDC1	Major of three pyruvate decarboxylase isozymes, key enzyme in alcoholic fermentation, decarboxylates pyruvate to acetaldehyde; subject to glucose-, ethanol-, and autoregulation; involved in amino acid catabolism	27	3	47	15	41	2	115	23	73	13	106	6	14	2	2	13
chr16:282685	F	2.71024	4.33118	5.0957	4.04571	0	0	1	YPL143W	584	CDS	RPL33A	N-terminally acetylated ribosomal protein L37 of the large (60S) ribosomal subunit, nearly identical to Rpl33Bp and has similarity to rat L35a; rpl33a null mutant exhibits slow growth while rpl33a rpl33b double null mutant is inviable	6	2	2	13	112	7	59	9	77	4	15	2	1	1	1	7
chr1:71918	F	3.896	1.90893	5.09198	3.6323	0	0	1	YAL038W	160	CDS	CDC19	Pyruvate kinase, functions as a homotetramer in glycolysis to convert phosphoenolpyruvate to pyruvate, the input for aerobic (TCA cycle) or anaerobic (glucose fermentation) respiration	17	4	18	23	23	1	87	12	51	15	65	9	1	1	1	4
chr2:453277	F	1.51963	1.05174	5.09198	2.55445	0	0	1	YBR106W	670	3-UTR	PHO88	Probable membrane protein, involved in phosphate transport; pho88 pho86 double null mutant exhibits enhanced synthesis of repressible acid phosphatase at high inorganic phosphate concentrations	5	3	4	4	23	1	12	3	7	3	6	1	3	1	3	1
chr12:845565	F	1.38842	4.29341	5.09198	3.59127	0	0	1	YLR359W	1343	CDS	ADE13	Adenylosuccinate lyase, catalyzes two steps in the 'de novo' purine nucleotide biosynthetic pathway	2	1	1	1	23	1	5	1	22	1	6	1	1	1	2	2
chr4:771248	F	0.30362	2.9875	5.09198	2.79437	0	0	1	YDR157W	1369	3-UTR	NA	NA	3	3	3	2	23	1	16	5	32	4	25	2	9	1	7	1
chr4:525933	F	-1.55501	-0.0968796	5.09198	1.1467	0	0	1	YDR037W	566	CDS	KRS1	Lysyl-tRNA synthetase; also identified as a negative regulator of general control of amino acid biosynthesis	1	2	5	1	23	1	9	5	7	7	4	1	1	1	1	1
chr11:551671	F	4.37061	2.32582	5.07511	3.92385	0	0	1	YKR057W	405	CDS	RPS21A	Protein component of the small (40S) ribosomal subunit; nearly identical to Rps21Bp and has similarity to rat S21 ribosomal protein	7	1	3	7	40	2	32	6	63	14	48	5	3	2	5	3
chr10:153815	R	1.78379	2.21802	5.07511	3.02564	0	0	1	YJL138C	961	CDS	TIF2	Translation initiation factor eIF4A, identical to Tif1p; DEA(D/H)-box RNA helicase that couples ATPase activity to RNA binding and unwinding; forms a dumbbell structure of two compact domains connected by a linker; interacts with eIF4G	7	4	3	3	40	2	13	6	15	3	3	1	1	1	2	3
chr13:552920	F	1.38842	2.83686	5.07511	3.10013	0	0	1	YMR143W	1021	3-UTR	RPS16A	Protein component of the small (40S) ribosomal subunit; identical to Rps16Bp and has similarity to E. coli S9 and rat S16 ribosomal proteins	2	1	2	6	40	2	27	4	29	4	16	8	10	1	2	10
chr13:220376	F	4.24067	4.44886	5.02906	4.57286	0	0	1	YML028W	269	CDS	TSA1	Ubiquitous housekeeping thioredoxin peroxidase, reduces reactive oxygen, nitrogen and sulfur species using thioredoxin as hydrogen donor; mediates redox regulation of the nuclear localization of Yap1p; deletion results in mutator phenotype	27	6	36	4	82	5	99	19	45	2	42	2	12	2	9	2
chr11:334293	R	3.03845	1.7235	5.02431	3.26209	0	0	1	YKL056C	375	CDS	TMA19	Protein of unknown function that associates with ribosomes; homolog of translationally controlled tumor protein; green fluorescent protein (GFP)-fusion protein localizes to the cytoplasm; YKL056C is not an essential gene	4	1	2	3	54	3	16	5	23	7	11	2	4	1	2	1
chr15:301181	F	4.68848	1.68469	5.0149	3.79602	0	0	1	NA	NA	NA	NA	NA	8	1	1	1	22	1	1	1	4	1	1	1	3	1	1	1
chr13:632973	F	3.39654	1.96576	5.0149	3.45907	0	0	1	YMR186W	642	CDS	HSC82	Cytoplasmic chaperone of the Hsp90 family, redundant in function and nearly identical with Hsp82p, and together they are essential; expressed constitutively at 10-fold higher basal levels that HSP82 and induced 2-3 fold by heat shock	11	3	18	1	22	1	11	4	20	5	5	3	5	1	1	1
chr9:258147	R	2.63847	4.42657	5.0149	4.02665	0	0	1	YIL051C	166	CDS	MMF1	Mitochondrial protein involved in maintenance of the mitochondrial genome	8	3	14	3	22	1	17	4	24	1	20	3	18	9	14	9
chr5:52684	R	1.38842	1.68469	5.0149	2.69601	0	0	1	YEL054C	584	3-UTR	RPL12A	Protein component of the large (60S) ribosomal subunit, nearly identical to Rpl12Bp; rpl12a rpl12b double mutant exhibits slow growth and slow translation; has similarity to E. coli L11 and rat L12 ribosomal proteins	2	1	3	3	22	1	16	5	4	1	9	2	1	1	2	2
chr12:254429	F	1.06022	2.30516	5.0149	2.79343	0	0	1	YLR056W	629	CDS	ERG3	C-5 sterol desaturase, catalyzes the introduction of a C-5(6) double bond into episterol, a precursor in ergosterol biosynthesis; mutants are viable, but cannot grow on non-fermentable carbon sources	3	2	6	1	22	1	8	3	6	1	8	5	3	1	1	1
chr4:356852	R	0.988443	2.18498	5.0149	2.72944	0	0	1	YDL055C	57	5-UTR	PSA1	GDP-mannose pyrophosphorylase (mannose-1-phosphate guanyltransferase), synthesizes GDP-mannose from GTP and mannose-1-phosphate in cell wall biosynthesis; required for normal cell wall structure	4	3	3	5	22	1	11	5	35	8	25	4	1	1	1	3
chr12:506900	F	-1.55501	1.87655	5.0149	1.77881	0	0	1	YLR175W	782	CDS	CBF5	Pseudouridine synthase catalytic subunit of box H/ACA small nucleolar ribonucleoprotein particles (snoRNPs), acts on both large and small rRNAs and on snRNA U2	1	2	2	2	22	1	11	4	12	3	1	1	1	2	1	1
chr8:471180	F	-2.31161	1.80581	5.0149	1.50303	0	0	1	YHR183W	298	CDS	GND1	6-phosphogluconate dehydrogenase (decarboxylating), catalyzes an NADPH regenerating reaction in the pentose phosphate pathway; required for growth on D-glucono-delta-lactone and adaptation to oxidative stress	1	3	2	2	22	1	23	5	42	13	89	12	1	1	3	2
chr1:142661	F	5.35088	2.82186	4.9919	4.38821	0	0	1	YAL003W	498	CDS	EFB1	Translation elongation factor 1 beta; stimulates nucleotide exchange to regenerate EF-1 alpha-GTP for the next elongation cycle; part of the EF-1 complex, which facilitates binding of aminoacyl-tRNA to the ribosomal A site	25	3	13	5	53	3	61	8	76	12	42	7	2	1	8	4
chr10:383159	F	8.7563	2.30516	4.9919	5.35112	1	0	1	YJL034W	1876	CDS	KAR2	ATPase involved in protein import into the ER, also acts as a chaperone to mediate protein folding in the ER and may play a role in ER export of soluble proteins; regulates the unfolded protein response via interaction with Ire1p	156	5	16	1	53	3	3	4	6	1	1	1	28	2	2	3
chr3:138299	F	5.89826	3.03585	4.98709	4.6404	0	0	1	YCR012W	597	CDS	PGK1	3-phosphoglycerate kinase, catalyzes transfer of high-energy phosphoryl groups from the acyl phosphate of 1,3-bisphosphoglycerate to ADP to produce ATP; key enzyme in glycolysis and gluconeogenesis	150	22	198	10	163	12	112	17	119	17	46	8	9	2	7	7
chr15:577394	F	2.27623	2.19039	4.98617	3.15093	0	0	1	YOR133W	2356	CDS	EFT1	Elongation factor 2 (EF-2), also encoded by EFT2; catalyzes ribosomal translocation during protein synthesis; contains diphthamide, the unique posttranslationally modified histidine residue specifically ADP-ribosylated by diphtheria toxin	5	2	12	13	38	2	56	13	54	13	54	9	6	2	12	10
chr13:222857	R	-0.261603	2.58623	4.98617	2.43693	0	0	1	YML027W	1553	3-UTR	YOX1	Homeodomain-containing transcriptional repressor, binds to Mcm1p and to early cell cycle boxes (ECBs) in the promoters of cell cycle-regulated genes expressed in M/G1 phase; expression is cell cycle-regulated; potential Cdc28p substrate	1	1	1	1	38	2	34	8	30	5	11	2	2	1	1	2
chr15:93771	R	2.91885	3.91944	4.94873	3.92901	0	0	1	YOL120C	650	CDS	RPL18A	Protein component of the large (60S) ribosomal subunit, identical to Rpl18Bp and has similarity to rat L18 ribosomal protein; intron of RPL18A pre-mRNA forms stem-loop structures that are a target for Rnt1p cleavage leading to degradation	9	3	4	15	500	49	119	20	223	18	30	10	4	1	3	4
chr7:255348	F	2.35363	3.73045	4.94054	3.67487	0	0	1	YGL135W	767	3-UTR	RPL1B	N-terminally acetylated protein component of the large (60S) ribosomal subunit, nearly identical to Rpl1Ap and has similarity to E. coli L1 and rat L10a ribosomal proteins; rpl1a rpl1b double null mutation is lethal	3	1	1	3	65	4	34	5	52	4	14	3	11	4	2	5
chr12:836643	R	3.92626	1.59755	4.93992	3.48791	0	0	1	YLR354C	755	CDS	TAL1	Transaldolase, enzyme in the non-oxidative pentose phosphate pathway; converts sedoheptulose 7-phosphate and glyceraldehyde 3-phosphate to erythrose 4-phosphate and fructose 6-phosphate	10	2	4	2	37	2	16	6	10	3	5	1	3	1	1	2
chr5:139143	R	3.39507	2.87213	4.93992	3.73571	0	0	1	YEL009C	1191	CDS	GCN4	Transcriptional activator of amino acid biosynthetic genes in response to amino acid starvation; expression is tightly regulated at both the transcriptional and translational levels	8	2	10	6	37	2	17	4	23	3	6	1	50	6	41	20
chr14:253218	F	2.35363	1.00771	4.93992	2.76709	0	0	1	YNL209W	1182	CDS	SSB2	Cytoplasmic ATPase that is a ribosome-associated molecular chaperone, functions with J-protein partner Zuo1p; may be involved in the folding of newly-synthesized polypeptide chains; member of the HSP70 family; homolog of SSB1	3	1	3	1	37	2	15	8	18	9	6	2	1	1	1	1
chr4:45224	F	2.35363	1.00771	4.93992	2.76709	0	0	1	YDL229W	1190	CDS	SSB1	Cytoplasmic ATPase that is a ribosome-associated molecular chaperone, functions with J-protein partner Zuo1p; may be involved in folding of newly-made polypeptide chains; member of the HSP70 family; interacts with phosphatase subunit Reg1p	3	1	3	2	37	2	15	7	18	9	12	1	1	1	1	1
chr14:500347	F	-0.592613	2.85397	4.93992	2.40043	0	0	1	YNL067W	688	3-UTR	RPL9B	Protein component of the large (60S) ribosomal subunit, nearly identical to Rpl9Ap and has similarity to E. coli L6 and rat L9 ribosomal proteins	4	7	5	4	37	2	11	3	42	6	13	2	2	4	1	5
chr4:771107	F	4.96886	2.01957	4.93423	3.97422	0	0	1	YDR157W	1228	3-UTR	NA	NA	9	1	3	2	21	1	17	3	17	4	9	1	1	1	2	1
chr13:634356	F	4.49148	1.87655	4.93423	3.76742	0	0	1	YMR186W	2025	CDS	HSC82	Cytoplasmic chaperone of the Hsp90 family, redundant in function and nearly identical with Hsp82p, and together they are essential; expressed constitutively at 10-fold higher basal levels that HSP82 and induced 2-3 fold by heat shock	30	6	19	2	21	1	8	3	12	3	33	1	19	2	24	17
chr10:131754	R	4.37061	2.02616	4.93423	3.777	0	0	1	YJL154C	2233	CDS	VPS35	Endosomal protein that is a subunit of the membrane-associated retromer complex essential for endosome-to-Golgi retrograde transport; forms a subcomplex with Vps26p and Vps29p that selects cargo proteins for endosome-to-Golgi retrieval	7	1	2	1	21	1	1	2	5	1	1	1	4	1	1	1
chr1:165419	F	3.59805	2.02452	4.93423	3.51894	0	0	1	NA	NA	NA	NA	NA	15	4	3	3	21	1	14	3	28	7	2	2	80	16	2	4
chr5:86056	F	3.39654	3.23271	4.93423	3.8545	0	0	1	YEL034W	430	CDS	HYP2	Translation initiation factor eIF-5A, promotes formation of the first peptide bond; similar to and functionally redundant with Anb1p; possible role in translation elongation; undergoes an essential hypusination modification	11	3	6	8	21	1	40	8	11	1	18	10	10	1	7	6
chr2:291066	R	3.0772	1.68469	4.93423	3.23204	0	0	1	YBR025C	838	CDS	YBR025C	Hypothetical protein	7	2	6	1	21	1	8	2	4	1	1	1	1	1	1	1
chr1:71831	F	3.06686	2.27029	4.93423	3.4238	0	0	1	YAL038W	73	CDS	CDC19	Pyruvate kinase, functions as a homotetramer in glycolysis to convert phosphoenolpyruvate to pyruvate, the input for aerobic (TCA cycle) or anaerobic (glucose fermentation) respiration	12	4	15	23	21	1	55	8	53	12	62	8	1	1	5	1
chr14:302752	F	2.35363	1.59755	4.93423	2.9618	0	0	1	YNL178W	90	CDS	RPS3	Protein component of the small (40S) ribosomal subunit, has apurinic/apyrimidinic (AP) endonuclease activity; essential for viability; has similarity to E. coli S3 and rat S3 ribosomal proteins	3	1	1	1	21	1	11	2	10	3	12	10	1	1	2	3
chr1:163724	R	2.3206	1.17279	4.93423	2.80921	0	0	1	NA	NA	NA	NA	NA	7	3	5	1	21	1	31	7	14	6	8	3	1	1	1	3
chr6:54108	R	2.3206	1.30511	4.93423	2.85332	0	0	1	YFL039C	715	CDS	ACT1	Actin, structural protein involved in cell polarization, endocytosis, and other cytoskeletal functions	7	3	9	2	21	1	27	5	24	10	24	2	1	1	2	2
chr6:54280	R	1.74504	-0.402802	4.93423	2.09216	0	0	1	YFL039C	543	CDS	ACT1	Actin, structural protein involved in cell polarization, endocytosis, and other cytoskeletal functions	4	2	13	4	21	1	28	11	5	6	3	4	5	1	1	1
chr3:66095	R	1.38842	3.23271	4.93423	3.18512	0	0	1	YCL030C	2288	CDS	HIS4	Multifunctional enzyme containing phosphoribosyl-ATP pyrophosphatase, phosphoribosyl-AMP cyclohydrolase, and histidinol dehydrogenase activities; catalyzes the second, third, ninth and tenth steps in histidine biosynthesis	2	1	1	2	21	1	6	2	11	1	4	1	1	2	1	2
chr7:437857	R	1.38842	2.76768	4.93423	3.03011	0	0	1	YGL031C	572	CDS	RPL24A	Ribosomal protein L30 of the large (60S) ribosomal subunit, nearly identical to Rpl24Bp and has similarity to rat L24 ribosomal protein; not essential for translation but may be required for normal translation rate	2	1	1	2	21	1	8	3	15	2	7	6	1	1	2	1
chr8:35571	R	1.38842	2.86644	4.93423	3.06303	0	0	1	YHL033C	461	CDS	RPL8A	Ribosomal protein L4 of the large (60S) ribosomal subunit, nearly identical to Rpl8Bp and has similarity to rat L7a ribosomal protein; mutation results in decreased amounts of free 60S subunits	2	1	4	4	21	1	13	4	16	2	17	3	1	1	2	1
chr7:699509	R	-0.261603	2.49702	4.93423	2.38988	0	0	1	YGR106C	327	CDS	YGR106C	Putative protein of unknown function; green fluorescent protein (GFP)-fusion protein localizes to the vacuolar memebrane	1	1	2	1	21	1	10	3	18	3	6	3	1	2	1	1
chr12:845594	F	-1.55501	1.88727	4.93423	1.7555	0	0	1	YLR359W	1372	CDS	ADE13	Adenylosuccinate lyase, catalyzes two steps in the 'de novo' purine nucleotide biosynthetic pathway	1	2	1	2	21	1	6	1	19	5	2	1	5	1	1	2
chr8:212489	R	4.41078	4.8668	4.9252	4.73426	0	0	1	YHR052W	4	5-UTR	CIC1	Essential protein that interacts with proteasome components and has a potential role in proteasome substrate specificity; also copurifies with 66S pre-ribosomal particles	29	6	15	1	51	3	16	7	32	1	26	3	70	5	31	39
chr1:73019	F	4.56954	2.4116	4.91365	3.96493	0	0	1	YAL038W	1261	CDS	CDC19	Pyruvate kinase, functions as a homotetramer in glycolysis to convert phosphoenolpyruvate to pyruvate, the input for aerobic (TCA cycle) or anaerobic (glucose fermentation) respiration	31	6	52	20	64	4	91	16	75	16	115	9	15	3	14	8
chr7:439336	F	-0.261603	4.14959	4.89241	2.9268	0	0	1	YGL030W	286	CDS	RPL30	Protein component of the large (60S) ribosomal subunit, has similarity to rat L30 ribosomal protein; involved in pre-rRNA processing in the nucleolus; autoregulates splicing of its transcript	1	1	1	5	36	2	9	3	53	3	21	2	1	1	2	1
chr2:300266	F	6.98584	3.83672	4.87697	5.23318	1	0	1	YBR031W	269	CDS	RPL4A	N-terminally acetylated protein component of the large (60S) ribosomal subunit, nearly identical to Rpl4Bp and has similarity to E. coli L4 and rat L4 ribosomal proteins	21	1	1	13	203	17	81	20	103	8	5	2	5	2	1	1
chr12:499417	F	1.78379	3.09607	4.86999	3.24995	0	0	1	YLR167W	527	3-UTR	RPS31	Fusion protein that is cleaved to yield a ribosomal protein of the small (40S) subunit and ubiquitin; ubiquitin may facilitate assembly of the ribosomal protein into ribosomes; interacts genetically with translation factor eIF2B	7	4	8	14	338	32	87	20	168	24	49	11	17	3	10	8
chr11:25651	F	2.27623	2.66975	4.8586	3.26819	0	0	1	YKL216W	465	CDS	URA1	Dihydroorotate dehydrogenase, catalyzes the fourth enzymatic step in the de novo biosynthesis of pyrimidines, converting dihydroorotic acid into orotic acid	5	2	1	3	62	4	24	6	26	4	17	1	13	1	12	5
chr14:518061	R	6.18487	1.3484	4.84963	4.12763	0	0	1	YNL055C	826	CDS	POR1	Mitochondrial porin (voltage-dependent anion channel), outer membrane protein required for the maintenance of mitochondrial osmotic stability and mitochondrial membrane permeability	15	1	17	3	20	1	31	7	18	7	10	1	95	5	41	22
chr14:694631	R	4.89146	1.72245	4.84963	3.82118	0	0	1	YNR036C	202	CDS	YNR036C	Putative mitochondrial ribosomal protein of the small subunit, has similarity to E. coli and human mitochondrial S12 ribosomal proteins	15	2	1	1	20	1	3	1	14	4	1	1	46	3	1	6
chr4:1443884	R	4.00365	2.30516	4.84963	3.71948	0	0	1	YDR497C	1652	CDS	ITR1	Myo-inositol transporter with strong similarity to the minor myo-inositol transporter Itr2p, member of the sugar transporter superfamily; expression is repressed by inositol and choline via Opi1p and derepressed via Ino2p and Ino4p	6	1	1	1	20	1	2	1	6	1	3	1	11	2	4	6
chr13:632376	F	3.86649	2.681	4.84963	3.79904	0	0	1	YMR186W	45	CDS	HSC82	Cytoplasmic chaperone of the Hsp90 family, redundant in function and nearly identical with Hsp82p, and together they are essential; expressed constitutively at 10-fold higher basal levels that HSP82 and induced 2-3 fold by heat shock	20	5	5	6	20	1	3	4	43	7	17	1	2	1	1	1
chr7:856227	R	3.39507	1.20756	4.84963	3.15075	0	0	1	YGR180C	273	CDS	RNR4	Ribonucleotide-diphosphate reductase (RNR), small subunit; the RNR complex catalyzes the rate-limiting step in dNTP synthesis and is regulated by DNA replication and DNA damage checkpoint pathways via localization of the small subunits	8	2	3	5	20	1	25	9	10	4	9	6	1	1	1	3
chr7:787326	R	3.03845	4.44886	4.84963	4.11231	0	0	1	YGR148C	878	CDS	RPL24B	Ribosomal protein L30 of the large (60S) ribosomal subunit, nearly identical to Rpl24Ap and has similarity to rat L24 ribosomal protein; not essential for translation but may be required for normal translation rate	4	1	3	2	20	1	18	3	45	2	17	1	2	1	2	2
chr9:274775	R	3.03845	1.36551	4.84963	3.08453	0	0	1	YIL043C	162	CDS	CBR1	Microsomal cytochrome b reductase, not essential for viability; also detected in mitochondria; mutation in conserved NADH binding domain of the human ortholog results in type I methemoglobinemia	4	1	3	4	20	1	24	4	6	2	5	1	4	1	1	1
chr15:577174	F	2.35363	3.92715	4.84963	3.71013	0	0	1	YOR133W	2136	CDS	EFT1	Elongation factor 2 (EF-2), also encoded by EFT2; catalyzes ribosomal translocation during protein synthesis; contains diphthamide, the unique posttranslationally modified histidine residue specifically ADP-ribosylated by diphtheria toxin	3	1	2	10	20	1	23	9	32	2	34	10	4	1	2	1
chr15:841394	F	2.35363	1.98598	4.84963	3.06308	0	0	1	YOR276W	103	CDS	CAF20	Phosphoprotein of the mRNA cap-binding complex involved in translational control, repressor of cap-dependent translation initiation, competes with eIF4G for binding to eIF4E	3	1	4	2	20	1	5	1	9	2	2	6	1	1	1	1
chr16:407509	F	2.35363	3.23271	4.84963	3.47866	0	0	1	YPL079W	903	CDS	RPL21B	Protein component of the large (60S) ribosomal subunit, nearly identical to Rpl21Ap and has similarity to rat L21 ribosomal protein	3	1	3	2	20	1	11	3	11	1	11	2	1	2	1	1
chr2:481790	R	2.35363	1.60905	4.84963	2.93744	0	0	1	YBR121C	1652	CDS	GRS1	Cytoplasmic and mitochondrial glycyl-tRNA synthase that ligates glycine to the cognate anticodon bearing tRNA; transcription termination factor that may interact with the 3'-end of pre-mRNA to promote 3'-end formation	3	1	2	1	20	1	6	3	13	4	1	1	1	1	1	1
chr4:306039	F	2.35363	1.35341	4.84963	2.85222	0	0	1	YDL084W	958	CDS	SUB2	Component of the TREX complex required for nuclear mRNA export; member of the DEAD-box RNA helicase superfamily and is involved in early and late steps of spliceosome assembly; homolog of the human splicing factor hUAP56	3	1	1	2	20	1	7	4	11	4	3	1	5	1	1	2
chr4:201551	F	2.3206	2.60973	4.84963	3.25999	0	0	1	YDL143W	1595	CDS	CCT4	Subunit of the cytosolic chaperonin Cct ring complex, related to Tcp1p, required for the assembly of actin and tubulins in vivo	7	3	2	1	20	1	4	2	25	4	1	1	16	3	3	4
chr11:38867	F	2.27623	4.14756	4.84963	3.75781	0	0	1	NA	NA	NA	NA	NA	5	2	1	1	20	1	1	1	20	1	1	1	10	1	1	1
chr2:776254	F	2.27623	1.99904	4.84963	3.04163	0	0	1	YBR286W	1591	CDS	APE3	Vacuolar aminopeptidase Y, processed to mature form by Prb1p	5	2	2	4	20	1	10	3	13	3	10	4	13	2	9	3
chr4:356598	R	1.95365	4.06907	4.84963	3.62412	0	0	1	YDL055C	311	CDS	PSA1	GDP-mannose pyrophosphorylase (mannose-1-phosphate guanyltransferase), synthesizes GDP-mannose from GTP and mannose-1-phosphate in cell wall biosynthesis; required for normal cell wall structure	6	3	2	7	20	1	5	2	19	1	2	1	1	1	2	1
chr14:101847	F	0.391859	0.936902	4.84963	2.05946	0	0	1	YNL284C	435	CDS	MRPL10	Mitochondrial ribosomal protein of the large subunit; appears as two protein spots (YmL10 and YmL18) on two-dimensional SDS gels	8	10	1	3	20	1	15	7	12	6	1	1	52	21	3	3
chr16:303875	F	0.0950126	2.61807	4.84963	2.52091	0	0	1	YPL131W	775	CDS	RPL5	Protein component of the large (60S) ribosomal subunit with similarity to E. coli L18 and rat L5 ribosomal proteins; binds 5S rRNA and is required for 60S subunit assembly	2	2	3	10	20	1	30	7	36	6	32	5	1	1	3	2
chr2:413924	F	-0.261603	3.89887	4.84963	2.82896	0	0	1	YBR084W	2946	CDS	MIS1	Mitochondrial C1-tetrahydrofolate synthase, involved in interconversion between different oxidation states of tetrahydrofolate (THF); provides activities of formyl-THF synthetase, methenyl-THF cyclohydrolase, and methylene-THF dehydrogenase	1	1	2	1	20	1	1	1	17	1	2	1	10	1	1	2
chr7:477366	R	-0.261603	3.23271	4.84963	2.60691	0	0	1	YGL009C	1360	CDS	LEU1	Isopropylmalate isomerase, catalyzes the second step in the leucine biosynthesis pathway	1	1	1	2	20	1	13	2	11	1	2	1	1	1	2	1
chr10:338573	F	5.45629	4.48903	4.84356	4.92963	0	0	1	YJL052W	382	CDS	TDH1	Glyceraldehyde-3-phosphate dehydrogenase, isozyme 1, involved in glycolysis and gluconeogenesis; tetramer that catalyzes the reaction of glyceraldehyde-3-phosphate to 1,3 bis-phosphoglycerate; detected in the cytoplasm and cell-wall	129	23	184	3	35	2	40	11	25	1	7	2	4	1	25	15
chr15:576823	F	1.06022	2.78421	4.84356	2.896	0	0	1	YOR133W	1785	CDS	EFT1	Elongation factor 2 (EF-2), also encoded by EFT2; catalyzes ribosomal translocation during protein synthesis; contains diphthamide, the unique posttranslationally modified histidine residue specifically ADP-ribosylated by diphtheria toxin	3	2	3	4	35	2	44	6	46	7	12	1	2	1	2	2
chr4:307331	R	3.56964	3.47026	4.7933	3.9444	0	0	1	YDL083C	478	CDS	RPS16B	Protein component of the small (40S) ribosomal subunit; identical to Rps16Ap and has similarity to E. coli S9 and rat S16 ribosomal proteins	5	1	4	6	34	2	33	7	34	3	28	2	1	1	1	4
chr16:795819	F	-0.261603	3.47482	4.7933	2.66884	0	0	1	YPR132W	874	3-UTR	RPS23B	Ribosomal protein 28 (rp28) of the small (40S) ribosomal subunit, required for translational accuracy; nearly identical to Rps23Ap and similar to E. coli S12 and rat S23 ribosomal proteins; deletion of both RPS23A and RPS23B is lethal	1	1	2	9	34	2	21	9	44	4	41	6	7	1	4	7
chr1:73018	F	6.34761	2.4725	4.7726	4.5309	1	0	1	YAL038W	1260	CDS	CDC19	Pyruvate kinase, functions as a homotetramer in glycolysis to convert phosphoenolpyruvate to pyruvate, the input for aerobic (TCA cycle) or anaerobic (glucose fermentation) respiration	38	3	26	16	59	4	79	12	56	11	73	9	12	1	10	7
chr12:730969	F	3.56964	3.98633	4.76069	4.10555	0	0	1	YLR301W	181	CDS	YLR301W	Protein of unknown function that interacts with Sec72p	5	1	4	1	19	1	4	2	18	1	13	1	1	1	1	1
chr16:830378	F	3.06686	2.92563	4.76069	3.58439	0	0	1	YPR149W	635	CDS	NCE102	Protein of unknown function; contains transmembrane domains; involved in secretion of proteins that lack classical secretory signal sequences; component of the detergent-insoluble glycolipid-enriched complexes (DIGs)	12	4	19	3	19	1	15	3	9	1	3	1	1	1	8	5
chr1:143302	F	3.03845	3.2942	4.76069	3.69778	0	0	1	YAL003W	1139	3-UTR	EFB1	Translation elongation factor 1 beta; stimulates nucleotide exchange to regenerate EF-1 alpha-GTP for the next elongation cycle; part of the EF-1 complex, which facilitates binding of aminoacyl-tRNA to the ribosomal A site	4	1	2	4	19	1	20	4	56	6	39	2	3	2	9	4
chr11:285012	F	3.03845	2.02616	4.76069	3.2751	0	0	1	YKL080W	430	CDS	VMA5	Subunit C of the eight-subunit V1 peripheral membrane domain of vacuolar H+-ATPase (V-ATPase), an electrogenic proton pump found throughout the endomembrane system; required for the V1 domain to assemble onto the vacuolar membrane	4	1	4	1	19	1	7	2	5	1	1	1	1	1	1	1
chr5:303125	F	3.03845	2.29306	4.76069	3.36407	0	0	1	YER072W	363	CDS	VTC1	Vacuolar transporter chaperon (VTC) involved in distributing V-ATPase and other membrane proteins; together with other VTC proteins, forms a heterotetrameric complex that associates with the SNARE Nyv1p and the V0 sector of the V-ATPase	4	1	6	2	19	1	26	4	11	2	8	3	4	1	2	5
chr14:494294	R	2.35363	2.12009	4.76069	3.07814	0	0	1	YNL069C	714	CDS	RPL16B	N-terminally acetylated protein component of the large (60S) ribosomal subunit, binds to 5.8 S rRNA; has similarity to Rpl16Ap, E. coli L13 and rat L13a ribosomal proteins; transcriptionally regulated by Rap1p	3	1	4	7	19	1	15	4	26	6	12	1	1	1	2	1
chr2:453096	F	1.41683	0.304808	4.76069	2.16078	0	0	1	YBR106W	489	CDS	PHO88	Probable membrane protein, involved in phosphate transport; pho88 pho86 double null mutant exhibits enhanced synthesis of repressible acid phosphatase at high inorganic phosphate concentrations	6	4	1	2	19	1	10	3	3	2	6	3	1	1	2	1
chr11:432298	F	1.38842	4.6068	4.76069	3.58531	0	0	1	YKL006W	777	CDS	RPL14A	N-terminally acetylated protein component of the large (60S) ribosomal subunit, nearly identical to Rpl14Bp and has similarity to rat L14 ribosomal protein; rpl14a csh5 double null mutant exhibits synthetic slow growth	2	1	1	6	19	1	18	4	27	1	35	12	3	1	1	4
chr13:753168	R	1.38842	1.60905	4.76069	2.58605	0	0	1	YMR242C	1141	3-UTR	RPL20A	Protein component of the large (60S) ribosomal subunit, nearly identical to Rpl20Bp and has similarity to rat L18a ribosomal protein	2	1	1	8	19	1	42	12	13	4	1	2	3	1	4	13
chr14:63945	R	1.38842	3.98633	4.76069	3.37848	0	0	1	YNL301C	651	CDS	RPL18B	Protein component of the large (60S) ribosomal subunit, identical to Rpl18Ap and has similarity to rat L18 ribosomal protein	2	1	2	6	19	1	11	2	18	1	64	20	7	2	2	5
chr14:443569	R	1.38842	-0.194611	4.76069	1.98483	0	0	1	YNL096C	789	CDS	RPS7B	Protein component of the small (40S) ribosomal subunit, nearly identical to Rps7Ap; interacts with Kti11p; deletion causes hypersensitivity to zymocin; has similarity to rat S7 and Xenopus S8 ribosomal proteins	2	1	3	1	19	1	16	5	4	4	7	3	3	1	1	1
chr4:356816	R	0.0950126	2.76768	4.76069	2.54113	0	0	1	YDL055C	93	5-UTR	PSA1	GDP-mannose pyrophosphorylase (mannose-1-phosphate guanyltransferase), synthesizes GDP-mannose from GTP and mannose-1-phosphate in cell wall biosynthesis; required for normal cell wall structure	2	2	2	6	19	1	21	9	15	2	18	3	2	1	1	1
chr7:123014	R	0.0950126	0.661752	4.76069	1.83915	0	0	1	YGL200C	345	CDS	EMP24	Integral membrane component of endoplasmic reticulum-derived COPII-coated vesicles, which function in ER to Golgi transport	2	2	1	3	19	1	3	1	7	4	1	1	9	2	1	1
chr14:181503	R	-0.261603	0.59478	4.76069	1.69795	0	0	1	YNL248C	1146	CDS	RPA49	RNA polymerase I subunit A49	1	1	2	2	19	1	4	1	11	7	14	7	3	1	1	1
chr5:269400	R	-0.261603	3.48835	4.76069	2.66248	0	0	1	YER056C	871	3-UTR	FCY2	Purine-cytosine permease, mediates purine (adenine, guanine, and hypoxanthine) and cytosine accumulation	1	1	1	7	19	1	15	6	13	1	10	2	3	1	1	7
chr13:56984	F	-1.55501	1.35341	4.76069	1.51969	0	0	1	YML106W	430	CDS	URA5	One of two orotate phosphoribosyltransferase isozymes (see also URA10) that catalyze the fifth enzymatic step in de novo biosynthesis of pyrimidines, converting orotate into orotidine-5'-phosphate	1	2	2	3	19	1	11	2	11	4	6	1	3	1	1	1
chr13:24315	R	7.09658	1.87655	4.76069	4.57794	1	0	1	YML123C	1518	CDS	PHO84	High-affinity inorganic phosphate (Pi) transporter and low-affinity manganese transporter; regulated by Pho4p and Spt7p; mutation confers resistance to arsenate; exit from the ER during maturation requires Pho86p	22	1	6	1	19	1	6	3	12	3	1	3	5	1	1	1
chr15:159531	R	5.17068	4.98785	4.75094	4.96982	0	1	1	YOL086C	1102	3-UTR	ADH1	Alcohol dehydrogenase, fermentative isozyme active as homo- or heterotetramers; required for the reduction of acetaldehyde to ethanol, the last step in the glycolytic pathway	50	8	105	23	81	6	136	24	64	2	81	21	43	5	36	42
chr15:778840	R	3.03845	3.40363	4.74166	3.72791	0	0	1	YOR234C	586	CDS	RPL33B	Ribosomal protein L37 of the large (60S) ribosomal subunit, nearly identical to Rpl33Ap and has similarity to rat L35a; rpl33b null mutant exhibits normal growth while rpl33a rpl33b double null mutant is inviable	4	1	5	4	112	9	24	5	42	4	15	5	2	1	1	1
chr4:556458	R	3.16966	5.00393	4.74153	4.30504	0	1	1	YDR050C	44	CDS	TPI1	Triose phosphate isomerase, abundant glycolytic enzyme; mRNA half-life is regulated by iron availability; transcription is controlled by activators Reb1p, Gcr1p, and Rap1p through binding sites in the 5' non-coding region	10	3	13	11	33	2	26	12	35	1	10	9	1	1	2	1
chr1:140624	R	4.47106	4.57917	4.70816	4.58613	0	0	1	YAL005C	873	CDS	SSA1	ATPase involved in protein folding and nuclear localization signal (NLS)-directed nuclear transport; member of heat shock protein 70 (HSP70) family; forms a chaperone complex with Ydj1p; localized to the nucleus, cytoplasm, and cell wall	61	15	239	2	45	3	97	17	49	2	42	3	3	2	4	2
chr12:96675	R	4.47106	4.57917	4.70816	4.58613	0	0	1	YLL024C	833	CDS	SSA2	ATP binding protein involved in protein folding and vacuolar import of proteins; member of heat shock protein 70 (HSP70) family; associated with the chaperonin-containing T-complex; present in the cytoplasm, vacuolar membrane and cell wall	61	15	244	2	45	3	97	17	49	2	43	3	3	2	4	2
chr7:556596	F	6.18487	4.1782	4.70222	5.02176	0	0	1	YGR034W	809	CDS	RPL26B	Protein component of the large (60S) ribosomal subunit, nearly identical to Rpl26Ap and has similarity to E. coli L24 and rat L26 ribosomal proteins; binds to 5.8S rRNA	15	1	2	7	330	35	26	4	54	3	10	4	20	1	1	4
chr11:159153	F	4.37061	1.88727	4.68817	3.64868	0	0	1	YKL156W	544	CDS	RPS27A	Protein component of the small (40S) ribosomal subunit; nearly identical to Rps27Bp and has similarity to rat S27 ribosomal protein	7	1	3	2	32	2	14	3	19	5	8	1	11	1	4	1
chr11:74919	R	4.36027	4.42657	4.68817	4.49167	0	0	1	YKL196C	673	3-UTR	YKT6	Vesicle membrane protein (v-SNARE) with acyltransferase activity; involved in trafficking to and within the Golgi, endocytic trafficking to the vacuole, and vacuolar fusion; membrane localization due to prenylation at the carboxy-terminus	12	2	2	1	32	2	4	1	24	1	5	1	19	2	3	2
chr4:309744	R	1.68527	2.76961	4.68784	3.04758	0	0	1	YDL081C	425	3-UTR	RPP1A	Ribosomal protein P1 alpha, a component of the ribosomal stalk, which is involved in the interaction between translational elongation factors and the ribosome; accumulation of P1 in the cytoplasm is regulated by phosphorylation and interaction with the P2 stalk component	8	5	5	10	249	25	86	15	68	11	35	4	19	5	8	6
chr16:377922	R	3.06686	2.77379	4.68614	3.50893	0	0	1	YPL090C	501	CDS	RPS6A	Protein component of the small (40S) ribosomal subunit; identical to Rps6Bp and has similarity to rat S6 ribosomal protein	12	4	6	16	357	39	112	28	126	22	22	3	1	1	1	1
chr8:451983	F	4.61803	2.681	4.6786	3.99255	0	0	1	YHR174W	778	CDS	ENO2	Enolase II, a phosphopyruvate hydratase that catalyzes the conversion of 2-phosphoglycerate to phosphoenolpyruvate during glycolysis and the reverse reaction during gluconeogenesis; expression is induced in response to glucose	58	13	92	9	108	9	108	18	43	7	46	36	3	5	15	12
chr4:356337	R	4.68848	2.81397	4.66919	4.05721	0	0	1	YDL055C	572	CDS	PSA1	GDP-mannose pyrophosphorylase (mannose-1-phosphate guanyltransferase), synthesizes GDP-mannose from GTP and mannose-1-phosphate in cell wall biosynthesis; required for normal cell wall structure	8	1	5	10	44	3	30	5	70	11	12	2	1	1	1	1
chr10:381356	F	5.16737	1.16894	4.66693	3.66775	0	0	1	YJL034W	73	CDS	KAR2	ATPase involved in protein import into the ER, also acts as a chaperone to mediate protein folding in the ER and may play a role in ER export of soluble proteins; regulates the unfolded protein response via interaction with Ire1p	29	4	37	3	18	1	27	6	20	9	32	5	1	1	1	1
chr2:681814	R	4.96886	3.36586	4.66693	4.33389	0	0	1	NA	NA	NA	NA	NA	9	1	1	1	18	1	1	1	12	1	1	1	33	1	1	1
chr2:290848	R	3.56964	0.146859	4.66693	2.79448	0	0	1	YBR025C	1056	CDS	YBR025C	Hypothetical protein	5	1	3	2	18	1	6	3	5	4	2	3	3	1	8	2
chr12:637894	F	3.03845	4.29341	4.66693	3.9996	0	0	1	YLR249W	1154	CDS	YEF3	Translational elongation factor, stimulates the binding of aminoacyl-tRNA (AA-tRNA) to ribosomes by releasing EF-1 alpha from the ribosomal complex; contains two ABC cassettes; binds and hydrolyses ATP	4	1	3	1	18	1	12	5	22	1	5	1	1	1	1	1
chr13:123268	R	3.03845	2.74539	4.66693	3.48359	0	0	1	YML073C	929	CDS	RPL6A	N-terminally acetylated protein component of the large (60S) ribosomal subunit, has similarity to Rpl6Bp and to rat L6 ribosomal protein; binds to 5.8S rRNA	4	1	1	3	18	1	19	5	8	1	2	1	1	2	3	2
chr16:769223	R	3.03845	1.68469	4.66693	3.13002	0	0	1	NA	NA	NA	NA	NA	4	1	1	1	18	1	1	1	4	1	1	1	1	1	1	1
chr16:856120	F	2.71024	1.6014	4.66693	2.99286	0	0	1	NA	NA	NA	NA	NA	6	2	1	1	18	1	4	1	7	2	2	3	78	7	3	2
chr14:352533	F	2.35363	3.36586	4.66693	3.46214	0	0	1	YNL145W	154	3-UTR	MFA2	Mating pheromone a-factor, made by a cells; interacts with alpha cells to induce cell cycle arrest and other responses leading to mating; biogenesis involves C-terminal modification, N-terminal proteolysis, and export; also encoded by MFA1	3	1	2	2	18	1	12	5	12	1	11	1	11	1	4	8
chr7:481619	R	2.10166	0.146859	4.66693	2.30515	0	0	1	YGL008C	1289	CDS	PMA1	Plasma membrane H+-ATPase, pumps protons out of the cell; major regulator of cytoplasmic pH and plasma membrane potential; part of the P2 subgroup of cation-transporting ATPases	8	4	3	7	18	1	17	3	5	4	4	1	1	1	1	1
chr15:254320	F	1.74504	2.90716	4.66693	3.10638	0	0	1	YOL039W	121	CDS	RPP2A	Ribosomal protein P2 alpha, a component of the ribosomal stalk, which is involved in the interaction between translational elongation factors and the ribosome; regulates the accumulation of P1 (Rpp1Ap and Rpp1Bp) in the cytoplasm	4	2	1	4	18	1	5	2	37	5	12	1	1	1	1	1
chr8:471079	F	1.74504	2.30516	4.66693	2.90571	0	0	1	YHR183W	197	CDS	GND1	6-phosphogluconate dehydrogenase (decarboxylating), catalyzes an NADPH regenerating reaction in the pentose phosphate pathway; required for growth on D-glucono-delta-lactone and adaptation to oxidative stress	4	2	4	2	18	1	9	4	6	1	1	1	1	1	1	1
chr1:57989	R	1.51963	3.89887	4.66693	3.36181	0	0	1	YAL044C	481	CDS	GCV3	H subunit of the mitochondrial glycine decarboxylase complex, required for the catabolism of glycine to 5,10-methylene-THF; expression is regulated by levels of levels of 5,10-methylene-THF in the cytoplasm	5	3	3	1	18	1	1	1	17	1	4	1	10	2	2	2
chr13:550664	R	1.38842	1.52553	4.66693	2.52696	0	0	1	YMR142C	558	CDS	RPL13B	Protein component of the large (60S) ribosomal subunit, nearly identical to Rpl13Ap; not essential for viability; has similarity to rat L13 ribosomal protein	2	1	2	4	18	1	11	3	15	5	11	2	1	1	1	1
chr14:492090	F	1.38842	2.30516	4.66693	2.78684	0	0	1	YNL071W	599	CDS	LAT1	Dihydrolipoamide acetyltransferase component (E2) of pyruvate dehydrogenase complex, which catalyzes the oxidative decarboxylation of pyruvate to acetyl-CoA	2	1	5	1	18	1	6	3	6	1	3	1	1	1	2	2
chr15:1042557	R	1.38842	1.04633	4.66693	2.36723	0	0	1	YOR375C	540	CDS	GDH1	NADP(+)-dependent glutamate dehydrogenase, synthesizes glutamate from ammonia and alpha-ketoglutarate; rate of alpha-ketoglutarate utilization differs from Gdh3p; expression regulated by nitrogen and carbon sources	2	1	1	2	18	1	2	2	9	4	1	1	1	1	1	1
chr9:213961	F	1.38842	2.6621	4.66693	2.90582	0	0	1	YIL078W	1503	CDS	THS1	Threonyl-tRNA synthetase, essential cytoplasmic protein	2	1	1	1	18	1	4	1	14	2	2	1	1	1	1	1
chr15:877563	R	0.808244	2.02616	4.66693	2.50045	0	0	1	NA	NA	NA	NA	NA	8	8	7	1	18	1	10	2	5	1	2	3	7	1	4	2
chr13:223174	R	0.30362	1.98598	4.66693	2.31884	0	0	1	YML026C	672	CDS	RPS18B	Protein component of the small (40S) ribosomal subunit; nearly identical to Rps18Ap and has similarity to E. coli S13 and rat S18 ribosomal proteins	3	3	1	3	18	1	14	3	9	2	7	1	1	1	2	1
chr15:577337	F	0.30362	2.11244	4.66693	2.361	0	0	1	YOR133W	2299	CDS	EFT1	Elongation factor 2 (EF-2), also encoded by EFT2; catalyzes ribosomal translocation during protein synthesis; contains diphthamide, the unique posttranslationally modified histidine residue specifically ADP-ribosylated by diphtheria toxin	3	3	3	6	18	1	32	5	14	3	7	8	2	1	3	3
chr12:242935	F	0.0950126	-0.155641	4.66693	1.53543	0	0	1	YLR048W	902	CDS	RPS0B	Protein component of the small (40S) ribosomal subunit, nearly identical to Rps0Ap; required for maturation of 18S rRNA along with Rps0Ap; deletion of either RPS0 gene reduces growth rate, deletion of both genes is lethal	2	2	1	4	18	1	21	9	5	5	1	3	1	1	2	1
chr10:701906	R	-0.261603	4.06907	4.66693	2.8248	0	0	1	NA	NA	NA	NA	NA	1	1	1	6	18	1	17	6	19	1	25	4	1	2	3	3
chr11:283703	F	-0.261603	2.65825	4.66693	2.35453	0	0	1	YKL081W	1196	CDS	TEF4	Translation elongation factor EF-1 gamma	1	1	2	3	18	1	23	4	20	3	8	3	1	2	7	2
chr4:306511	F	-0.261603	4.06907	4.66693	2.8248	0	0	1	YDL084W	1430	CDS	SUB2	Component of the TREX complex required for nuclear mRNA export; member of the DEAD-box RNA helicase superfamily and is involved in early and late steps of spliceosome assembly; homolog of the human splicing factor hUAP56	1	1	2	2	18	1	5	1	19	1	1	2	11	1	1	2
chr7:741799	F	-0.261603	-1.1845	4.66693	1.07361	0	0	1	NA	NA	NA	NA	NA	1	1	1	2	18	1	4	2	3	6	4	1	1	1	1	1
chr10:434203	R	-1.55501	0.745039	4.66693	1.28565	0	0	1	YJL002C	483	CDS	OST1	Alpha subunit of the oligosaccharyltransferase complex of the ER lumen, which catalyzes asparagine-linked glycosylation of newly synthesized proteins	1	2	2	1	18	1	8	3	4	2	4	1	1	1	1	1
chr12:1018294	R	3.03845	3.83847	4.65267	3.8432	0	0	1	YLR441C	632	CDS	RPS1A	Ribosomal protein 10 (rp10) of the small (40S) subunit; nearly identical to Rps1Bp and has similarity to rat S3a ribosomal protein	4	1	3	5	66	5	21	5	68	5	14	3	2	1	5	1
chr7:437919	R	0.0950126	3.15384	4.64734	2.63207	0	0	1	YGL031C	510	CDS	RPL24A	Ribosomal protein L30 of the large (60S) ribosomal subunit, nearly identical to Rpl24Bp and has similarity to rat L24 ribosomal protein; not essential for translation but may be required for normal translation rate	2	2	1	15	143	13	46	13	155	21	90	29	2	1	8	3
chr1:163462	R	3.97063	2.60973	4.63312	3.73783	0	0	1	NA	NA	NA	NA	NA	14	3	28	4	31	2	55	11	25	4	31	2	6	1	1	2
chr5:101258	F	3.56964	1.87655	4.63312	3.35977	0	0	1	YEL027W	546	3-UTR	CUP5	Proteolipid subunit of the vacuolar H(+)-ATPase V0 sector (subunit c; dicyclohexylcarbodiimide binding subunit); required for vacuolar acidification and important for copper and iron metal ion homeostasis	5	1	4	4	31	2	23	5	12	3	8	1	9	4	5	3
chr4:356393	R	3.0772	0.728711	4.63312	2.81301	0	0	1	YDL055C	516	CDS	PSA1	GDP-mannose pyrophosphorylase (mannose-1-phosphate guanyltransferase), synthesizes GDP-mannose from GTP and mannose-1-phosphate in cell wall biosynthesis; required for normal cell wall structure	7	2	4	1	31	2	15	5	15	9	4	4	3	1	1	1
chr5:172262	F	3.03845	2.54105	4.63312	3.40421	0	0	1	YER009W	164	CDS	NTF2	Nuclear envelope protein, interacts with GDP-bound Gsp1p and with proteins of the nuclear pore to transport Gsp1p into the nucleus where it is an essential player in nucleocytoplasmic transport	4	1	3	2	31	2	9	2	7	1	6	1	1	2	2	2
chr10:706596	F	2.71024	2.87213	4.63312	3.40516	0	0	1	YJR148W	919	CDS	BAT2	Cytosolic branched-chain amino acid aminotransferase, homolog of murine ECA39; highly expressed during stationary phase and repressed during logarithmic phase	6	2	5	2	31	2	3	2	23	3	3	3	51	3	13	6
chr2:591676	R	0.0950126	2.86644	4.63312	2.53153	0	0	1	YBR181C	1121	3-UTR	RPS6B	Protein component of the small (40S) ribosomal subunit; identical to Rps6Ap and has similarity to rat S6 ribosomal protein	2	2	4	2	31	2	24	4	16	2	1	1	1	1	1	1
chr15:877201	R	3.97229	1.88727	4.62933	3.4963	0	0	1	NA	NA	NA	NA	NA	36	10	15	3	43	3	15	4	19	5	8	1	18	1	8	18
chr14:494428	R	-0.261603	3.79362	4.62933	2.72045	0	0	1	YNL069C	580	CDS	RPL16B	N-terminally acetylated protein component of the large (60S) ribosomal subunit, binds to 5.8 S rRNA; has similarity to Rpl16Ap, E. coli L13 and rat L13a ribosomal proteins; transcriptionally regulated by Rap1p	1	1	4	6	43	3	26	8	42	3	13	3	1	1	2	1
chr16:702042	F	4.00365	4.91389	4.61905	4.5122	0	1	1	YPR080W	1483	3-UTR	TEF1	Translational elongation factor EF-1 alpha; also encoded by TEF2; functions in the binding reaction of aminoacyl-tRNA (AA-tRNA) to ribosomes	6	1	8	14	54	4	87	15	33	1	35	6	25	4	17	24
chr7:437675	R	1.06022	1.64011	4.61905	2.43979	0	0	1	YGL031C	754	CDS	RPL24A	Ribosomal protein L30 of the large (60S) ribosomal subunit, nearly identical to Rpl24Bp and has similarity to rat L24 ribosomal protein; not essential for translation but may be required for normal translation rate	3	2	3	7	54	4	28	7	19	6	5	2	1	1	1	3
chr7:787520	R	1.06022	1.64011	4.61905	2.43979	0	0	1	YGR148C	684	CDS	RPL24B	Ribosomal protein L30 of the large (60S) ribosomal subunit, nearly identical to Rpl24Ap and has similarity to rat L24 ribosomal protein; not essential for translation but may be required for normal translation rate	3	2	3	6	54	4	29	7	19	6	2	1	1	1	1	5
chr16:701344	F	3.06686	3.37152	4.59685	3.67841	0	0	1	YPR080W	785	CDS	TEF1	Translational elongation factor EF-1 alpha; also encoded by TEF2; functions in the binding reaction of aminoacyl-tRNA (AA-tRNA) to ribosomes	12	4	15	15	84	7	73	16	76	8	218	31	9	3	35	32
chr12:283595	F	1.34506	1.93739	4.59663	2.62636	0	0	1	YLR075W	695	3-UTR	RPL10	Protein component of the large (60S) ribosomal subunit, responsible for joining the 40S and 60S subunits; regulates translation initiation; has similarity to rat L10 ribosomal protein and to members of the QM gene family	8	6	3	5	156	15	40	11	70	21	44	9	9	3	3	6
chr4:44411	F	1.38842	1.43632	4.58853	2.47109	0	0	1	YDL229W	377	CDS	SSB1	Cytoplasmic ATPase that is a ribosome-associated molecular chaperone, functions with J-protein partner Zuo1p; may be involved in folding of newly-made polypeptide chains; member of the HSP70 family; interacts with phosphatase subunit Reg1p	2	1	5	7	42	3	59	13	9	3	21	1	1	1	1	1
chr12:441164	F	1.06022	2.83568	4.58853	2.82814	0	0	1	YLR150W	746	CDS	STM1	Protein that binds G4 quadruplex and purine motif triplex nucleic acid; acts with Cdc13p to maintain telomere structure; interacts with ribosomes and subtelomeric Y' DNA; multicopy suppressor of tom1 and pop2 mutations	3	2	2	7	42	3	13	6	71	11	44	7	7	2	3	2
chr16:481800	R	3.39507	1.73376	4.58663	3.23849	0	0	1	YPL037C	128	CDS	EGD1	Subunit beta1 of the nascent polypeptide-associated complex (NAC) involved in protein targeting, associated with cytoplasmic ribosomes; enhances DNA binding of the Gal4p activator; homolog of human BTF3b	8	2	1	6	53	4	27	10	118	44	98	13	6	1	3	5
chr14:63946	R	3.03845	2.10703	4.57626	3.24058	0	0	1	YNL301C	650	CDS	RPL18B	Protein component of the large (60S) ribosomal subunit, identical to Rpl18Ap and has similarity to rat L18 ribosomal protein	4	1	1	4	30	2	11	3	18	4	10	1	1	1	2	2
chr16:405517	F	3.03845	3.66715	4.57626	3.76062	0	0	1	YPL081W	626	CDS	RPS9A	Protein component of the small (40S) ribosomal subunit; nearly identical to Rps9Bp and has similarity to E. coli S4 and rat S9 ribosomal proteins	4	1	1	4	30	2	3	3	27	2	6	1	1	1	3	1
chr2:604985	F	3.03845	3.66715	4.57626	3.76062	0	0	1	YBR189W	505	CDS	RPS9B	Protein component of the small (40S) ribosomal subunit; nearly identical to Rps9Ap and has similarity to E. coli S4 and rat S9 ribosomal proteins	4	1	1	5	30	2	6	5	27	2	55	9	1	1	3	1
chr7:699599	R	2.35363	1.36551	4.57626	2.76513	0	0	1	YGR106C	237	CDS	YGR106C	Putative protein of unknown function; green fluorescent protein (GFP)-fusion protein localizes to the vacuolar memebrane	3	1	2	2	30	2	14	3	6	2	3	2	2	1	1	1
chr12:845615	F	-0.261603	3.12942	4.572	2.47994	0	0	1	YLR359W	1393	CDS	ADE13	Adenylosuccinate lyase, catalyzes two steps in the 'de novo' purine nucleotide biosynthetic pathway	1	1	1	3	63	5	11	2	19	2	4	3	2	1	1	3
chr16:377953	R	4.15314	3.53627	4.57096	4.08679	0	0	1	YPL090C	470	CDS	RPS6A	Protein component of the small (40S) ribosomal subunit; identical to Rps6Bp and has similarity to rat S6 ribosomal protein	11	2	7	36	341	40	109	24	701	87	212	22	11	4	2	1
chr13:633273	F	4.09337	0.905061	4.56782	3.18875	0	0	1	YMR186W	942	CDS	HSC82	Cytoplasmic chaperone of the Hsp90 family, redundant in function and nearly identical with Hsp82p, and together they are essential; expressed constitutively at 10-fold higher basal levels that HSP82 and induced 2-3 fold by heat shock	22	5	16	1	17	1	5	1	10	5	3	2	1	1	1	2
chr16:643343	F	3.67545	3.98633	4.56782	4.07653	0	0	1	YPR035W	1256	3-UTR	GLN1	Glutamine synthetase (GS), synthesizes glutamine from glutamate and ammonia; with Glt1p, forms the secondary pathway for glutamate biosynthesis from ammonia; expression regulated by nitrogen source and by amino acid limitation	9	2	6	2	17	1	13	4	18	1	7	3	18	2	5	4
chr13:57462	F	3.03845	0.563591	4.56782	2.72329	0	0	1	YML106W	908	3-UTR	URA5	One of two orotate phosphoribosyltransferase isozymes (see also URA10) that catalyze the fifth enzymatic step in de novo biosynthesis of pyrimidines, converting orotate into orotidine-5'-phosphate	4	1	2	1	17	1	4	3	8	5	1	1	2	4	2	6
chr13:863454	F	3.03845	2.54105	4.56782	3.38244	0	0	1	YMR297W	1611	CDS	PRC1	Vacuolar carboxypeptidase Y (proteinase C), involved in protein degradation in the vacuole and required for full protein degradation during sporulation	4	1	8	1	17	1	5	2	7	1	3	1	24	2	15	6
chr15:506798	F	3.03845	2.30516	4.56782	3.30381	0	0	1	YOR096W	1033	3-UTR	RPS7A	Protein component of the small (40S) ribosomal subunit, nearly identical to Rps7Bp; interacts with Kti11p; deletion causes hypersensitivity to zymocin; has similarity to rat S7 and Xenopus S8 ribosomal proteins	4	1	1	5	17	1	11	2	6	1	7	1	3	1	1	4
chr16:75978	R	3.03845	3.06425	4.56782	3.55684	0	0	1	YPL249C	290	CDS	GYP5	GTPase-activating protein (GAP) for yeast Rab family members, involved in ER to Golgi trafficking; exhibits GAP activity toward Ypt1p that is stimulated by Gyl1p, also acts on Sec4p; interacts with Gyl1p, Rvs161p and Rvs167p	4	1	2	11	17	1	23	7	41	5	13	3	5	1	1	5
chr14:167357	R	2.35363	1.7434	4.56782	2.88828	0	0	1	YNL255C	448	CDS	GIS2	Protein with seven cysteine-rich CCHC zinc-finger motifs, similar to human CNBP, proposed to be involved in the RAS/cAMP signaling pathway	3	1	1	1	17	1	4	1	11	3	8	1	7	6	1	3
chr15:576718	F	2.35363	2.30516	4.56782	3.07554	0	0	1	YOR133W	1680	CDS	EFT1	Elongation factor 2 (EF-2), also encoded by EFT2; catalyzes ribosomal translocation during protein synthesis; contains diphthamide, the unique posttranslationally modified histidine residue specifically ADP-ribosylated by diphtheria toxin	3	1	2	3	17	1	18	6	6	1	6	1	1	2	1	1
chr3:111179	R	2.35363	2.92563	4.56782	3.28236	0	0	1	YCL002C	521	CDS	YCL002C	Putative protein of unknown function; YCL002C is not an essential gene	3	1	2	1	17	1	1	1	9	1	1	1	1	1	1	1
chr4:356382	R	2.35363	1.25608	4.56782	2.72584	0	0	1	YDL055C	527	CDS	PSA1	GDP-mannose pyrophosphorylase (mannose-1-phosphate guanyltransferase), synthesizes GDP-mannose from GTP and mannose-1-phosphate in cell wall biosynthesis; required for normal cell wall structure	3	1	2	2	17	1	12	4	8	3	1	1	1	1	1	1
chr5:85813	F	2.35363	2.48214	4.56782	3.13453	0	0	1	YEL034W	187	CDS	HYP2	Translation initiation factor eIF-5A, promotes formation of the first peptide bond; similar to and functionally redundant with Anb1p; possible role in translation elongation; undergoes an essential hypusination modification	3	1	2	7	17	1	31	8	23	4	13	2	12	1	9	4
chr7:495738	R	2.35363	-0.497111	4.56782	2.14145	0	0	1	YGL001C	825	CDS	ERG26	C-3 sterol dehydrogenase, catalyzes the second of three steps required to remove two C-4 methyl groups from an intermediate in ergosterol biosynthesis	3	1	1	1	17	1	4	2	4	5	1	1	1	1	1	2
chr2:394616	F	2.27623	2.42621	4.56782	3.09009	0	0	1	YBR078W	1661	CDS	ECM33	GPI-anchored protein of unknown function, has a possible role in apical bud growth; GPI-anchoring on the plasma membrane crucial to function; similar to Sps2p and Pst1p	5	2	5	1	17	1	17	7	12	2	7	5	1	1	1	2
chr4:1324584	R	1.74504	1.82803	4.56782	2.71363	0	0	1	YDR429C	728	CDS	TIF35	Subunit of the core complex of translation initiation factor 3(eIF3), which is essential for translation	4	2	2	1	17	1	6	3	15	4	1	1	2	2	1	2
chr15:575986	F	1.38842	2.54105	4.56782	2.83243	0	0	1	YOR133W	948	CDS	EFT1	Elongation factor 2 (EF-2), also encoded by EFT2; catalyzes ribosomal translocation during protein synthesis; contains diphthamide, the unique posttranslationally modified histidine residue specifically ADP-ribosylated by diphtheria toxin	2	1	1	1	17	1	4	1	7	1	4	1	1	1	1	1
chr2:775337	F	1.38842	2.30516	4.56782	2.7538	0	0	1	YBR286W	674	CDS	APE3	Vacuolar aminopeptidase Y, processed to mature form by Prb1p	2	1	3	1	17	1	12	3	6	1	2	1	1	1	2	1
chr12:805985	F	0.0950126	3.3289	4.56782	2.66391	0	0	1	YLR339C	400	CDS	NA	NA	2	2	6	9	17	1	23	5	31	3	40	9	5	1	2	3
chr13:753315	R	-0.261603	2.34292	4.56782	2.21638	0	0	1	YMR242C	994	CDS	RPL20A	Protein component of the large (60S) ribosomal subunit, nearly identical to Rpl20Bp and has similarity to rat L18a ribosomal protein	1	1	1	4	17	1	15	3	21	4	24	4	3	3	1	2
chr15:85643	R	-0.261603	3.36586	4.56782	2.55736	0	0	1	YOL124C	1147	CDS	TRM11	Catalytic subunit of an adoMet-dependent tRNA methyltransferase complex (Trm11p-Trm112p), required for the methylation of the guanosine nucleotide at position 10 (m2G10) in tRNAs; contains a THUMP domain and a methyltransferase domain	1	1	1	1	17	1	1	1	12	1	1	1	1	1	1	1
chr3:120450	R	-0.261603	0.623988	4.56782	1.6434	0	0	1	YCR004C	37	5-UTR	YCP4	Protein of unknown function, has sequence and structural similarity to flavodoxins; green fluorescent protein (GFP)-fusion protein localizes to the cytoplasm in a punctate pattern	1	1	3	3	17	1	3	1	2	1	1	1	1	1	1	1
chr4:305220	F	-0.261603	1.87655	4.56782	2.06092	0	0	1	YDL084W	139	5-UTR	SUB2	Component of the TREX complex required for nuclear mRNA export; member of the DEAD-box RNA helicase superfamily and is involved in early and late steps of spliceosome assembly; homolog of the human splicing factor hUAP56	1	1	3	2	17	1	8	6	12	3	1	2	1	1	1	1
chr4:305221	F	-0.261603	0.623133	4.56782	1.64312	0	0	1	YDL084W	140	5-UTR	SUB2	Component of the TREX complex required for nuclear mRNA export; member of the DEAD-box RNA helicase superfamily and is involved in early and late steps of spliceosome assembly; homolog of the human splicing factor hUAP56	1	1	2	2	17	1	4	2	14	9	11	1	1	1	1	1
chr4:1443962	R	-0.261603	2.02616	4.56782	2.11079	0	0	1	YDR497C	1574	CDS	ITR1	Myo-inositol transporter with strong similarity to the minor myo-inositol transporter Itr2p, member of the sugar transporter superfamily; expression is repressed by inositol and choline via Opi1p and derepressed via Ino2p and Ino4p	1	1	1	1	17	1	1	1	5	1	1	1	6	1	1	4
chr7:58169	F	-0.261603	1.59755	4.56782	1.96792	0	0	1	YGL234W	1743	CDS	ADE5,7	Bifunctional enzyme of the 'de novo' purine nucleotide biosynthetic pathway, contains aminoimidazole ribotide synthetase and glycinamide ribotide synthetase activities	1	1	2	5	17	1	2	1	10	3	5	5	2	1	1	1
chr11:282600	F	-0.661584	1.98598	4.56782	1.96407	0	0	1	YKL081W	93	CDS	TEF4	Translation elongation factor EF-1 gamma	2	3	3	4	17	1	24	4	9	2	12	2	3	1	1	1
chr16:303165	F	-1.55501	3.12463	4.56782	2.04581	0	0	1	YPL131W	65	CDS	RPL5	Protein component of the large (60S) ribosomal subunit with similarity to E. coli L18 and rat L5 ribosomal proteins; binds 5S rRNA and is required for 60S subunit assembly	1	2	3	5	17	1	26	6	35	4	53	6	1	1	2	1
chr2:163651	R	-1.55501	-1.25531	4.56782	0.585831	0	0	1	YBL030C	440	CDS	PET9	Major ADP/ATP carrier of the mitochondrial inner membrane, exchanges cytosolic ADP for mitochondrially synthesized ATP; required for viability in many common lab strains carrying a mutation in the polymorphic SAL1 gene	1	2	5	3	17	1	15	8	2	4	1	1	1	2	4	6
chr2:333955	F	-1.55501	0.195379	4.56782	1.06939	0	0	1	YBR048W	1154	3-UTR	RPS11B	Protein component of the small (40S) ribosomal subunit; identical to Rps11Ap and has similarity to E. coli S17 and rat S11 ribosomal proteins	1	2	2	2	17	1	12	7	4	3	6	2	1	1	1	5
chr4:1288380	R	-1.55501	0.987143	4.56782	1.33332	0	0	1	YDR408C	530	CDS	ADE8	Phosphoribosyl-glycinamide transformylase, catalyzes a step in the 'de novo' purine nucleotide biosynthetic pathway	1	2	2	2	17	1	5	5	16	8	1	5	9	2	1	5
chr12:441103	F	1.06022	4.26862	4.55506	3.29463	0	0	1	YLR150W	685	CDS	STM1	Protein that binds G4 quadruplex and purine motif triplex nucleic acid; acts with Cdc13p to maintain telomere structure; interacts with ribosomes and subtelomeric Y' DNA; multicopy suppressor of tom1 and pop2 mutations	3	2	4	3	82	7	34	6	40	2	13	2	1	2	7	2
chr13:146877	F	0.0950126	2.86524	4.5536	2.50462	0	0	1	YML063W	422	CDS	RPS1B	Ribosomal protein 10 (rp10) of the small (40S) subunit; nearly identical to Rps1Ap and has similarity to rat S3a ribosomal protein	2	2	4	5	52	4	17	5	36	5	20	5	2	1	1	1
chr16:377372	R	0.0950126	1.92679	4.54674	2.18952	0	0	1	YPL090C	1051	CDS	RPS6A	Protein component of the small (40S) ribosomal subunit; identical to Rps6Bp and has similarity to rat S6 ribosomal protein	2	2	2	2	41	3	18	10	16	4	6	3	1	1	4	2
chr2:88929	R	3.79421	3.53094	4.54014	3.9551	0	0	1	YBL072C	509	CDS	RPS8A	Protein component of the small (40S) ribosomal subunit; identical to Rps8Bp and has similarity to rat S8 ribosomal protein	13	3	6	19	151	15	97	19	173	18	42	5	7	1	7	3
chr7:437915	R	-0.261603	1.47446	4.52838	1.91374	0	0	1	YGL031C	514	CDS	RPL24A	Ribosomal protein L30 of the large (60S) ribosomal subunit, nearly identical to Rpl24Bp and has similarity to rat L24 ribosomal protein; not essential for translation but may be required for normal translation rate	1	1	2	3	90	8	14	9	22	8	3	5	4	1	2	1
chr12:673246	F	5.04509	3.88283	4.52682	4.48491	0	0	1	YLR264W	126	CDS	RPS28B	Protein component of the small (40S) ribosomal subunit; nearly identical to Rps28Ap and has similarity to rat S28 ribosomal protein	16	2	1	2	125	12	10	2	70	5	9	1	17	1	1	1
chr7:1001118	F	4.75563	4.06907	4.51748	4.44739	0	0	1	YGR254W	225	CDS	ENO1	Enolase I, a phosphopyruvate hydratase that catalyzes the conversion of 2-phosphoglycerate to phosphoenolpyruvate during glycolysis and the reverse reaction during gluconeogenesis; expression is repressed in response to glucose	42	8	28	5	29	2	14	3	19	1	6	3	5	1	2	6
chr7:912906	R	4.15314	3.36586	4.51748	4.01216	0	0	1	YGR209C	363	3-UTR	TRX2	Cytoplasmic thioredoxin isoenzyme of the thioredoxin system which protects cells against both oxidative and reductive stress, forms LMA1 complex with Pbi2p, acts as a cofactor for Tsa1p, required for ER-Golgi transport and vacuole inheritance	11	2	11	5	29	2	13	3	12	1	17	1	18	1	10	6
chr7:1058219	R	3.96029	2.10703	4.51748	3.52827	0	0	1	YGR282C	535	CDS	BGL2	Endo-beta-1,3-glucanase, major protein of the cell wall, involved in cell wall maintenance	24	6	36	2	29	2	28	6	18	4	14	2	7	2	1	3
chr13:775151	F	3.82918	2.34292	4.51748	3.56319	0	0	1	YMR252C	617	3-UTR	YMR252C	Putative protein of unknown function; green fluorescent protein (GFP)-fusion protein localizes to mitochondria; YMR252C is not an essential gene	49	16	21	2	29	2	8	6	21	4	2	5	166	34	48	21
chr5:139381	R	3.39507	1.68469	4.51748	3.19908	0	0	1	YEL009C	953	CDS	GCN4	Transcriptional activator of amino acid biosynthetic genes in response to amino acid starvation; expression is tightly regulated at both the transcriptional and translational levels	8	2	10	5	29	2	19	7	4	1	8	1	15	1	17	5
chr5:53137	R	3.03845	2.11244	4.51748	3.22279	0	0	1	YEL054C	131	CDS	RPL12A	Protein component of the large (60S) ribosomal subunit, nearly identical to Rpl12Bp; rpl12a rpl12b double mutant exhibits slow growth and slow translation; has similarity to E. coli L11 and rat L12 ribosomal proteins	4	1	5	2	29	2	26	7	14	3	5	1	1	1	1	1
chr7:364807	R	1.38842	-0.437569	4.51748	1.82278	0	0	1	YGL076C	1216	CDS	RPL7A	Protein component of the large (60S) ribosomal subunit, nearly identical to Rpl7Bp and has similarity to E. coli L30 and rat L7 ribosomal proteins; contains a conserved C-terminal Nucleic acid Binding Domain (NDB2)	2	1	2	6	29	2	32	7	7	9	32	5	1	1	3	2
chr14:331941	F	4.68848	2.86161	4.509	4.0197	0	0	1	YNL162W	639	CDS	RPL42A	Protein component of the large (60S) ribosomal subunit, identical to Rpl42Bp and has similarity to rat L44 ribosomal protein	8	1	1	8	89	8	35	7	78	12	20	2	1	1	1	1
chr13:552497	F	3.03845	4.19012	4.50392	3.91083	0	0	1	YMR143W	598	CDS	RPS16A	Protein component of the small (40S) ribosomal subunit; identical to Rps16Bp and has similarity to E. coli S9 and rat S16 ribosomal proteins	4	1	1	9	40	3	22	7	38	2	33	5	4	1	1	1
chr11:327012	R	6.30875	3.53395	4.5021	4.7816	1	0	1	YKL060C	130	CDS	FBA1	Fructose 1,6-bisphosphate aldolase, a cytosolic enzyme required for glycolysis and gluconeogenesis; catalyzes the conversion of fructose 1,6 bisphosphate into two 3-carbon products: glyceraldehyde-3-phosphate and dihydroxyacetone phosphate	118	13	73	32	179	19	213	29	398	46	173	33	13	4	14	3
chr15:1028128	R	2.35363	3.55254	4.49456	3.46691	0	0	1	YOR368W	1327	3-UTR	RAD17	Checkpoint protein, involved in the activation of the DNA damage and meiotic pachytene checkpoints; with Mec3p and Ddc1p, forms a clamp that is loaded onto partial duplex DNA; homolog of human and S. pombe Rad1 and U. maydis Rec1 proteins	3	1	4	16	155	16	90	14	76	7	19	2	6	2	3	2
chr1:73268	F	3.76516	3.7216	4.49233	3.99303	0	0	1	YAL038W	1510	CDS	CDC19	Pyruvate kinase, functions as a homotetramer in glycolysis to convert phosphoenolpyruvate to pyruvate, the input for aerobic (TCA cycle) or anaerobic (glucose fermentation) respiration	33	10	62	9	97	9	94	20	63	5	47	10	30	4	11	7
chr8:76009	F	3.56964	3.32776	4.48702	3.7948	0	0	1	YHL015W	625	3-UTR	RPS20	Protein component of the small (40S) ribosomal subunit; overproduction suppresses mutations affecting RNA polymerase III-dependent transcription; has similarity to E. coli S10 and rat S20 ribosomal proteins	5	1	6	5	185	20	93	15	90	10	48	4	4	4	5	7
chr12:233209	R	4.83169	3.21833	4.48559	4.17854	0	0	1	YLR044C	905	CDS	PDC1	Major of three pyruvate decarboxylase isozymes, key enzyme in alcoholic fermentation, decarboxylates pyruvate to acetaldehyde; subject to glucose-, ethanol-, and autoregulation; involved in amino acid catabolism	30	5	27	42	50	4	94	17	120	15	190	36	1	2	7	6
chr16:407108	F	4.37061	2.30143	4.4729	3.71498	0	0	1	YPL079W	502	CDS	RPL21B	Protein component of the large (60S) ribosomal subunit, nearly identical to Rpl21Ap and has similarity to rat L21 ribosomal protein	7	1	3	11	69	6	48	8	258	70	250	30	8	1	1	3
chr6:221167	R	3.56964	4.38967	4.4729	4.14407	0	0	1	YFR031C	292	CDS	SMC2	Component of the condensin complex, essential SMC chromosomal ATPase family member that forms a complex with Smc4p to form the active ATPase; Smc2p/Smc4p complex binds DNA, possibly in the cleft formed by the coiled-coil of the folded dimer	5	1	4	7	69	6	46	11	80	4	25	8	3	1	1	2
chr13:511403	F	3.3353	5.04704	4.46269	4.28168	0	1	1	NA	NA	NA	NA	NA	16	5	11	2	16	1	12	3	36	1	12	2	7	1	1	3
chr2:343593	F	5.93438	-0.865323	4.46269	3.17725	0	0	1	YBR054W	809	CDS	YRO2	Putative plasma membrane protein of unknown function, transcriptionally regulated by Haa1p; green fluorescent protein (GFP)-fusion protein localizes to the cell periphery and bud	55	6	25	1	16	1	6	2	2	3	1	1	8	1	1	2
chr6:54077	R	5.44655	2.04043	4.46269	3.98322	0	0	1	YFL039C	746	CDS	ACT1	Actin, structural protein involved in cell polarization, endocytosis, and other cytoskeletal functions	11	1	17	10	16	1	45	8	21	5	5	2	1	1	2	2
chr10:136576	R	4.96886	-0.936067	4.46269	2.83183	0	0	1	YJL152W	455	3-UTR	NA	NA	9	1	12	5	16	1	9	3	7	13	3	7	38	2	10	17
chr1:140515	R	4.90743	1.94124	4.46269	3.77045	0	0	1	YAL005C	982	CDS	SSA1	ATPase involved in protein folding and nuclear localization signal (NLS)-directed nuclear transport; member of heat shock protein 70 (HSP70) family; forms a chaperone complex with Ydj1p; localized to the nucleus, cytoplasm, and cell wall	26	4	82	13	16	1	24	7	49	14	36	8	4	1	2	2
chr1:161018	F	4.00365	0.195379	4.46269	2.88724	0	0	1	NA	NA	NA	NA	NA	6	1	6	2	16	1	10	3	4	3	2	3	1	1	5	2
chr12:636840	F	4.00365	2.6621	4.46269	3.70948	0	0	1	YLR249W	100	CDS	YEF3	Translational elongation factor, stimulates the binding of aminoacyl-tRNA (AA-tRNA) to ribosomes by releasing EF-1 alpha from the ribosomal complex; contains two ABC cassettes; binds and hydrolyses ATP	6	1	2	1	16	1	19	4	14	2	8	1	1	1	1	1
chr14:371847	R	4.00365	2.29306	4.46269	3.58647	0	0	1	YNL135C	400	3-UTR	FPR1	Peptidyl-prolyl cis-trans isomerase (PPIase), binds to the drugs FK506 and rapamycin; also binds to the nonhistone chromatin binding protein Hmo1p and may regulate its assembly or function	6	1	6	1	16	1	6	5	11	2	2	1	8	1	5	8
chr4:602012	R	3.39654	2.92563	4.46269	3.59496	0	0	1	YDR077W	1294	3-UTR	SED1	Major stress-induced structural GPI-cell wall glycoprotein in stationary-phase cells, associates with translating ribosomes, possible role in mitochondrial genome maintenance; ORF contains two distinct variable minisatellites	11	3	56	5	16	1	28	6	9	1	14	3	13	5	12	17
chr5:122889	R	3.16966	2.29306	4.46269	3.30847	0	0	1	NA	NA	NA	NA	NA	10	3	9	2	16	1	10	4	11	2	13	1	1	1	1	3
chr16:514960	R	3.03845	1.24446	4.46269	2.9152	0	0	1	YPL019C	2182	CDS	VTC3	Vacuolar membrane protein involved in vacuolar polyphosphate accumulation; functions as a regulator of vacuolar H+-ATPase activity and vacuolar transporter chaperones; involved in non-autophagic vacuolar fusion	4	1	1	3	16	1	4	2	3	1	1	1	1	1	1	1
chr10:68711	R	2.71024	1.24446	4.46269	2.8058	0	0	1	YJL196C	115	CDS	ELO1	Elongase I, medium-chain acyl elongase, catalyzes carboxy-terminal elongation of unsaturated C12-C16 fatty acyl-CoAs to C16-C18 fatty acids	6	2	3	1	16	1	9	3	3	1	3	1	1	1	1	1
chr10:477171	F	2.67722	2.36599	4.46269	3.16864	0	0	1	NA	NA	NA	NA	NA	14	6	31	8	16	1	70	15	35	7	30	7	2	1	6	8
chr3:156353	R	2.67037	2.54105	4.46269	3.22471	0	0	1	YCR021C	827	CDS	HSP30	Hydrophobic plasma membrane localized, stress-responsive protein that negatively regulates the H(+)-ATPase Pma1p; induced by heat shock, ethanol treatment, weak organic acid, glucose limitation, and entry into stationary phase	48	29	60	2	16	1	3	4	7	1	1	1	22	8	15	15
chr15:564843	R	2.35363	0.12336	4.46269	2.31323	0	0	1	YOR128C	1365	CDS	ADE2	Phosphoribosylaminoimidazole carboxylase, catalyzes a step in the 'de novo' purine nucleotide biosynthetic pathway; red pigment accumulates in mutant cells deprived of adenine	3	1	1	1	16	1	7	2	6	5	7	2	1	1	1	2
chr7:800050	F	2.35363	1.43114	4.46269	2.74915	0	0	1	YGR155W	1526	CDS	CYS4	Cystathionine beta-synthase, catalyzes the synthesis of cystathionine from serine and homocysteine, the first committed step in cysteine biosynthesis	3	1	2	1	16	1	2	1	19	7	6	2	3	3	1	3
chr11:279573	F	2.27623	0.745039	4.46269	2.49465	0	0	1	YKL085W	922	CDS	MDH1	Mitochondrial malate dehydrogenase, catalyzes interconversion of malate and oxaloacetate; involved in the tricarboxylic acid (TCA) cycle	5	2	5	1	16	1	7	5	4	2	3	2	3	3	15	7
chr7:480291	R	2.10166	1.68469	4.46269	2.74968	0	0	1	YGL008C	2617	CDS	PMA1	Plasma membrane H+-ATPase, pumps protons out of the cell; major regulator of cytoplasmic pH and plasma membrane potential; part of the P2 subgroup of cation-transporting ATPases	8	4	7	2	16	1	13	4	4	1	10	2	1	1	2	1
chr8:463549	F	2.10166	3.98633	4.46269	3.51689	0	0	1	YHR179W	1094	CDS	OYE2	Widely conserved NADPH oxidoreductase containing flavin mononucleotide (FMN), homologous to Oye3p with slight differences in ligand binding and catalytic properties; may be involved in sterol metabolism	8	4	5	2	16	1	6	4	18	1	2	1	8	1	16	4
chr11:285127	F	1.38842	0.591951	4.46269	2.14769	0	0	1	YKL080W	545	CDS	VMA5	Subunit C of the eight-subunit V1 peripheral membrane domain of vacuolar H+-ATPase (V-ATPase), an electrogenic proton pump found throughout the endomembrane system; required for the V1 domain to assemble onto the vacuolar membrane	2	1	2	2	16	1	4	3	19	13	15	5	1	1	1	1
chr12:258084	R	1.38842	0.563591	4.46269	2.13824	0	0	1	YLR058C	1346	CDS	SHM2	Cytosolic serine hydroxymethyltransferase, involved in one-carbon metabolism	2	1	4	2	16	1	3	2	8	5	3	3	1	1	2	2
chr14:252074	F	1.38842	3.70733	4.46269	3.18615	0	0	1	YNL209W	38	CDS	SSB2	Cytoplasmic ATPase that is a ribosome-associated molecular chaperone, functions with J-protein partner Zuo1p; may be involved in the folding of newly-synthesized polypeptide chains; member of the HSP70 family; homolog of SSB1	2	1	2	4	16	1	8	3	15	1	20	3	1	1	1	1
chr14:253666	F	1.38842	1.36551	4.46269	2.40554	0	0	1	YNL209W	1630	CDS	SSB2	Cytoplasmic ATPase that is a ribosome-associated molecular chaperone, functions with J-protein partner Zuo1p; may be involved in the folding of newly-synthesized polypeptide chains; member of the HSP70 family; homolog of SSB1	2	1	2	3	16	1	15	3	6	2	5	1	1	1	1	1
chr16:303461	F	1.38842	2.38925	4.46269	2.74679	0	0	1	YPL131W	361	CDS	RPL5	Protein component of the large (60S) ribosomal subunit with similarity to E. coli L18 and rat L5 ribosomal proteins; binds 5S rRNA and is required for 60S subunit assembly	2	1	1	7	16	1	10	2	31	6	6	1	1	1	1	2
chr16:824206	F	1.38842	3.89887	4.46269	3.24999	0	0	1	YPR145W	1645	CDS	ASN1	Asparagine synthetase, isozyme of Asn2p; catalyzes the synthesis of L-asparagine from L-aspartate in the asparagine biosynthetic pathway	2	1	2	4	16	1	5	3	17	1	2	5	9	2	4	2
chr2:394647	F	1.38842	2.42621	4.46269	2.75911	0	0	1	YBR078W	1692	CDS	ECM33	GPI-anchored protein of unknown function, has a possible role in apical bud growth; GPI-anchoring on the plasma membrane crucial to function; similar to Sps2p and Pst1p	2	1	7	3	16	1	14	4	12	2	23	7	2	1	4	3
chr4:307215	R	1.38842	1.59755	4.46269	2.48289	0	0	1	YDL083C	594	CDS	RPS16B	Protein component of the small (40S) ribosomal subunit; identical to Rps16Ap and has similarity to E. coli S9 and rat S16 ribosomal proteins	2	1	2	2	16	1	14	6	10	3	9	1	4	1	2	1
chr4:364401	F	1.38842	3.08686	4.46269	2.97933	0	0	1	YDL051W	479	CDS	LHP1	RNA binding protein required for maturation of tRNA and snRNA precursors; acts as a molecular chaperone for RNAs transcribed by polymerase III; homologous to human La (SS-B) autoantigen	2	1	1	1	16	1	4	1	10	1	1	1	1	1	1	1
chr12:507633	F	1.06022	2.74539	4.46269	2.7561	0	0	1	YLR175W	1515	3-UTR	CBF5	Pseudouridine synthase catalytic subunit of box H/ACA small nucleolar ribonucleoprotein particles (snoRNPs), acts on both large and small rRNAs and on snRNA U2	3	2	1	1	16	1	7	2	8	1	5	1	4	1	2	1
chr13:7859	F	1.06022	0.623988	4.46269	2.04897	0	0	1	YML132W	665	CDS	COS3	Protein involved in salt resistance; interacts with sodium:hydrogen antiporter Nha1p; member of the DUP380 subfamily of conserved, often subtelomerically-encoded proteins	3	2	2	1	16	1	15	4	2	1	1	1	1	1	5	3
chr13:162461	R	1.06022	1.05174	4.46269	2.19155	0	0	1	YML056C	2024	CDS	IMD4	Inosine monophosphate dehydrogenase, catalyzes the first step of GMP biosynthesis, member of a four-gene family in S. cerevisiae, constitutively expressed	3	2	1	2	16	1	4	1	7	3	1	1	1	1	2	1
chr14:8945	F	1.06022	0.623988	4.46269	2.04897	0	0	1	YNL336W	665	CDS	COS1	Protein of unknown function, member of the DUP380 subfamily of conserved, often subtelomerically-encoded proteins	3	2	2	1	16	1	12	4	2	1	1	1	1	1	3	1
chr4:282760	R	0.988443	2.02616	4.46269	2.49243	0	0	1	YDL100C	441	CDS	GET3	ATPase, subunit of the GET complex; required for the retrieval of HDEL proteins from the Golgi to the ER in an ERD2 dependent fashion; involved in resistance to heat and metal stress	4	3	1	2	16	1	9	5	5	1	1	1	4	1	3	1
chr7:698986	R	0.988443	0.287699	4.46269	1.91295	0	0	1	YGR105W	443	3-UTR	VMA21	Integral membrane protein that is required for vacuolar H+-ATPase (V-ATPase) function, although not an actual component of the V-ATPase complex; functions in the assembly of the V-ATPase; localized to the yeast endoplasmic reticulum (ER)	4	3	1	2	16	1	2	1	9	7	2	1	21	2	2	8
chr11:34800	F	0.0950126	3.23271	4.46269	2.59681	0	0	1	YKL212W	418	CDS	SAC1	Lipid phosphoinositide phosphatase of the ER and Golgi, involved in protein trafficking and secretion	2	2	1	1	16	1	4	1	11	1	1	1	1	1	1	1
chr12:838525	R	0.0950126	2.54105	4.46269	2.36625	0	0	1	YLR355C	789	CDS	ILV5	Acetohydroxyacid reductoisomerase, mitochondrial protein involved in branched-chain amino acid biosynthesis, also required for maintenance of wild-type mitochondrial DNA	2	2	2	5	16	1	18	4	7	1	11	1	1	1	2	1
chr13:888725	F	0.0950126	2.30516	4.46269	2.28762	0	0	1	YMR307W	1793	3-UTR	GAS1	Beta-1.3-glucanosyltransferase, required for cell wall assembly; localizes to the cell surface via a glycosylphosphatidylinositol (GPI) anchor	2	2	3	1	16	1	11	3	6	1	2	1	3	1	1	1
chr14:443562	R	0.0950126	-0.277899	4.46269	1.4266	0	0	1	YNL096C	796	CDS	RPS7B	Protein component of the small (40S) ribosomal subunit, nearly identical to Rps7Ap; interacts with Kti11p; deletion causes hypersensitivity to zymocin; has similarity to rat S7 and Xenopus S8 ribosomal proteins	2	2	3	4	16	1	9	5	7	8	11	1	3	1	1	2
chr2:145041	R	0.0950126	-1.37637	4.46269	1.06045	0	0	1	YBL039C	745	CDS	URA7	Major CTP synthase isozyme (see also URA8), catalyzes the ATP-dependent transfer of the amide nitrogen from glutamine to UTP, forming CTP, the final step in de novo biosynthesis of pyrimidines; involved in phospholipid biosynthesis	2	2	2	2	16	1	3	1	1	2	4	1	1	1	1	1
chr9:187274	R	0.0950126	0.661752	4.46269	1.73982	0	0	1	YIL094C	419	CDS	LYS12	Homo-isocitrate dehydrogenase, an NAD-linked mitochondrial enzyme required for the fourth step in the biosynthesis of lysine, in which homo-isocitrate is oxidatively decarboxylated to alpha-ketoadipate	2	2	3	2	16	1	6	2	7	4	2	1	1	1	1	1
chr14:253085	F	-0.261603	3.23271	4.46269	2.47793	0	0	1	YNL209W	1049	CDS	SSB2	Cytoplasmic ATPase that is a ribosome-associated molecular chaperone, functions with J-protein partner Zuo1p; may be involved in the folding of newly-synthesized polypeptide chains; member of the HSP70 family; homolog of SSB1	1	1	1	4	16	1	8	5	11	1	5	3	1	1	2	1
chr15:253500	R	-0.261603	-0.436715	4.46269	1.25479	0	0	1	YOL040C	109	CDS	RPS15	Protein component of the small (40S) ribosomal subunit; has similarity to E. coli S19 and rat S15 ribosomal proteins	1	1	3	3	16	1	11	5	1	1	37	12	1	1	3	5
chr4:305748	F	-0.261603	3.48835	4.46269	2.56315	0	0	1	YDL084W	667	CDS	SUB2	Component of the TREX complex required for nuclear mRNA export; member of the DEAD-box RNA helicase superfamily and is involved in early and late steps of spliceosome assembly; homolog of the human splicing factor hUAP56	1	1	3	3	16	1	13	3	13	1	3	1	1	1	3	3
chr5:53166	R	-0.261603	1.66323	4.46269	1.95477	0	0	1	YEL054C	102	CDS	RPL12A	Protein component of the large (60S) ribosomal subunit, nearly identical to Rpl12Bp; rpl12a rpl12b double mutant exhibits slow growth and slow translation; has similarity to E. coli L11 and rat L12 ribosomal proteins	1	1	3	13	16	1	27	7	33	11	36	9	6	1	2	1
chr5:363114	F	-0.261603	0.623988	4.46269	1.60836	0	0	1	YER102W	386	CDS	RPS8B	Protein component of the small (40S) ribosomal subunit; identical to Rps8Ap and has similarity to rat S8 ribosomal protein	1	1	1	5	16	1	7	4	2	1	4	1	1	1	1	1
chr8:35649	R	-0.261603	3.60175	4.46269	2.60095	0	0	1	YHL033C	383	CDS	RPL8A	Ribosomal protein L4 of the large (60S) ribosomal subunit, nearly identical to Rpl8Bp and has similarity to rat L7a ribosomal protein; mutation results in decreased amounts of free 60S subunits	1	1	1	3	16	1	14	7	14	1	1	5	3	2	1	1
chr13:789478	R	-1.55501	1.87655	4.46269	1.59474	0	0	1	YMR260C	380	CDS	TIF11	Translation initiation factor eIF1A, essential protein that forms a complex with Sui1p (eIF1) and the 40S ribosomal subunit and scans for the start codon; C-terminus associates with Fun12p (eIF5B); N terminus interacts with eIF2 and eIF3	1	2	2	1	16	1	3	1	12	3	2	1	3	1	2	3
chr7:1002020	F	5.94906	1.76116	4.46002	4.05675	0	0	1	YGR254W	1127	CDS	ENO1	Enolase I, a phosphopyruvate hydratase that catalyzes the conversion of 2-phosphoglycerate to phosphoenolpyruvate during glycolysis and the reverse reaction during gluconeogenesis; expression is repressed in response to glucose	89	11	129	7	39	3	48	12	38	12	17	8	44	8	19	18
chr4:309157	F	1.38842	3.24034	4.46002	3.02959	0	0	1	YDL082W	759	CDS	RPL13A	Protein component of the large (60S) ribosomal subunit, nearly identical to Rpl13Bp; not essential for viability; has similarity to rat L13 ribosomal protein	2	1	3	7	39	3	37	8	46	5	21	5	4	1	3	5
chr4:1239441	F	-0.261603	0.728711	4.46002	1.64238	0	0	1	YDR382W	22	5-UTR	RPP2B	Ribosomal protein P2 beta, a component of the ribosomal stalk, which is involved in the interaction between translational elongation factors and the ribosome; regulates the accumulation of P1 (Rpp1Ap and Rpp1Bp) in the cytoplasm	1	1	1	10	39	3	23	12	15	9	18	4	11	1	1	9
chr15:339942	R	4.78943	3.80609	4.45663	4.35072	0	0	1	YOR007C	77	CDS	SGT2	Glutamine-rich cytoplasmic protein of unknown function; contains tetratricopeptide (TPR) repeats, which often mediate protein-protein interactions; has similarity to human SGT, which is a cochaperone that negatively regulates Hsp70	34	6	15	2	28	2	12	12	16	1	7	4	2	1	1	2
chr13:634185	F	3.52065	1.62429	4.45663	3.20052	0	0	1	YMR186W	1854	CDS	HSC82	Cytoplasmic chaperone of the Hsp90 family, redundant in function and nearly identical with Hsp82p, and together they are essential; expressed constitutively at 10-fold higher basal levels that HSP82 and induced 2-3 fold by heat shock	25	8	15	2	28	2	10	3	16	5	4	1	3	2	8	5
chr8:226193	R	1.38842	-0.865323	4.45663	1.65991	0	0	1	YHR064C	981	CDS	SSZ1	Hsp70 protein that interacts with Zuo1p (a DnaJ homolog) to form a ribosome-associated complex that binds the ribosome via the Zuo1p subunit; also involved in pleiotropic drug resistance via sequential activation of PDR1 and PDR5; binds ATP	2	1	1	6	28	2	3	1	2	3	12	4	1	1	3	3
chr14:253008	F	0.0950126	2.92563	4.45663	2.49242	0	0	1	YNL209W	972	CDS	SSB2	Cytoplasmic ATPase that is a ribosome-associated molecular chaperone, functions with J-protein partner Zuo1p; may be involved in the folding of newly-synthesized polypeptide chains; member of the HSP70 family; homolog of SSB1	2	2	1	5	28	2	37	8	9	1	15	6	3	1	1	1
chr7:24588	F	-0.261603	2.21802	4.45663	2.13768	0	0	1	YGL253W	687	CDS	HXK2	Hexokinase isoenzyme 2 that catalyzes phosphorylation of glucose in the cytosol; predominant hexokinase during growth on glucose; functions in the nucleus to repress expression of HXK1 and GLK1 and to induce expression of its own gene	1	1	1	3	28	2	18	6	15	3	11	1	3	1	1	1
chr16:282925	F	1.51963	3.32887	4.45056	3.09969	0	0	1	YPL143W	824	CDS	RPL33A	N-terminally acetylated ribosomal protein L37 of the large (60S) ribosomal subunit, nearly identical to Rpl33Bp and has similarity to rat L35a; rpl33a null mutant exhibits slow growth while rpl33a rpl33b double null mutant is inviable	5	3	4	10	49	4	32	6	98	11	46	8	10	1	3	4
chr15:81004	F	4.37061	3.67705	4.44159	4.16308	0	0	1	YOL127W	669	CDS	RPL25	Primary rRNA-binding ribosomal protein component of the large (60S) ribosomal subunit, has similarity to E. coli L23 and rat L23a ribosomal proteins; binds to 26S rRNA via a conserved C-terminal motif	7	1	1	13	127	13	111	19	103	9	52	12	10	1	4	3
chr8:451603	F	5.20432	1.91249	4.44154	3.85278	0	0	1	YHR174W	398	CDS	ENO2	Enolase II, a phosphopyruvate hydratase that catalyzes the conversion of 2-phosphoglycerate to phosphoenolpyruvate during glycolysis and the reverse reaction during gluconeogenesis; expression is induced in response to glucose	154	33	144	26	367	48	350	52	159	54	180	14	8	1	1	4
chr12:283599	F	5.44655	2.761	4.43293	4.21349	0	0	1	YLR075W	699	3-UTR	RPL10	Protein component of the large (60S) ribosomal subunit, responsible for joining the 40S and 60S subunits; regulates translation initiation; has similarity to rat L10 ribosomal protein and to members of the QM gene family	11	1	6	3	172	19	43	9	89	15	42	7	22	2	12	10
chr11:326924	R	5.65973	3.53034	4.42924	4.53977	0	0	1	YKL060C	218	CDS	FBA1	Fructose 1,6-bisphosphate aldolase, a cytosolic enzyme required for glycolysis and gluconeogenesis; catalyzes the conversion of fructose 1,6 bisphosphate into two 3-carbon products: glyceraldehyde-3-phosphate and dihydroxyacetone phosphate	150	25	159	54	472	66	339	55	532	64	258	37	16	4	7	7
chr4:1355151	R	2.27623	2.46398	4.42773	3.05598	0	0	1	YDR447C	413	CDS	RPS17B	Ribosomal protein 51 (rp51) of the small (40s) subunit; nearly identical to Rps17Ap and has similarity to rat S17 ribosomal protein	5	2	4	11	110	11	52	13	42	8	23	1	4	3	1	1
chr8:452416	F	4.94492	3.20993	4.42518	4.19334	0	0	1	YHR174W	1211	CDS	ENO2	Enolase II, a phosphopyruvate hydratase that catalyzes the conversion of 2-phosphoglycerate to phosphoenolpyruvate during glycolysis and the reverse reaction during gluconeogenesis; expression is induced in response to glucose	118	27	182	22	214	25	186	30	359	52	222	34	11	1	13	6
chr12:805966	F	4.37061	1.4276	4.41498	3.4044	0	0	1	YLR339C	419	CDS	NA	NA	7	1	3	4	38	3	31	6	26	10	2	4	1	1	1	1
chr4:307246	R	1.38842	2.8041	4.41498	2.86917	0	0	1	YDL083C	563	CDS	RPS16B	Protein component of the small (40S) ribosomal subunit; identical to Rps16Ap and has similarity to E. coli S9 and rat S16 ribosomal proteins	2	1	2	3	38	3	53	12	22	3	7	5	1	1	1	1
chr4:580342	F	2.27623	2.49702	4.41481	3.06269	0	0	1	YDR064W	906	CDS	RPS13	Protein component of the small (40S) ribosomal subunit; has similarity to E. coli S15 and rat S13 ribosomal proteins	5	2	1	3	48	4	25	10	18	3	3	3	4	1	3	3

## Sheet: R_output
R terminal output for testing significance of overlap in identified candidate mRNA sites using Fisher's exact test (hypergeometric distribution)
> 10^(phyper(5-1,335,320970-335,103,lower.tail=F,log.p=T)/log(10))
[1] 9.675271e-08
> 10^(phyper(9-1,335,320970-335,335,lower.tail=F,log.p=T)/log(10))
[1] 1.286554e-10
> 10^(phyper(14-1,335,320970-335,335,lower.tail=F,log.p=T)/log(10))
[1] 2.00042e-18
R terminal output for t-test analysis of pseudouridylation scores for identified candidate mRNA sites
>
> t.test(all_reads$log2nat[ii1],all_reads$log2nat[irand200])
	Welch Two Sample t-test
data: all_reads$log2nat[ii1] and all_reads$log2nat[irand200]
t = 12.3526, df = 218.281, p-value < 2.2e-16
alternative hypothesis: true difference in means is not equal to 0
95 percent confidence interval:
1.736281 2.395521
sample estimates:
mean of x mean of y
2.6893843 0.6234834
> t.test(all_reads$hsnat[ii1],all_reads$hsnat[irand200])
	Welch Two Sample t-test
data: all_reads$hsnat[ii1] and all_reads$hsnat[irand200]
t = 12.9138, df = 196.676, p-value < 2.2e-16
alternative hypothesis: true difference in means is not equal to 0
95 percent confidence interval:
1.823422 2.480720
sample estimates:
mean of x mean of y
2.7726533 0.6205822
> t.test(all_reads$log1nat[ii2],all_reads$log1nat[irand200])
	Welch Two Sample t-test
data: all_reads$log1nat[ii2] and all_reads$log1nat[irand200]
t = 13.0203, df = 488.045, p-value < 2.2e-16
alternative hypothesis: true difference in means is not equal to 0
95 percent confidence interval:
1.622921 2.199789
sample estimates:
mean of x mean of y
2.507617 0.596262
> t.test(all_reads$hsnat[ii2],all_reads$hsnat[irand200])
	Welch Two Sample t-test
data: all_reads$hsnat[ii2] and all_reads$hsnat[irand200]
t = 18.9634, df = 363.081, p-value < 2.2e-16
alternative hypothesis: true difference in means is not equal to 0
95 percent confidence interval:
1.898573 2.337898
sample estimates:
mean of x mean of y
2.7388174 0.6205822
> t.test(all_reads$log1nat[iihs],all_reads$log1nat[irand200])
	Welch Two Sample t-test
data: all_reads$log1nat[iihs] and all_reads$log1nat[irand200]
t = 11.7487, df = 511.879, p-value < 2.2e-16
alternative hypothesis: true difference in means is not equal to 0
95 percent confidence interval:
1.508406 2.114168
sample estimates:
mean of x mean of y
2.407549 0.596262
> t.test(all_reads$log2nat[iihs],all_reads$log2nat[irand200])
	Welch Two Sample t-test
data: all_reads$log2nat[iihs] and all_reads$log2nat[irand200]
t = 15.0513, df = 401.995, p-value < 2.2e-16
alternative hypothesis: true difference in means is not equal to 0
95 percent confidence interval:
1.651238 2.147385
sample estimates:
mean of x mean of y
2.5227953 0.6234834
>
