# Supplementary material for: Transcriptome-Wide Mapping of Pseudouridines: Pseudouridine Synthases Modify Specific mRNAs in S. cerevisiae
Source: PLoS One. 2014 Oct 29;9(10):e110799. doi: 10.1371/journal.pone.0110799 (PMC4212993; doi:10.1371/journal.pone.0110799)
Supplement: File S3 — List and description of oligonucleotides used in this study. (XLSX) [file pone.0110799.s005.xlsx]

## Sheet: Table of Contents
The oligos used in this study are in the other sheets, as follows (with figures that used
these oligos in parentheses):
1. RPL11a and TEF1 Oligos: Oligos used to make IVT RPL11a and TEF1 mRNA,
as well as oligos for qPCR on RPL11a and TEF1, and fluorescently-labeled
primers for the capillary sequencing assay for RPL11a and TEF1 (used throughout)
2. Oligos used for the pseudouridine detection high-throughput sequencing technique.
(figure 2-3) (These oligos are from Ingolia et al., 2010)
3. Oligos for making the gene-bashing and mutant constructs (figures 5 and 6)
4. Fluorescently-labeled primers for the capillary sequencing assay for RPL11a and
TEF1 orthologues in other fungal species (figure 6)
5. Other qPCR oligos (figure S5 and figure S9)
6. Natural mRNA enrichment oligos for capturing natural RPL11a or TEF1 mRNA
(figure S5)
7. Oligos for making IVT RNA and fluorescently -labeled CapSeq RT oligos for other
(non-RPL11a, non-TEF1/2) top hits (figure S7)

## Sheet: RPL11a and TEF1 Oligos
For qPCR
TEF1-qPCR-1224-F
GCTTTGGTCAAGTTCGTTCC
TEF1-qPCR-1330-R
CAGCGACAGTTTGTCTCATG
For Making IVT
TEF1-IVT-F
GCATAGCAATCTAATCTAAGTTTTAATTAC
TEF1-IVT-R
TTAGATACTGAAATGATATTTTAGAATAACC
T7-TEF1-IVT-F
GCGTAATACGACTCACTATAGGGCATAGCAATCTAATCTAAGTTTTAATTAC
20T-TEF1-IVT-R
TTTTTTTTTTTTTTTTTTTTTTAGATACTGAAATGATATTTTAGAATAACC
For qPCR
RPL11A-qPCR-42-F
CGAAAAGTTGGTCTTAAACATTTCTG
RPL11A-qPCR-147-R
CCTTGGATTGAACTGGAGTTTG
For Making IVT
RPL11A-IVT-F
CCAAGAACATACAAACATAGCCAAAG
RPL11A-IVT-R
GGTTACAAAAAAAACATAGATATGAGTATATAAATG
T7-RPL11A-IVT-F
GCGTAATACGACTCACTATAGGCCAAGAACATACAAACATAGCCAAAG
20T-RPL11A-IVT-R
TTTTTTTTTTTTTTTTTTTTGGTTACAAAAAAAACATAGATATGAGTATATAAATG
For CapSeq
20A-RPL11a-160
5'-FAM-AAAAAAAAAAAAAAAAAAAAGTATCTGGCCTTGGATTGAA
20A-TEF1-328
5'-FAM-AAAAAAAAAAAAAAAAAAAACAGTAATCATGTTCTTGATG

## Sheet: Sequencing Library Prep Oligos
from Ingolia et al. 2010
NI-NI-9: [Phos]AGATCGGAAGAGCGTCGTGTAGGGAAAGAGTGTAGATCTCGGTGGTCGC[Sp- C18]CACTCA[Sp-C18]TTCAGACGTGTGCTCTTCCGATCTATTGATGGTGCCTACAG
[Phos] represents 5’-phosphorylation and [Sp-C18] represents a hexa-ethyleneglycol spacer
NI-NI-2: AATGATACGGCGACCACCGAGATCTACAC
NI-NI-3: CAAGCAGAAGACGGCATACGAGATAGTCGTGTGACTGGAGTTCAGACGTGTGCTCTTCCG
NI-NI-5: CAAGCAGAAGACGGCATACGAGATACTGATGTGACTGGAGTTCAGACGTGTGCTCTTCCG
NI-NI-6: CAAGCAGAAGACGGCATACGAGATATGCTGGTGACTGGAGTTCAGACGTGTGCTCTTCCG
NI-NI-7: CAAGCAGAAGACGGCATACGAGATACGTCGGTGACTGGAGTTCAGACGTGTGCTCTTCCG
NEB Universal miRNA cloning linker, S1315S

## Sheet: Gene Bashing Constructs
Tail2						T7-TEF1-55-F
GTTGTTGTTGTTGTTTCTTT						GCGTAATACGACTCACTATAGGGAGTCACTATCGATATTGCTTTGTGGAAGTTCGAAACT
T7						T2-TEF1-55-R
GCGTAATACGACTCACTATAGGGAG						GTTGTTGTTGTTGTTTCTTTACGGTAACTTGGTACTTTGGAGTTTCGAACTTCCACAAAG
T7-RPL11a-55-F						T7-TEF1-20-F
GCGTAATACGACTCACTATAGGGAGTCGAAAAGTTGGTCTTAAACATTTCTGTTGGTGAA						GCGTAATACGACTCACTATAGGGAGTGTGGAAGTTCGAAACTCCAACACAAGATAAGGAA
T2-RPL11a-55-R						T2-TEF1-20-R
GTTGTTGTTGTTGTTTCTTTCTGGTCAATCTGTCACCAGATTCACCAACAGAAATGTTTA						GTTGTTGTTGTTGTTTCTTTTTTTGTGGTCTGTTCGGGTGTTCCTTATCTTGTGTTGGAG
T7-RPL11a-20-F						T7-TEF1-6-F
GCGTAATACGACTCACTATAGGGAGACATTTCTGTTGGTGAATCTACACAAGATAAGGAA						GCGTAATACGACTCACTATAGGGAGAGAAATAGTTCGAATTGATTACACAAGATAAGGAA
T2-RPL11a-20-R						T2-TEF1-6-R
GTTGTTGTTGTTGTTTCTTTTTTTGTGGTCTGTTCGGGTGTTCCTTATCTTGTGTAGATT						GTTGTTGTTGTTGTTTCTTTTTTTGTGGTCTGTTCGGGTGTTCCTTATCTTGTGTAATCA
T7-RPL11a-10-F						T7-TEF1-6-ds-F
GCGTAATACGACTCACTATAGGGAGAGAAATCTGTTGGTGTGATTACACAAGATAAGGAA						GCGTAATACGACTCACTATAGGGAGAGACGCGGTTCGATTCCGCGACACAAGATAAGGAA
T2-RPL11a-10-R						T2-TEF1-6-ds-R
GTTGTTGTTGTTGTTTCTTTTTTTGTGGTCTGTTCGGGTGTTCCTTATCTTGTGTAATCA						GTTGTTGTTGTTGTTTCTTTTTTTGTGGTCTGTTCGGGTGTTCCTTATCTTGTGTCGCGG
T7-RPL11a-6-2-F						TEF1-6-ds-0C-F
GCGTAATACGACTCACTATAGGGAGAGAAATATCTGTTATTGATTACACAAGATAAGGAA						GCGTAATACGACTCACTATAGGGAGAGACGCGGTCCGATTCCGCGACACAAGATAAGGAA
T2-RPL11a-6-2-R						TEF1-6-ds-0C-R
GTTGTTGTTGTTGTTTCTTTTTTTGTGGTCTGTTCGGGTGTTCCTTATCTTGTGTAATCA						Use TEF1-6-ds-R
T7-RPL11a-55-F						TEF1-6-ds-1U-F
GCGTAATACGACTCACTATAGGGAGTCGAAAAGTTGGTCTTAAACATTTCTGTTGGTGAA						GCGTAATACGACTCACTATAGGGAGAGACGCGGTTTGATTCCGCGACACAAGATAAGGAA
T2-RPL11a-55-R						TEF1-6-ds-1U-R
GTTGTTGTTGTTGTTTCTTTCTGGTCAATCTGTCACCAGATTCACCAACAGAAATGTTTA						Use TEF1-6ds-R
T7-RPL11a-0C-F New						TEF1-6-ds--2A-F
GCGTAATACGACTCACTATAGGGAGTCGAAAAGTTGGTCTTAAACATTTCTGCTGGTGAA						GCGTAATACGACTCACTATAGGGAGAGACGCGATTCGATTCCGCGACACAAGATAAGGAA
T2-RPL11a-0C-R New						TEF1-6-ds--2A-R
GTTGTTGTTGTTGTTTCTTTCTGGTCAATCTGTCACCAGATTCACCAGCAGAAATGTTTA						Use TEF1-6ds-R
T7-RPL11a-1A-F New						TEF1-6-ds-1U-2A-F
GCGTAATACGACTCACTATAGGGAGTCGAAAAGTTGGTCTTAAACATTTCTGTAGGTGAA						GCGTAATACGACTCACTATAGGGAGAGACGCGATTTGATTCCGCGACACAAGATAAGGAA
T2-RPL11a-1A-R New						TEF1-6-ds-1U-2A-R
GTTGTTGTTGTTGTTTCTTTCTGGTCAATCTGTCACCAGATTCACCTACAGAAATGTTTA						Use TEF1-6ds-R
T7-RPL11a-AGC-F New
GCGTAATACGACTCACTATAGGGAGTCGAAAAGTTGGTCTTAAACATTAGCGTTGGTGAA
T2-RPL11a-AGC-R New
GTTGTTGTTGTTGTTTCTTTCTGGTCAATCTGTCACCAGATTCACCAACGCTAATGTTTA
T7-RPL11a-AGC1A-F New
GCGTAATACGACTCACTATAGGGAGTCGAAAAGTTGGTCTTAAACATTAGCGTAGGTGAA
T2-RPL11a-AGC1A-R New
GTTGTTGTTGTTGTTTCTTTCTGGTCAATCTGTCACCAGATTCACCTACGCTAATGTTTA

## Sheet: Conservaton CapSeq RT Oligos
20A-TEF1-Pombe-RT-fluor
5'-FAM-AAAAAAAAAAAAAAAAAAAACGGTAATCATGTTCTTGATG
20A-RPL11a-Mik-RT-fluor
5'-FAM-AAAAAAAAAAAAAAAAAAAAGTATCTGGCCTTGGATTGGA
20A-RPL11a-Bay-RT-fluor
5'-FAM-AAAAAAAAAAAAAAAAAAAAGTATCTAGCCTTGGATTGAA
20A-RPL11a-Pombe-RT-fluor
5'-FAM-AAAAAAAAAAAAAAAAAAAAATAACGAGCCTTGGAAAAAA
20A-TEF1-Can-RT-fluor
5'-FAM-AAAAAAAAAAAAAAAAAAAACAGTGATCATATTCTTGATG
20A-RPL11a-Can-RT-fluor
5'-FAM-AAAAAAAAAAAAAAAAAAAAGTATCTAGCTTTAGATTGAA
20A-RPL11a-Pombe-RT-fluor-2
5'-FAM-AAAAAAAAAAAAAAAAAAAAGATGGTATAACGAGCCTTGG

## Sheet: qPCR Primers
25S-qPCR-R
CAAATGATTTATCCCCACGC
25S-qPCR-F
TACGAATAAGGCGTCCTTGT
18S-172-F
CATGCTTAAAATCTCGACCCTTTG
18S-276-R
GGCCATGCGATTCGAAAAG
ACT1-1313-F
ACCACCATGTTCCCAGGTAT
ACT1-1313-R
TCTTTCTGGAGGAGCAATGA

## Sheet: Natural mRNA Enrichment Oligos
YPR102C Chr 16_106-175_RC
5'-Biotin-GCCTTGGATTGAACTGGAGTTTGACCAGATAATTGCTCTAAAACCTTGGAGGCTCTGGTCAATCTGTCAC
YPR102C Chr 16_420-489_RC
5'-Biotin-TTGTCTTGTGGGAGTTACCAACGGTACCCTTACATCTCTTTCTTCTAGTGACTCTAGCACCTGGTCTGTT
YPR080W Chr 16_1061-1130_RC
TTCTTTTCCAACAATTCGTCGAATCTACAAGCAATGTGAGCAGTGTGACAATCCAAAACTGGAGAGTAAC
YPR080W Chr 16_604-673_RC
TCTTACCCTTGACGACACCGGCCTTGGTTTCCTTTTCCCAACCCTTGTACCATGGAGCGTTGGTGGTAGC

## Sheet: Other Target Oligos
VRG4						T7-
YGL225W						GCGTAATACGACTCACTATAGGGAG
Chr7	76851	78019				20T-
VRG4-F					T7-VRG4-F	TTTTTTTTTTTTTTTTTTTT
CTAAGAAAACAAACACACTAACCACACAGTAT					GCGTAATACGACTCACTATAGGGAGCTAAGAAAACAAACACACTAACCACACAGTAT
VRG4-R					20T-VRG4-R
TCTAAGGTATATCAATTTTAAGTATAATTGTATATAAATCTACTTGC					TTTTTTTTTTTTTTTTTTTTTCTAAGGTATATCAATTTTAAGTATAATTGTATATAAATC
YTM1
YOR272W
Chr15	832764	834264
YTM1-F					T7-YTM1-F
TTACCTAAAGTTTTAAAGACAATACCAAGGGA					GCGTAATACGACTCACTATAGGGAGTTACCTAAAGTTTTAAAGACAATACCAAGGGA
YTM1-R					20T-YTM1-R
TTGGCAAAACCAAATTTATTTCAAGTATATC					TTTTTTTTTTTTTTTTTTTTTTGGCAAAACCAAATTTATTTCAAGTATATC
CDC33
YOL139C
Chr15	61087	60291
CDC33-F					T7-CDC33-F
CTTCCTAGGAGTTTTACGAAAAATAAAAGCA					GCGTAATACGACTCACTATAGGGAGCTTCCTAGGAGTTTTACGAAAAATAAAAGCA
CDC33-R					20T-CDC33-R
TCCTAACTAGTAGAATGTATATATATTATATTATGATTATATATATAATTTTGATTAAAA					TTTTTTTTTTTTTTTTTTTTTTTCCTAACTAGTAGAATGTATATATATTATATTATGATT
PRT1
YOR361C
Chr15	1017750	1015293
PRT1-F					T7-PRT1-F
ATTGTGCACCATCTTATCATTATTACTTGA					GCGTAATACGACTCACTATAGGGAGATTGTGCACCATCTTATCATTATTACTTGA
PRT1-R					20T-PRT1-R
AGACTAATTCTCATACTTATACTAGATATTGTTGTTAGTTTACATACA					TTTTTTTTTTTTTTTTTTTTTTTAGACTAATTCTCATACTTATACTAGATATTGTTGTTA
KAR2
YJL034W
Chr10	381283	383568
KAR2-F					T7-KAR2-F
GTCCCCAAGAGTAGTCTCAAGGG					GCGTAATACGACTCACTATAGGGAGGTCCCCAAGAGTAGTCTCAAGGG
KAR2-R					20T-KAR2-R
TATCTTTCTAATTTTATAACATATAATGCATATATTTACGTATATACTCAG					TTTTTTTTTTTTTTTTTTTTTTTTATCTTTCTAATTTTATAACATATAATGCATATATTT
20A-VRG1 RT
AAAAAAAAAAAAAAAAAAAATTTTTTTTTTTTTTTTTCTA
20A-YTM1-RT
AAAAAAAAAAAAAAAAAAAATGGAAGAATTGCCCTGGTATATTC
20A-CDC33-RT
AAAAAAAAAAAAAAAAAAAATTCATCAATATCAGCACCTTTTCC
20A-PRT1-RT
AAAAAAAAAAAAAAAAAAAACAACTGGTATATCTCTTTCAGTCAACC
20A-KAR2-RT
AAAAAAAAAAAAAAAAAAAACGTGTTCGAAATAATCACCATCG
RT primers have 5'-FAM
